# Supplementary material for: Discovering biomarkers associated with infiltration of CD8+ T cells and tumor-associated fibrosis in colon adenocarcinoma using single-cell RNA sequencing and gene co-expression network
Source: Front Immunol. 2025 Mar 31;16:1496640. doi: 10.3389/fimmu.2025.1496640 (PMC11994618; doi:10.3389/fimmu.2025.1496640)
Supplement: Supplementary file 3 [file Table1.xlsx]

## Sheet: Black module annotation
MyList	Gene ID	Type	Tax ID	Homologene Gene ID	Homologene Gene Tax ID	Gene Symbol	Description	Protein Functions (ChatGPT)	Disease & Drugs (ChatGPT)	Biological Process (GO)	Kinase Class (UniProt)	Protein Function (Protein Atlas)	Subcellular Location (Protein Atlas)	Drug (DrugBank)	Canonical Pathways	Hallmark Gene Sets	R-HSA-9716542 Signaling by Rho GTPases, Miro	R-HSA-199991 Membrane Trafficking	GO:0033365 protein localization to organe	GO:0048193 Golgi vesicle transport	GO:0061024 membrane organization	M164 PID ERBB1 DOWNSTREAM PATHWAY	GO:1904971 regulation of viral translatio	R-HSA-556833 Metabolism of lipids	GO:0030163 protein catabolic process	GO:0072595 maintenance of protein localiz	GO:0032386 regulation of intracellular tr	R-HSA-9006934 Signaling by Receptor Tyrosine	GO:0110053 regulation of actin filament o	GO:0030036 actin cytoskeleton organizatio	hsa05168 Herpes simplex virus 1 infecti	GO:0016482 cytosolic transport	GO:0016241 regulation of macroautophagy	R-HSA-6798695 Neutrophil degranulation	GO:0035966 response to topologically inco	GO:0030097 hemopoiesis
IL33	90865	symbol	H. sapiens	90865	H. sapiens	IL33	interleukin 33	IL33, also known as interleukin 33, is a cytokine that binds to the IL1RL1/ST2 receptor. It plays a role in the maturation of Th2 cells and the activation of mast cells, basophils, eosinophils, and natural killer cells. The gene has several transcript variants that encode different isoforms.	IL33 has been implicated in various diseases, including asthma, allergic rhinitis, atopic dermatitis, and autoimmune disorders such as rheumatoid arthritis and systemic lupus erythematosus. In asthma, IL33 is thought to contribute to airway inflammation and hyperresponsiveness. Targeting IL33 has been explored as a potential therapeutic strategy for these diseases. Several drugs targeting IL33 or…	GO:0010185 regulation of cellular defense response;GO:0010186 positive regulation of cellular defense response;GO:0120042 negative regulation of macrophage proliferation		Predicted secreted proteins; Predicted intracellular proteins	Nucleoplasm (Supported); Additional: Vesicles			(M5953)HALLMARK KRAS SIGNALING UP	0	0	1	0	0	1	0	0	0	0	0	0	0	0	0	0	0	0	0	1
GALNT12	79695	symbol	H. sapiens	79695	H. sapiens	GALNT12	polypeptide N-acetylgalactosaminyltransferase 12	GALNT12 is a gene that encodes for a type of enzyme called UDP-GalNAc:polypeptide N-acetylgalactosaminyltransferase 12. This enzyme is responsible for transferring a sugar molecule called N-acetylgalactosamine (GalNAc) from a molecule called UDP-GalNAc to a specific amino acid (serine or threonine) on a protein, which is the first step in a process called O-linked protein glycosylation. Mutations…	Mutations in GALNT12 have been associated with an increased risk of colorectal cancer. Studies have shown that decreased expression of GALNT12 leads to a reduction in O-glycosylation of mucins, which are proteins that play a role in protecting the intestinal lining. This reduction in O-glycosylation can lead to an increased risk of colorectal cancer. Targeted drug discovery efforts for GALNT12 ar…	GO:0016266 O-glycan processing;GO:0006493 protein O-linked glycosylation;GO:0006486 protein glycosylation		Enzymes; Disease related genes; Potential drug targets; ENZYME proteins:Transferases; Predicted intracellular proteins; Human disease related genes:Cancers:Cancers of the digestive system	Plasma membrane (Approved); Additional: Cell Junctions;Nucleoplasm				0	0	0	0	0	0	0	0	0	0	0	0	0	0	0	0	0	0	0	0
EHF	26298	symbol	H. sapiens	26298	H. sapiens	EHF	ETS homologous factor	The human gene EHF, also known as ETS homologous factor, encodes a protein that is a member of the ETS transcription factor subfamily. This protein is characterized by its expression in epithelial cells and acts as a transcriptional repressor. It may play a role in epithelial differentiation and the development of cancer. There are three different isoforms of the protein that are produced by alte…	Research has shown that the EHF gene may play a role in the development of various types of cancer, including breast, prostate, and lung cancer. In breast cancer, EHF has been found to be downregulated, leading to increased cell proliferation and tumor growth. Targeting EHF with small molecule inhibitors or RNA interference has shown promise in preclinical studies as a potential therapeutic strat…	GO:0030855 epithelial cell differentiation;GO:0060429 epithelium development;GO:0045944 positive regulation of transcription by RNA polymerase II		Predicted intracellular proteins; Transcription factors:Helix-turn-helix domains	Nucleoplasm (Supported); Additional: Golgi apparatus				0	0	0	0	0	0	0	0	0	0	0	0	0	0	0	0	0	0	0	0
MET	4233	symbol	H. sapiens	4233	H. sapiens	MET	MET proto-oncogene, receptor tyrosine kinase	The MET proto-oncogene, receptor tyrosine kinase is a gene that encodes a protein belonging to the receptor tyrosine kinase family. The protein is proteolytically processed to form alpha and beta subunits that are linked via disulfide bonds to form the mature receptor. The beta subunit is further processed to form the M10 peptide, which has been shown to reduce lung fibrosis. The receptor is acti…	The MET proto-oncogene, receptor tyrosine kinase has been implicated in various cancers, making it an attractive target for drug discovery efforts. Several drugs targeting MET have been developed, including small molecule inhibitors and monoclonal antibodies. One example is crizotinib, a small molecule inhibitor that targets both MET and ALK (anaplastic lymphoma kinase) and is approved for the tr…	GO:0070494 regulation of thrombin-activated receptor signaling pathway;GO:0070495 negative regulation of thrombin-activated receptor signaling pathway;GO:1905098 negative regulation of guanyl-nucleotide exchange factor activity	yes	Human disease related genes:Cancers:Cancers of the lung and pleura; Enzymes; Human disease related genes:Cancers:Cancers of soft tissues and bone; Predicted secreted proteins; Transporters:Accessory Factors Involved in Transport; Human disease related genes:Cancers:Cancers of the digestive system; Human disease related genes:Cancers:Cancers of the urinary system; ENZYME proteins:Transferases; Pre…	Cytosol;Plasma membrane (Approved)	K-252a; SGX-523; 1-(4-fluorophenyl)-N-[3-fluoro-4-(1H-pyrrolo[2,3-b]pyridin-4-yloxy)phenyl]-2-oxo-1,2-dihydropyridine-3-carboxamide; N-({4-[(2-aminopyridin-4-yl)oxy]-3-fluorophenyl}carbamoyl)-2-(4-fluorophenyl)acetamide; 2-(4-fluorophenyl)-N-{[3-fluoro-4-(1H-pyrrolo[2,3-b]pyridin-4-yloxy)phenyl]carbamoyl}acetamide; N-(3-chlorophenyl)-N-methyl-2-oxo-3-[(3,4,5-trimethyl-1H-pyrrol-2-yl)methyl]-2H-in…	(M86)PID ARF6 PATHWAY; (M232)PID ECADHERIN STABILIZATION PATHWAY; (M91)PID TCPTP PATHWAY	(M5942)HALLMARK UV RESPONSE DN; (M5932)HALLMARK INFLAMMATORY RESPONSE; (M5937)HALLMARK GLYCOLYSIS	0	0	0	0	0	1	0	0	0	0	0	1	1	0	0	0	1	0	0	0
DSC2	1824	symbol	H. sapiens	1824	H. sapiens	DSC2	desmocollin 2	DSC2 is a gene that encodes a protein called desmocollin 2, which is a member of the desmocollin protein subfamily. Desmocollins are transmembrane glycoproteins that are major components of desmosomes, which are cell-cell junctions that help resist shearing forces and are found in cells subject to mechanical stress. DSC2 is found in a cluster with other desmocollin family members on chromosome 18…	Mutations in the DSC2 gene have been linked to arrhythmogenic right ventricular dysplasia-11 (ARVD11), a rare genetic disorder that affects the heart muscle and can lead to arrhythmias, heart failure, and sudden cardiac death. Targeted drug discovery efforts for ARVD11 are currently underway, with a focus on identifying small molecules that can restore normal desmosome function and prevent arrhyt…	GO:0086073 bundle of His cell-Purkinje myocyte adhesion involved in cell communication;GO:0086042 cardiac muscle cell-cardiac muscle cell adhesion;GO:0098911 regulation of ventricular cardiac muscle cell action potential		Human disease related genes:Cardiovascular diseases:Cardiac diseases; Disease related genes	Plasma membrane (Supported); Additional: Endoplasmic reticulum			(M5937)HALLMARK GLYCOLYSIS	0	0	0	0	0	0	0	0	0	0	0	0	1	0	0	0	0	0	0	0
SPRED1	161742	symbol	H. sapiens	161742	H. sapiens	SPRED1	sprouty related EVH1 domain containing 1	SPRED1 is a gene that encodes a protein belonging to the Sprouty family. This protein is phosphorylated by tyrosine kinase in response to various growth factors and can act as a homodimer or heterodimer with SPRED2 to regulate the MAP kinase cascade. Mutations in this gene are associated with neurofibromatosis type 1-like syndrome (NFLS). NFLS is a rare genetic disorder that shares some clinical …	There is currently no targeted drug therapy available for SPRED1 mutations associated with NFLS. However, research efforts are ongoing to identify potential therapeutic targets and develop treatments for this rare disorder. One approach being explored is the use of MEK inhibitors, which target the MAP kinase pathway that is dysregulated in SPRED1 mutations. Preclinical studies have shown promisin…	GO:0060979 vasculogenesis involved in coronary vascular morphogenesis;GO:1902747 negative regulation of lens fiber cell differentiation;GO:1902746 regulation of lens fiber cell differentiation		Human disease related genes:Congenital malformations:Other congenital malformations; Predicted intracellular proteins; Disease related genes	Nucleoplasm (Supported)		(M231)PID KIT PATHWAY		0	0	0	0	0	1	0	0	0	0	0	1	0	0	0	0	0	0	0	0
CDC42SE2	56990	symbol	H. sapiens	56990	H. sapiens	CDC42SE2	CDC42 small effector 2	CDC42SE2 is a human gene that encodes for CDC42 small effector 2, a protein that plays a role in signal transduction regulation. It has signaling adaptor activity and is located in the plasma membrane. This information is provided by the Alliance of Genome Resources as of April 2022.	There is limited information available on the disease implications of CDC42SE2. However, some studies have suggested that it may be involved in the development and progression of certain types of cancer, including breast cancer and hepatocellular carcinoma. As for targeted drug discovery efforts, there are currently no drugs on the market that specifically target CDC42SE2. However, there are drug…	GO:0035023 regulation of Rho protein signal transduction;GO:0008360 regulation of cell shape;GO:0006909 phagocytosis		Predicted intracellular proteins				(M5947)HALLMARK IL2 STAT5 SIGNALING	1	0	0	0	0	0	0	0	0	0	0	0	0	0	0	0	0	0	0	0
PAPSS2	9060	symbol	H. sapiens	9060	H. sapiens	PAPSS2	3'-phosphoadenosine 5'-phosphosulfate synthase 2	The human gene PAPSS2 encodes for one of the two tissue isoforms that synthesize 3'-phosphoadenosine 5'-phosphosulfate (PAPS), which is a sulfate source used for the modification of endogenous and exogenous compounds. PAPS is created from ATP and inorganic sulfate. Defects in this gene can cause the Pakistani type of spondyloepimetaphyseal dysplasia. Two different isoforms of PAPSS2 have been des…	Mutations in the PAPSS2 gene have been linked to the Pakistani type of spondyloepimetaphyseal dysplasia, a rare genetic disorder characterized by abnormal bone development in the spine and long bones. There are currently no targeted drug discovery efforts specifically for PAPSS2, but drugs that target the sulfate metabolism pathway may have potential therapeutic applications for diseases associat…	GO:0000103 sulfate assimilation;GO:0034036 purine ribonucleoside bisphosphate biosynthetic process;GO:0050428 3'-phosphoadenosine 5'-phosphosulfate biosynthetic process	yes	Enzymes; Disease related genes; Human disease related genes:Congenital malformations:Congenital malformations of the musculoskeletal system; ENZYME proteins:Transferases; Predicted intracellular proteins; Potential drug targets	Mitochondria (Approved)			(M5906)HALLMARK ESTROGEN RESPONSE EARLY; (M5907)HALLMARK ESTROGEN RESPONSE LATE; (M5934)HALLMARK XENOBIOTIC METABOLISM	0	0	0	0	0	0	0	1	0	0	1	0	0	0	0	0	0	0	0	0
LIMA1	51474	symbol	H. sapiens	51474	H. sapiens	LIMA1	LIM domain and actin binding 1	LIMA1 is a gene that encodes a protein that is associated with the cytoskeleton and plays a role in inhibiting the depolymerization of actin filaments. It also cross-links filaments in bundles. The gene is downregulated in some cancer cell lines. There are different isoforms of the protein that are encoded by alternatively spliced transcript variants of the gene, and the expression of some of the…	There is limited information available on the disease implications of LIMA1. However, some studies have suggested that the downregulation of LIMA1 may be associated with the progression of certain types of cancer, including breast cancer and hepatocellular carcinoma. Targeted drug discovery efforts for LIMA1 are also limited, as the protein's function and role in disease are not well understood. …	GO:0030299 intestinal cholesterol absorption;GO:0098856 intestinal lipid absorption;GO:0044241 lipid digestion		Predicted intracellular proteins	Actin filaments;Plasma membrane (Enhanced); Additional: Cytosol;Focal adhesion sites		(M232)PID ECADHERIN STABILIZATION PATHWAY	(M5915)HALLMARK APICAL JUNCTION	0	0	0	0	0	0	0	0	0	0	0	0	1	1	0	0	0	0	0	0
REEP3	221035	symbol	H. sapiens	221035	H. sapiens	REEP3	receptor accessory protein 3	REEP3, or receptor accessory protein 3, is a gene that is predicted to have microtubule binding activity and be involved in mitotic nuclear membrane reassembly. It is also predicted to be an integral component of the membrane and active in the cytoplasmic microtubule, endoplasmic reticulum membrane, and endoplasmic reticulum tubular network. This information is provided by the Alliance of Genome …	Unfortunately, there is currently limited information available on the disease implications and targeted drug discovery efforts for REEP3. However, some studies have suggested that REEP3 may play a role in cancer progression and metastasis. For example, a study published in the journal Oncotarget in 2016 found that REEP3 was overexpressed in breast cancer cells and that its knockdown inhibited ce…	GO:0007084 mitotic nuclear membrane reassembly;GO:0101024 mitotic nuclear membrane organization;GO:0071786 endoplasmic reticulum tubular network organization							0	0	0	0	1	0	0	0	0	0	0	0	0	0	0	0	0	0	0	0
NR1D2	9975	symbol	H. sapiens	9975	H. sapiens	NR1D2	nuclear receptor subfamily 1 group D member 2	NR1D2 is a gene that belongs to the nuclear hormone receptor family, specifically the NR1 subfamily of receptors. The protein encoded by this gene acts as a transcriptional repressor and is involved in regulating circadian rhythms, as well as carbohydrate and lipid metabolism. The gene has multiple alternatively spliced transcript variants.	Research on NR1D2 has suggested its potential involvement in various diseases, including metabolic disorders, cancer, and neurological disorders. In particular, NR1D2 has been implicated in the regulation of glucose and lipid metabolism, making it a potential target for the treatment of type 2 diabetes and obesity. Additionally, NR1D2 has been found to play a role in the development and progressi…	GO:2001014 regulation of skeletal muscle cell differentiation;GO:0048512 circadian behavior;GO:0007622 rhythmic behavior		Transcription factors:Zinc-coordinating DNA-binding domains; Predicted intracellular proteins; Nuclear receptors	Nucleoplasm (Supported)	SR-9009; SR-9011		(M5942)HALLMARK UV RESPONSE DN	0	0	0	0	0	1	1	0	0	0	0	0	0	0	0	0	0	0	0	1
RNASE4	6038	symbol	H. sapiens	6038	H. sapiens	RNASE4	ribonuclease A family member 4	RNASE4 is a gene that encodes a protein belonging to the pancreatic ribonuclease family. This protein is involved in mRNA cleavage and has a strong preference for uridine nucleotides on the 3' side. There are four transcript variants of this gene that encode the same protein due to alternative splicing. RNASE4 and angiogenin share promoters and 5' exons, but each gene splices to a unique downstre…	There is limited information available on the disease implications of RNASE4. However, research has shown that this gene may play a role in cancer progression and metastasis. Specifically, RNASE4 has been found to be upregulated in several types of cancer, including breast, lung, and pancreatic cancer. Targeted drug discovery efforts for RNASE4 are also limited, as there are currently no drugs on…	GO:0019731 antibacterial humoral response;GO:0050830 defense response to Gram-positive bacterium;GO:0019730 antimicrobial humoral response		Predicted secreted proteins		2'-Deoxyuridine 3'-Monophosphate			0	0	0	0	0	0	0	0	0	0	0	0	0	0	0	0	0	0	0	0
LGR6	59352	symbol	H. sapiens	59352	H. sapiens	LGR6	leucine rich repeat containing G protein-coupled receptor 6	LGR6 is a gene that belongs to the leucine-rich repeat-containing subgroup of the G protein-coupled 7-transmembrane protein superfamily. It encodes a glycoprotein hormone receptor that has a large N-terminal extracellular domain containing leucine-rich repeats, which are crucial for the formation of a horseshoe-shaped interaction motif for ligand binding. The gene undergoes alternative splicing, …	LGR6 has been implicated in various diseases, including cancer, bone disorders, and reproductive disorders. In cancer, LGR6 has been found to be overexpressed in several types of tumors, including breast, ovarian, and colorectal cancers, and is associated with poor prognosis. Targeted drug discovery efforts have focused on developing small molecule inhibitors and monoclonal antibodies that can bl…	GO:1990523 bone regeneration;GO:0050919 negative chemotaxis;GO:0042246 tissue regeneration		Predicted intracellular proteins; G-protein coupled receptors:GPCRs excl olfactory receptors	Plasma membrane (Approved); Additional: Nucleoplasm				0	0	0	0	0	0	0	0	0	0	0	0	0	0	0	0	0	0	0	0
ANXA3	306	symbol	H. sapiens	306	H. sapiens	ANXA3	annexin A3	ANXA3, also known as annexin A3, is a gene that encodes a protein belonging to the annexin family. This protein is involved in the regulation of cellular growth and signal transduction pathways. It functions by inhibiting phospholipase A2 and cleaving inositol 1,2-cyclic phosphate to form inositol 1-phosphate. Additionally, ANXA3 may play a role in anti-coagulation. The protein is calcium-depende…	ANXA3 has been implicated in various diseases, including cancer and autoimmune disorders. In cancer, ANXA3 has been shown to be overexpressed in several types of tumors, including breast, lung, and pancreatic cancer. Targeting ANXA3 has been proposed as a potential therapeutic strategy for cancer treatment. In autoimmune disorders, ANXA3 has been found to be a target of autoantibodies in patients…	GO:0043312 neutrophil degranulation;GO:0002283 neutrophil activation involved in immune response;GO:0002446 neutrophil mediated immunity		FDA approved drug targets:Small molecule drugs; Predicted intracellular proteins	Plasma membrane (Supported)	Fluocinolone acetonide; Ethanolamine; Difluocortolone	(M5880)NABA ECM AFFILIATED; (M5885)NABA MATRISOME ASSOCIATED; (M5889)NABA MATRISOME		0	0	0	0	0	0	0	0	0	0	0	0	0	0	0	0	0	0	0	0
KLHL23	151230	symbol	H. sapiens	151230	H. sapiens	KLHL23	kelch like family member 23	KLHL23 is a gene that encodes a protein belonging to the kelch-like family. This protein is involved in the regulation of protein degradation and plays a role in the formation of the cytoskeleton. Mutations in this gene have been associated with various diseases, including intellectual disability, epilepsy, and developmental delay. KLHL23 has also been shown to interact with other proteins involv…	There is limited information available on targeted drug discovery efforts for KLHL23, as it is a relatively newly discovered gene. However, mutations in KLHL23 have been associated with various diseases, including intellectual disability, epilepsy, and developmental delay. Understanding the function of KLHL23 and its role in these diseases may lead to the development of targeted therapies in the …			Predicted intracellular proteins	Actin filaments (Approved); Additional: Nucleoplasm				0	0	0	0	0	0	0	0	0	0	0	0	0	0	0	0	0	0	0	0
TAF1A	9015	symbol	H. sapiens	9015	H. sapiens	TAF1A	TATA-box binding protein associated factor, RNA polymerase I subunit A	TAF1A is a gene that encodes a subunit of the RNA polymerase I complex, Selectivity Factor I (SLI). The protein produced by this gene is a TATA box-binding protein-associated factor that helps in the assembly of the RNA polymerase I preinitiation complex. The gene has multiple transcript variants that encode multiple isoforms due to alternate splicing.	There is limited information available on the disease implications of TAF1A mutations. However, recent studies have suggested that mutations in this gene may be associated with intellectual disability and developmental delay. Targeted drug discovery efforts for TAF1A are also limited, as the function of this gene is not well understood. However, there have been some successful drugs on the market…	GO:0006360 transcription by RNA polymerase I;GO:0006366 transcription by RNA polymerase II;GO:0006351 DNA-templated transcription		Predicted intracellular proteins	Nucleoplasm (Supported)				0	0	0	0	0	0	0	0	0	0	0	0	0	0	0	0	0	0	0	0
MIER3	166968	symbol	H. sapiens	166968	H. sapiens	MIER3	MIER family member 3	MIER3 is a human gene that belongs to the MIER family and is predicted to have histone deacetylase binding activity and transcription corepressor activity. It is also involved in negative regulation of transcription by RNA polymerase II. MIER3 is located in the nucleoplasm and is part of a protein-containing complex. This information is provided by the Alliance of Genome Resources as of April 202…	There is limited information available on the disease implications of MIER3. However, some studies have suggested that MIER3 may play a role in cancer progression and metastasis. For example, MIER3 has been found to be upregulated in breast cancer and may contribute to the invasive properties of breast cancer cells. Additionally, MIER3 has been implicated in the regulation of genes involved in an…	GO:0000122 negative regulation of transcription by RNA polymerase II;GO:0045892 negative regulation of DNA-templated transcription;GO:1902679 negative regulation of RNA biosynthetic process		Predicted intracellular proteins; Transcription factors:Helix-turn-helix domains	Nucleoplasm (Enhanced)				0	0	0	0	0	0	0	0	0	0	0	0	0	0	0	0	0	0	0	0
RASSF6	166824	symbol	H. sapiens	166824	H. sapiens	RASSF6	Ras association domain family member 6	RASSF6 is a gene that belongs to the Ras-association domain family and plays a role in the Salvador-Warts-Hippo pathway, a tumor suppressor network. The protein encoded by this gene is a Ras effector protein that triggers apoptosis. The gene has been linked to susceptibility to viral bronchiolitis. Alternative splicing of the gene results in multiple transcript variants and protein isoforms.	There is limited information available on the disease implications of RASSF6. However, studies have suggested that the gene may play a role in the development and progression of various types of cancer, including breast, lung, and liver cancer. Targeted drug discovery efforts for RASSF6 are still in the early stages, but there is potential for the development of drugs that target the protein enco…	GO:0043065 positive regulation of apoptotic process;GO:0043068 positive regulation of programmed cell death;GO:0006915 apoptotic process		Predicted intracellular proteins	Golgi apparatus;Nucleoplasm (Approved)				0	0	0	0	0	0	0	0	0	0	0	0	0	0	0	0	0	0	0	0
SCOC	60592	symbol	H. sapiens	60592	H. sapiens	SCOC	short coiled-coil protein	The SCOC gene encodes a protein that contains a short coiled-coil domain and is found in the Golgi apparatus. It interacts with ADP-ribosylation factor-like proteins and has multiple transcript variants due to alternative splicing. Pseudogenes of this gene are also present on chromosomes 1 and 14.	There is limited information available on the disease implications of the SCOC gene. However, recent studies have suggested that it may play a role in cancer progression and metastasis. Specifically, SCOC has been shown to be upregulated in various types of cancer, including breast, lung, and pancreatic cancer. Targeted drug discovery efforts for SCOC are still in the early stages, but there is p…	GO:0061635 regulation of protein complex stability;GO:0016239 positive regulation of macroautophagy;GO:0010508 positive regulation of autophagy		Predicted intracellular proteins	Golgi apparatus;Nucleoplasm (Approved)				0	1	0	0	0	0	0	0	0	0	0	0	0	0	0	1	1	0	0	0
SGPP1	81537	symbol	H. sapiens	81537	H. sapiens	SGPP1	sphingosine-1-phosphate phosphatase 1	SGPP1 is a human gene that encodes for sphingosine-1-phosphate phosphatase 1, an enzyme that plays a role in the degradation of sphingosine-1-phosphate (S1P), a bioactive sphingolipid metabolite that regulates various biological processes. SGPP1 catalyzes the breakdown of S1P through the recycling of sphingosine into long-chain ceramides. This gene is important in maintaining the balance of S1P l…	SGPP1 has been implicated in various diseases, including autoimmune disorders and cancer. In autoimmune disorders, such as multiple sclerosis and rheumatoid arthritis, S1P signaling has been shown to play a role in the pathogenesis of the disease. SGPP1 inhibitors have been explored as potential therapeutic targets for these diseases, as they could increase S1P levels and modulate immune cell tra…	GO:0006668 sphinganine-1-phosphate metabolic process;GO:0035621 ER to Golgi ceramide transport;GO:0035627 ceramide transport			Nucleoplasm (Supported)		(M155)PID S1P META PATHWAY		0	0	0	0	0	1	0	1	0	0	0	0	0	0	0	0	0	0	0	0
C9orf41	138199	gene_synonym	H. sapiens	138199	H. sapiens	CARNMT1	carnosine N-methyltransferase 1	CARNMT1 is a gene that encodes a methyltransferase protein responsible for converting carnosine to anserine, a dipeptide found in skeletal muscle. This protein can also methylate other dipeptides. The gene has three transcript variants that encode two different isoforms.	There is limited information on the disease implications of CARNMT1. However, some studies have suggested that variations in this gene may be associated with muscle-related disorders such as sarcopenia and muscular dystrophy. Targeted drug discovery efforts for CARNMT1 are also limited, but some studies have explored the potential of developing drugs that can modulate the activity of this protein…	GO:0035498 carnosine metabolic process;GO:0006548 histidine catabolic process;GO:0006547 histidine metabolic process		Enzymes; ENZYME proteins:Transferases; Predicted intracellular proteins					0	0	0	0	0	0	0	0	0	0	0	0	0	0	0	0	0	0	0	0
GTF2I	2969	symbol	H. sapiens	2969	H. sapiens	GTF2I	general transcription factor IIi	GTF2I is a gene that encodes a phosphoprotein with six repeat motifs. It plays a role in regulating transcription by binding to the initiator element and E-box element in promoters. GTF2I is located on chromosome 7 and is often deleted in Williams-Beuren syndrome, a genetic disorder characterized by developmental delays and cardiovascular problems. There are also pseudogenes of GTF2I on chromosom…	GTF2I has been implicated in several diseases, including Williams-Beuren syndrome, schizophrenia, and cancer. In Williams-Beuren syndrome, a deletion of GTF2I is associated with the characteristic facial features, cardiovascular problems, and intellectual disability seen in affected individuals. In schizophrenia, GTF2I has been identified as a potential risk gene, with variations in the gene asso…	GO:0016525 negative regulation of angiogenesis;GO:2000181 negative regulation of blood vessel morphogenesis;GO:1901343 negative regulation of vasculature development		Human disease related genes:Other congenital disorders:Chromosomal abnormalities; Predicted intracellular proteins; Disease related genes	Nucleoplasm (Enhanced)				0	0	0	0	0	0	0	0	0	0	1	0	0	0	0	0	0	0	0	0
WRB	7485	gene_synonym	H. sapiens	7485	H. sapiens	GET1	guided entry of tail-anchored proteins factor 1	The human gene GET1, also known as guided entry of tail-anchored proteins factor 1, is located in the region associated with congenital heart disease in Down syndrome. It encodes a protein that acts as a receptor to facilitate the insertion of tail-anchored proteins into the endoplasmic reticulum membrane. The gene is located in a differentially methylated region that is maternally-methylated, bu…	There is limited information available on the disease implications of the GET1 gene. However, recent studies have suggested that mutations in the gene may be associated with developmental disorders and intellectual disability. As of now, there are no targeted drug discovery efforts for this gene. There are also no drugs on the market that specifically target the GET1 gene. However, there are drug…	GO:0071816 tail-anchored membrane protein insertion into ER membrane;GO:0045048 protein insertion into ER membrane;GO:0051205 protein insertion into membrane		Transporters:Primary Active Transporters; Predicted intracellular proteins					0	0	1	0	1	0	0	0	0	0	0	0	0	0	0	0	0	0	0	0
KCTD3	51133	symbol	H. sapiens	51133	H. sapiens	KCTD3	potassium channel tetramerization domain containing 3	KCTD3 is a gene that belongs to the potassium channel tetramerization-domain containing (KCTD) protein family. These proteins regulate the biophysical characteristics of ion channels. In mice, KCTD3 interacts with hyperpolarization-activated cyclic nucleotide-gated channel complex 3, increasing its cell surface expression and current density. Alternative splicing of KCTD3 results in multiple tran…	There is limited information available on the disease implications of KCTD3. However, some studies have suggested that KCTD3 may play a role in neurological disorders such as epilepsy and schizophrenia. Targeted drug discovery efforts for KCTD3 are also limited, as the function of this gene is not well understood. Currently, there are no drugs on the market that specifically target KCTD3. However…	GO:0051260 protein homooligomerization;GO:0051259 protein complex oligomerization;GO:0065003 protein-containing complex assembly		Predicted intracellular proteins	Cytosol (Approved)				1	0	0	0	0	0	0	0	0	0	0	0	0	0	0	0	0	0	0	0
EPB41L2	2037	symbol	H. sapiens	2037	H. sapiens	EPB41L2	erythrocyte membrane protein band 4.1 like 2	EPB41L2 is a human gene that encodes for a protein called erythrocyte membrane protein band 4.1 like 2. This protein is predicted to have several functions, including PH domain binding activity, cytoskeletal protein binding activity, and structural molecule activity. It is involved in positive regulation of protein localization to cell cortex and is located in the cell junction, nucleoplasm, and …	EPB41L2 has been implicated in several diseases, including cancer, cardiovascular disease, and neurological disorders. In cancer, EPB41L2 has been shown to be downregulated in several types of tumors, including breast, lung, and gastric cancer, and its loss is associated with poor prognosis. Targeted drug discovery efforts have focused on developing drugs that can restore EPB41L2 expression or fu…	GO:1904778 positive regulation of protein localization to cell cortex;GO:1904776 regulation of protein localization to cell cortex;GO:0030866 cortical actin cytoskeleton organization		Predicted intracellular proteins	Plasma membrane (Enhanced); Additional: Cell Junctions;Nucleoplasm			(M5893)HALLMARK MITOTIC SPINDLE; (M5915)HALLMARK APICAL JUNCTION	0	0	0	0	0	0	0	0	0	0	1	0	0	1	0	0	0	0	0	0
GK	2710	symbol	H. sapiens	2710	H. sapiens	GK	glycerol kinase	The GK gene encodes for the glycerol kinase enzyme, which plays a crucial role in regulating glycerol uptake and metabolism. This enzyme catalyzes the phosphorylation of glycerol using ATP, producing ADP and glycerol-3-phosphate. Mutations in this gene are linked to glycerol kinase deficiency (GKD), a rare genetic disorder that affects the body's ability to break down glycerol. Different isoforms…	Glycerol kinase deficiency (GKD) is a rare X-linked recessive disorder caused by mutations in the GK gene. This disorder affects the body's ability to break down glycerol, leading to an accumulation of glycerol in the blood and urine. Symptoms of GKD include hypoglycemia, seizures, and developmental delays. Treatment for GKD is mainly supportive, with a focus on managing symptoms and preventing c…	GO:0046167 glycerol-3-phosphate biosynthetic process;GO:0019563 glycerol catabolic process;GO:0019405 alditol catabolic process	yes	Enzymes; Disease related genes; ENZYME proteins:Transferases; Predicted intracellular proteins; Human disease related genes:Congenital disorders of metabolism:Congenital disorders of lipid/glycolipid metabolism; Potential drug targets					0	0	0	0	0	0	0	1	0	0	0	0	0	0	0	0	0	0	0	0
ZNF22	7570	symbol	H. sapiens	7570	H. sapiens	ZNF22	zinc finger protein 22	ZNF22 is a human gene that encodes for a protein called zinc finger protein 22. This protein is predicted to have the ability to bind to DNA and regulate transcription by RNA polymerase II, which is responsible for transcribing DNA into RNA. ZNF22 is located in the nucleoplasm, which is the fluid inside the nucleus of a cell where DNA is stored. The function of ZNF22 is not fully understood, but …	There is limited information available on the disease implications of ZNF22. However, some studies have suggested that alterations in the expression of ZNF22 may be associated with certain types of cancer, including breast cancer and lung cancer. Targeted drug discovery efforts for ZNF22 are also limited, as the function of this gene is not fully understood. However, some studies have suggested t…	GO:0042476 odontogenesis;GO:0009887 animal organ morphogenesis;GO:0009653 anatomical structure morphogenesis		Predicted intracellular proteins; Transcription factors:Zinc-coordinating DNA-binding domains	Nucleoplasm (Enhanced)				0	0	0	0	0	0	0	0	0	0	0	0	0	0	0	0	0	0	0	0
PRMT6	55170	symbol	H. sapiens	55170	H. sapiens	PRMT6	protein arginine methyltransferase 6	PRMT6 is a gene that encodes a protein arginine methyltransferase, which is responsible for transferring methyl groups from S-adenosyl-L-methionine to arginine residues within proteins. This results in the formation of methylated arginine derivatives and S-adenosyl-L-homocysteine. PRMT6 can catalyze the formation of both omega-N monomethylarginine and asymmetrical dimethylarginine, with a prefere…	PRMT6 has been implicated in various diseases, including cancer, cardiovascular disease, and neurological disorders. In cancer, PRMT6 has been shown to promote tumor growth and metastasis by regulating gene expression and signaling pathways. Targeting PRMT6 with small molecule inhibitors has emerged as a potential therapeutic strategy for cancer treatment. Several PRMT6 inhibitors have been devel…	GO:0019919 peptidyl-arginine methylation, to asymmetrical-dimethyl arginine;GO:0035247 peptidyl-arginine omega-N-methylation;GO:0035246 peptidyl-arginine N-methylation		Enzymes; ENZYME proteins:Transferases; Predicted intracellular proteins	Nucleoli;Nucleoplasm (Supported)				0	0	0	0	0	0	0	0	0	0	0	0	0	0	0	0	0	0	0	0
KLHL24	54800	symbol	H. sapiens	54800	H. sapiens	KLHL24	kelch like family member 24	KLHL24 is a gene that encodes a protein that acts as a substrate receptor for ubiquitin ligase and is regulated by autoubiquitination. Variations in the translation initiation codon of this gene have been found, resulting in an N-terminally truncated but more stable protein due to loss of the autoubiquitination function. The more stable mutant protein causes an increased ubiquitin and degradation…	Epidermolysis bullosa (EB) is a rare genetic disorder characterized by skin fragility and blistering. KLHL24 mutations have been identified as a cause of EB, specifically the subtype known as EB simplex with mottled pigmentation. Currently, there are no targeted drug discovery efforts for KLHL24-related EB, and treatment is primarily supportive, focusing on wound care and pain management. However…	GO:0051865 protein autoubiquitination;GO:0045109 intermediate filament organization;GO:0045104 intermediate filament cytoskeleton organization		Human disease related genes:Congenital malformations:Congenital malformations of skin; Predicted intracellular proteins; Disease related genes				(M5891)HALLMARK HYPOXIA	0	0	0	0	0	0	0	0	0	0	0	0	0	0	0	0	0	0	0	0
PIK3R1	5295	symbol	H. sapiens	5295	H. sapiens	PIK3R1	phosphoinositide-3-kinase regulatory subunit 1	The PIK3R1 gene encodes the 85 kD regulatory subunit of phosphatidylinositol 3-kinase, an enzyme that phosphorylates the inositol ring of phosphatidylinositol at the 3-prime position. This enzyme plays a crucial role in the metabolic actions of insulin, and a mutation in PIK3R1 has been linked to insulin resistance. Alternative splicing of this gene results in four transcript variants that encode…	Mutations in the PIK3R1 gene have been associated with a variety of diseases, including cancer, diabetes, and immune disorders. In particular, mutations in PIK3R1 have been linked to insulin resistance and type 2 diabetes, as the enzyme it encodes plays a crucial role in insulin signaling. Targeted drug discovery efforts have focused on developing inhibitors of phosphatidylinositol 3-kinase as a …	GO:0035655 interleukin-18-mediated signaling pathway;GO:0071351 cellular response to interleukin-18;GO:0120182 regulation of focal adhesion disassembly		Human disease related genes:Immune system diseases:Primary immunodeficiency; Predicted intracellular proteins; Cancer-related genes:Candidate cancer biomarkers; Cancer-related genes:Mutated cancer genes; Cancer-related genes:Mutational cancer driver genes; Human disease related genes:Congenital malformations:Other congenital malformations; Disease related genes; RAS pathway related proteins	Cytosol (Approved)	Isoprenaline; SF1126; Enzastaurin; Wortmannin	(M135)PID IL5 PATHWAY; (M26)PID NFKAPPAB ATYPICAL PATHWAY; (M273)PID EPHA2 FWD PATHWAY		1	1	1	0	0	1	0	1	0	0	1	1	1	0	1	0	0	0	1	1
TNFRSF21	27242	symbol	H. sapiens	27242	H. sapiens	TNFRSF21	TNF receptor superfamily member 21	TNFRSF21 is a gene that encodes a protein belonging to the tumor necrosis factor receptor superfamily. This protein activates nuclear factor kappa-B and mitogen-activated protein kinase 8, leading to cell apoptosis. It interacts with TRADD protein through its death domain, which mediates signal transduction of tumor necrosis factor receptors. Studies in mice suggest that TNFRSF21 plays a role in …	There is limited information available on the disease implications of TNFRSF21. However, some studies suggest that it may be involved in the pathogenesis of autoimmune diseases such as rheumatoid arthritis and multiple sclerosis. Targeted drug discovery efforts for TNFRSF21 are also limited, but some studies have investigated the potential of using TNFRSF21 agonists as immunomodulatory agents for…	GO:0097252 oligodendrocyte apoptotic process;GO:0034349 glial cell apoptotic process;GO:0032696 negative regulation of interleukin-13 production		CD markers	Cytosol;Plasma membrane (Supported)			(M5944)HALLMARK ANGIOGENESIS; (M5897)HALLMARK IL6 JAK STAT3 SIGNALING; (M5947)HALLMARK IL2 STAT5 SIGNALING	0	0	0	0	0	0	0	1	0	0	0	1	0	0	0	0	0	0	0	0
GNG12	55970	symbol	H. sapiens	55970	H. sapiens	GNG12	G protein subunit gamma 12	GNG12 is a human gene that encodes for the G protein subunit gamma 12. This protein is predicted to be involved in the G protein-coupled receptor signaling pathway and enables PDZ domain binding activity. It is located in extracellular exosomes, which are small vesicles that are released by cells and play a role in intercellular communication. The information about GNG12 is provided by the Allian…	There is limited information available on the disease implications of GNG12. However, some studies have suggested that this gene may be involved in the development and progression of certain types of cancer, including breast cancer and hepatocellular carcinoma. Targeted drug discovery efforts for GNG12 are also limited, as the function of this protein is not well understood. However, some studies…	GO:0007186 G protein-coupled receptor signaling pathway;GO:0007165 signal transduction;GO:0023052 signaling		Predicted intracellular proteins; RAS pathway related proteins	Mitochondria (Approved)			(M5946)HALLMARK COAGULATION	0	0	0	0	0	1	0	0	0	0	0	0	0	0	0	0	0	0	0	0
SSFA2	6744	gene_synonym	H. sapiens	6744	H. sapiens	ITPRID2	ITPR interacting domain containing 2	ITPRID2, also known as ITPR interacting domain containing 2, is a human gene that encodes a protein that is involved in actin filament binding activity. The protein is located in various parts of the cell, including the cytosol, nucleoplasm, and plasma membrane. This gene summary is provided by the Alliance of Genome Resources as of April 2022.	There is limited information available on the disease implications of ITPRID2. However, some studies have suggested that the protein may play a role in cancer progression and metastasis. Targeted drug discovery efforts for ITPRID2 are also limited, as the function of the protein is not well understood. Currently, there are no drugs on the market that specifically target ITPRID2. However, there ar…			Predicted intracellular proteins	Cytosol;Plasma membrane (Supported); Additional: Nucleoplasm				0	0	0	0	0	0	0	0	0	0	0	0	0	0	0	0	0	0	0	0
LYPLAL1	127018	symbol	H. sapiens	127018	H. sapiens	LYPLAL1	lysophospholipase like 1	LYPLAL1 is a human gene that is predicted to have carboxylic ester hydrolase and palmitoyl-(protein) hydrolase activities. It is also predicted to be involved in protein depalmitoylation and negative regulation of Golgi to plasma membrane protein transport. LYPLAL1 is located in the cytosol.	LYPLAL1 has been implicated in several diseases, including obesity, type 2 diabetes, and non-alcoholic fatty liver disease (NAFLD). Studies have shown that LYPLAL1 expression is decreased in adipose tissue of obese individuals and in the liver of patients with NAFLD. This suggests that LYPLAL1 may play a role in lipid metabolism and energy homeostasis. Targeted drug discovery efforts for LYPLAL1 …	GO:0002084 protein depalmitoylation;GO:0098734 macromolecule depalmitoylation;GO:0160049 negative regulation of cGAS/STING signaling pathway		Enzymes; ENZYME proteins:Hydrolases; Predicted intracellular proteins	Cytosol (Supported)				0	0	0	0	0	0	0	0	1	0	0	0	0	0	0	0	0	0	0	0
ADAM10	102	symbol	H. sapiens	102	H. sapiens	ADAM10	ADAM metallopeptidase domain 10	ADAM10 is a gene that belongs to the ADAM family of cell surface proteins. It encodes a protein that has both adhesion and protease domains and is involved in cleaving various proteins, including TNF-alpha and E-cadherin. The gene undergoes alternate splicing, resulting in multiple transcript variants that encode different proteins with similar processing. ADAM10 is important in various biologica…	ADAM10 has been implicated in various diseases, including cancer, Alzheimer's disease, and asthma. In cancer, ADAM10 is involved in tumor growth, invasion, and metastasis. Targeting ADAM10 has been explored as a potential therapeutic strategy for cancer treatment. In Alzheimer's disease, ADAM10 is involved in the processing of amyloid precursor protein (APP) and the production of amyloid beta (Aβ…	GO:0051089 constitutive protein ectodomain proteolysis;GO:0038004 epidermal growth factor receptor ligand maturation;GO:0140246 protein catabolic process at synapse		Enzymes; Transporters:Accessory Factors Involved in Transport; Potential drug targets; CD markers; Predicted intracellular proteins; ENZYME proteins:Hydrolases; Cancer-related genes:Mutational cancer driver genes; Human disease related genes:Nervous system diseases:Neurodegenerative diseases; Disease related genes	Plasma membrane;Vesicles (Supported)	XL784	(M70)PID PS1 PATHWAY; (M142)PID AJDISS 2PATHWAY; (M17)PID NOTCH PATHWAY	(M5916)HALLMARK APICAL SURFACE; (M5910)HALLMARK PROTEIN SECRETION	0	0	0	0	0	1	1	0	1	0	0	1	0	0	0	0	0	1	0	1
IRF6	3664	symbol	H. sapiens	3664	H. sapiens	IRF6	interferon regulatory factor 6	IRF6 is a gene that belongs to the interferon regulatory transcription factor family. It contains a DNA-binding domain and a protein-binding domain. The gene is involved in transcriptional activation and mutations in it can cause van der Woude syndrome, popliteal pterygium syndrome, and non-syndromic orofacial cleft type 6. The gene has multiple transcript variants due to alternate splicing.	Mutations in the IRF6 gene have been associated with several diseases, including van der Woude syndrome, popliteal pterygium syndrome, and non-syndromic orofacial cleft type 6. Van der Woude syndrome is a rare genetic disorder characterized by cleft lip and/or palate, and lip pits or small depressions on the lower lip. Popliteal pterygium syndrome is a rare genetic disorder that affects the devel…	GO:0060644 mammary gland epithelial cell differentiation;GO:0010839 negative regulation of keratinocyte proliferation;GO:0043616 keratinocyte proliferation		Human disease related genes:Congenital malformations:Congenital malformations of face and neck; Predicted intracellular proteins; Cancer-related genes:Mutated cancer genes; Transcription factors:Helix-turn-helix domains; Human disease related genes:Congenital malformations:Other congenital malformations; Disease related genes	Cytosol (Supported); Additional: Nucleoplasm			(M5947)HALLMARK IL2 STAT5 SIGNALING	0	0	0	0	0	1	0	0	0	0	0	0	0	0	0	0	0	0	0	0
ARHGAP18	93663	symbol	H. sapiens	93663	H. sapiens	ARHGAP18	Rho GTPase activating protein 18	ARHGAP18 is a human gene that belongs to a family of Rho GTPase-activating proteins. These proteins are involved in regulating cell signaling pathways. ARHGAP18 is thought to play a role in modulating the activity of Rho GTPases, which are important for cell migration, adhesion, and proliferation. The exact function of ARHGAP18 is not yet fully understood, but it is believed to be involved in the…	There is limited information available on the disease implications of ARHGAP18. However, studies have suggested that mutations in this gene may be associated with various types of cancer, including breast cancer and colorectal cancer. Additionally, mutations in ARHGAP18 have been linked to neurological disorders such as schizophrenia and bipolar disorder. There are currently no targeted drug disc…	GO:0030833 regulation of actin filament polymerization;GO:0008360 regulation of cell shape;GO:0008064 regulation of actin polymerization or depolymerization		Predicted intracellular proteins	Cytosol (Supported); Additional: Nuclear speckles;Plasma membrane				1	0	0	0	0	0	0	0	0	0	0	0	1	0	0	0	0	0	0	0
APPL2	55198	symbol	H. sapiens	55198	H. sapiens	APPL2	adaptor protein, phosphotyrosine interacting with PH domain and leucine zipper 2	APPL2 is a human gene that encodes an adaptor protein involved in a signal transduction pathway. It is one of two effectors of the small GTPase RAB5A/Rab5 and contains an N-terminal Bin/Amphiphysin/Rvs (BAR) domain, a central pleckstrin homology (PH) domain, and a C-terminal phosphotyrosine binding (PTB) domain. APPL2 is associated with endosomal membranes and can be translocated to the nucleus i…	Mutations in the APPL2 gene have been associated with various diseases, including cancer, diabetes, and neurological disorders. In particular, the loss of APPL2 expression has been linked to the development of breast cancer and prostate cancer. Targeted drug discovery efforts have focused on developing small molecule inhibitors of the RAB5A/APPL2 signaling pathway as a potential therapeutic strat…	GO:1905451 positive regulation of Fc-gamma receptor signaling pathway involved in phagocytosis;GO:1905303 positive regulation of macropinocytosis;GO:1905449 regulation of Fc-gamma receptor signaling pathway involved in phagocytosis		Predicted intracellular proteins; Disease related genes	Vesicles (Approved); Additional: Cytosol				0	0	1	0	0	1	0	0	0	0	1	0	0	0	0	0	0	0	0	1
CCDC126	90693	symbol	H. sapiens	90693	H. sapiens	CCDC126	coiled-coil domain containing 126	CCDC126 is a human gene that encodes for a protein containing a coiled-coil domain. This protein is located in the membrane, which is the outer layer of cells that separates the inside of the cell from the outside environment. The function of CCDC126 is not well understood, but it may play a role in cell signaling or transport across the membrane. Further research is needed to fully understand th…	Unfortunately, there is currently limited information available on the disease implications of CCDC126. As such, there have been no targeted drug discovery efforts or drugs on the market that specifically target this gene. However, as research continues to uncover the function of CCDC126, it may become a target for drug discovery efforts in the future. It is important to note that the lack of inf…			Predicted secreted proteins; Predicted intracellular proteins	Golgi apparatus (Approved)				0	0	0	0	0	0	0	0	0	0	0	0	0	0	0	0	0	0	0	0
SORT1	6272	symbol	H. sapiens	6272	H. sapiens	SORT1	sortilin 1	SORT1, also known as sortilin 1, is a gene that encodes a protein involved in the trafficking of various proteins to different parts of the cell. The protein is generated through proteolytic processing by furin. SORT1 is a member of the VPS10-related sortilin family of proteins. The expression levels of this gene may affect the risk of myocardial infarction in humans. Alternative splicing of the …	SORT1 has been implicated in various diseases, including Alzheimer's disease, type 2 diabetes, and cardiovascular disease. In particular, the gene has been associated with an increased risk of myocardial infarction (MI) and coronary artery disease (CAD). Studies have shown that genetic variants in SORT1 are associated with altered levels of low-density lipoprotein cholesterol (LDL-C), a major ris…	GO:0051005 negative regulation of lipoprotein lipase activity;GO:0048227 plasma membrane to endosome transport;GO:0090160 Golgi to lysosome transport		Potential drug targets; Predicted intracellular proteins; Transporters; Disease related genes	Cytosol;Golgi apparatus (Supported); Additional: Plasma membrane		(M153)PID P75 NTR PATHWAY		0	1	1	1	1	1	0	0	0	0	0	0	0	0	0	1	0	0	0	0
CD46	4179	symbol	H. sapiens	4179	H. sapiens	CD46	CD46 molecule	CD46 is a type I membrane protein that regulates the complement system by inactivating complement components C3b and C4b through cofactor activity with serum factor I. This protects host cells from damage by complement. CD46 also acts as a receptor for the Edmonston strain of measles virus, human herpesvirus-6, and type IV pili of pathogenic Neisseria. It may also be involved in the fusion of spe…	Mutations in CD46 have been linked to susceptibility to hemolytic uremic syndrome (HUS), a rare but serious condition characterized by the breakdown of red blood cells and the formation of blood clots in small blood vessels throughout the body. There are currently no targeted drugs available for CD46-related HUS, and treatment typically involves supportive care such as blood transfusions and dial…	GO:0045959 negative regulation of complement activation, classical pathway;GO:0043382 positive regulation of memory T cell differentiation;GO:0030450 regulation of complement activation, classical pathway		CD markers; Human disease related genes:Cardiovascular diseases:Hematologic diseases; Predicted intracellular proteins; Cancer-related genes:Candidate cancer biomarkers; Disease related genes	Plasma membrane (Approved)			(M5921)HALLMARK COMPLEMENT	0	0	0	0	0	1	0	0	0	0	0	0	0	0	0	0	0	0	0	0
ABCD3	5825	symbol	H. sapiens	5825	H. sapiens	ABCD3	ATP binding cassette subfamily D member 3	ABCD3 is a gene that encodes a protein belonging to the ATP-binding cassette (ABC) transporter superfamily. This protein is a member of the ALD subfamily, which is involved in the import of fatty acids and/or fatty acyl-CoAs into peroxisomes. Peroxisomal ABC transporters are half transporters that require a partner half transporter molecule to form a functional homodimeric or heterodimeric transp…	Mutations in the ABCD3 gene have been associated with some forms of Zellweger syndrome, a rare genetic disorder that affects the development and function of peroxisomes. This can lead to a range of symptoms, including developmental delays, vision and hearing problems, liver dysfunction, and neurological abnormalities. There are currently no targeted drug discovery efforts specifically for ABCD3, …	GO:1903512 phytanic acid metabolic process;GO:0015910 long-chain fatty acid import into peroxisome;GO:0097089 methyl-branched fatty acid metabolic process		Transporters:Primary Active Transporters; Potential drug targets; Human disease related genes:Congenital disorders of metabolism:Congenital disorders of lipid/glycolipid metabolism; Disease related genes	Peroxisomes (Enhanced)			(M5949)HALLMARK PEROXISOME; (M5948)HALLMARK BILE ACID METABOLISM	1	0	0	0	0	0	0	1	0	0	0	0	0	0	0	0	0	0	0	0
FEM1C	56929	symbol	H. sapiens	56929	H. sapiens	FEM1C	fem-1 homolog C	FEM1C is a human gene that encodes a protein involved in the ubiquitin-dependent protein catabolic process through the C-end degron rule pathway. The protein is located in the cytosol and nucleoplasm and is part of the Cul2-RING ubiquitin ligase complex. FEM1C enables ubiquitin ligase-substrate adaptor activity, which is important for the degradation of proteins in the cell.	Mutations in the FEM1C gene have been associated with several diseases, including cancer, developmental disorders, and neurodegenerative diseases. In particular, FEM1C has been found to be overexpressed in several types of cancer, including breast, ovarian, and lung cancer, and its expression levels have been correlated with poor prognosis. As a result, FEM1C has been identified as a potential th…	GO:0140627 ubiquitin-dependent protein catabolic process via the C-end degron rule pathway;GO:0043161 proteasome-mediated ubiquitin-dependent protein catabolic process;GO:0010498 proteasomal protein catabolic process		Predicted intracellular proteins; Disease related genes	Nucleoplasm (Enhanced)				0	0	0	0	0	0	0	0	1	0	0	0	0	0	0	0	0	0	0	0
CLCN3	1182	symbol	H. sapiens	1182	H. sapiens	CLCN3	chloride voltage-gated channel 3	CLCN3 is a gene that encodes a protein belonging to the voltage-gated chloride channel family. This protein is found in all cell types and is located in plasma membranes and intracellular vesicles. It contains a ClC domain and two CBS domains, with the ClC domain facilitating the selective flow of chloride ions across cell membranes. The CBS domain may have a regulatory function. CLCN3 plays a ro…	Mutations in the CLCN3 gene have been associated with several diseases, including osteopetrosis, epilepsy, and idiopathic generalized epilepsy. Additionally, altered expression of CLCN3 has been observed in various cancers, including glioma, breast cancer, and prostate cancer. As a result, CLCN3 has been identified as a potential therapeutic target for these diseases. Several drugs targeting CLCN…	GO:0045794 negative regulation of cell volume;GO:0048388 endosomal lumen acidification;GO:0097401 synaptic vesicle lumen acidification		Human disease related genes:Congenital malformations:Congenital malformations of the nervous system; Predicted intracellular proteins; Disease related genes	Vesicles (Supported)			(M5910)HALLMARK PROTEIN SECRETION; (M5945)HALLMARK HEME METABOLISM	0	0	0	0	1	1	0	0	0	0	0	0	1	0	0	0	0	0	0	1
TMEM159	57146	gene_synonym	H. sapiens	57146	H. sapiens	LDAF1	lipid droplet assembly factor 1	LDAF1, or lipid droplet assembly factor 1, is a human gene that plays a role in the formation of lipid droplets. It is located in both the endoplasmic reticulum membrane and the lipid droplet itself. This information is provided by the Alliance of Genome Resources as of April 2022.	There is limited information available on the disease implications of LDAF1. However, recent studies have suggested that LDAF1 may play a role in the development of metabolic disorders such as obesity and type 2 diabetes. Targeted drug discovery efforts for LDAF1 are still in the early stages, but there is potential for the development of drugs that target lipid droplet formation and metabolism. …	GO:0140042 lipid droplet formation;GO:0034389 lipid droplet organization;GO:0019915 lipid storage		Predicted intracellular proteins	Vesicles (Approved)				0	0	0	0	0	0	0	0	0	1	0	0	0	0	0	0	0	0	0	0
TJP1	7082	symbol	H. sapiens	7082	H. sapiens	TJP1	tight junction protein 1	TJP1, also known as tight junction protein 1, is a member of the membrane-associated guanylate kinase family of proteins. It acts as an adaptor protein that regulates both tight junctions and adherens junctions, which are responsible for regulating the movement of ions and macromolecules between endothelial and epithelial cells. TJP1 has a multidomain structure that includes a postsynaptic densit…	TJP1 has been implicated in various diseases, including cancer, inflammatory bowel disease, and neurological disorders. In cancer, TJP1 has been shown to play a role in tumor progression and metastasis by regulating cell migration and invasion. Inflammatory bowel disease is characterized by chronic inflammation of the gastrointestinal tract, and TJP1 has been found to be dysregulated in patients …	GO:0071896 protein localization to adherens junction;GO:1902396 protein localization to bicellular tight junction;GO:1905605 positive regulation of blood-brain barrier permeability	yes	Predicted intracellular proteins; Transporters:Accessory Factors Involved in Transport	Cell Junctions (Enhanced)		(M193)PID NEPHRIN NEPH1 PATHWAY; (M156)PID ECADHERIN NASCENT AJ PATHWAY	(M5896)HALLMARK TGF BETA SIGNALING; (M5942)HALLMARK UV RESPONSE DN; (M5915)HALLMARK APICAL JUNCTION	0	1	0	1	0	1	0	0	0	1	0	0	1	1	0	0	0	0	0	1
LMAN1	3998	symbol	H. sapiens	3998	H. sapiens	LMAN1	lectin, mannose binding 1	LMAN1 is a gene that encodes for a membrane lectin protein that binds to mannose. This protein is involved in transporting glycoproteins between different compartments of the cell, including the endoplasmic reticulum, endoplasmic reticulum-Golgi intermediate compartment, and cis-Golgi. LMAN1 has several domains, including a signal sequence, a carbohydrate recognition domain, a stalk region for ol…	Combined factor V-factor VIII deficiency is a rare bleeding disorder caused by mutations in the LMAN1 gene. This disorder is characterized by reduced levels of both factor V and factor VIII in the blood, which are essential for blood clotting. Patients with this disorder may experience excessive bleeding after injury or surgery, and women may have heavy menstrual bleeding. There is currently no c…	GO:1903215 negative regulation of protein targeting to mitochondrion;GO:1903748 negative regulation of establishment of protein localization to mitochondrion;GO:1903214 regulation of protein targeting to mitochondrion		Potential drug targets; Transporters; Human disease related genes:Cardiovascular diseases:Hematologic diseases; Disease related genes	Vesicles (Supported); Additional: Endoplasmic reticulum	Antihemophilic factor, human recombinant; Lonoctocog alfa; Moroctocog alfa	(M91)PID TCPTP PATHWAY; (M5880)NABA ECM AFFILIATED; (M5885)NABA MATRISOME ASSOCIATED	(M5910)HALLMARK PROTEIN SECRETION; (M5908)HALLMARK ANDROGEN RESPONSE	1	1	0	1	1	1	0	0	0	0	1	0	0	0	0	0	0	0	1	1
GPRIN3	285513	symbol	H. sapiens	285513	H. sapiens	GPRIN3	GPRIN family member 3	GPRIN3 is a member of the GPRIN family of genes and is predicted to play a role in the development of neuron projections. It is also predicted to be active in the plasma membrane. This information is provided by the Alliance of Genome Resources as of April 2022.	There is limited information available on the disease implications of GPRIN3. However, some studies have suggested that mutations in GPRIN3 may be associated with certain neurological disorders, such as schizophrenia and bipolar disorder. Targeted drug discovery efforts for GPRIN3 are also limited, as the function of this gene is not well understood. However, some studies have suggested that GPRI…	GO:0031175 neuron projection development;GO:0048666 neuron development;GO:0030182 neuron differentiation		Predicted intracellular proteins	Nucleoli (Approved); Additional: Nucleoplasm				0	0	0	0	0	0	0	0	0	0	0	0	0	0	0	0	0	0	0	0
DHX9	1660	symbol	H. sapiens	1660	H. sapiens	DHX9	DExH-box helicase 9	DHX9 is a gene that encodes an enzyme belonging to the DEAH-containing family of RNA helicases. This enzyme is responsible for unwinding double-stranded RNA and DNA-RNA complexes in an ATP-dependent manner. DHX9 is found in both the nucleus and cytoplasm and functions as a transcriptional regulator. It may also play a role in the expression and nuclear export of retroviral RNAs. DHX9 has multiple…	DHX9 has been implicated in several diseases, including cancer, viral infections, and neurological disorders. In cancer, DHX9 has been shown to be overexpressed in various types of tumors, including breast, lung, and prostate cancer. Targeting DHX9 with small molecule inhibitors has been explored as a potential therapeutic strategy for cancer treatment. In viral infections, DHX9 has been shown to…	GO:0039695 DNA-templated viral transcription;GO:0050434 positive regulation of viral transcription;GO:1904971 regulation of viral translation		Cancer-related genes:Mutational cancer driver genes; Enzymes; ENZYME proteins:Hydrolases; Predicted intracellular proteins	Nucleoplasm (Enhanced); Additional: Nucleoli				0	0	1	0	0	0	1	0	0	0	1	0	0	0	0	0	1	0	0	0
ENPP4	22875	symbol	H. sapiens	22875	H. sapiens	ENPP4	ectonucleotide pyrophosphatase/phosphodiesterase 4	ENPP4 is a human gene that encodes for the protein ectonucleotide pyrophosphatase/phosphodiesterase 4. This protein is involved in the positive regulation of blood coagulation and the catabolic process of purine ribonucleosides. It enables bis(5'-adenosyl)-triphosphatase activity and is located in both extracellular exosomes and membranes.	ENPP4 has been implicated in several diseases, including cancer, cardiovascular disease, and bone disorders. In cancer, ENPP4 has been shown to promote tumor growth and metastasis, making it a potential target for cancer therapy. In cardiovascular disease, ENPP4 has been linked to atherosclerosis and thrombosis, suggesting that inhibitors of ENPP4 could be used to prevent these conditions. In bon…	GO:0046130 purine ribonucleoside catabolic process;GO:0006152 purine nucleoside catabolic process;GO:0042454 ribonucleoside catabolic process		Enzymes; ENZYME proteins:Hydrolases					0	0	0	0	0	0	0	0	0	0	0	0	0	0	0	0	0	1	0	0
RBMXL1	494115	symbol	H. sapiens	494115	H. sapiens	RBMXL1	RBMX like 1	RBMXL1 is a retrogene of RNA binding motif protein, X-linked (RBMX) located on chromosome X. Although all introns in the coding sequence have been processed out compared to the RBMX locus, the ORF is intact and there is specific evidence for transcription at this location. The preservation of the ORF by purifying selection in all Old World monkeys carrying it suggests that this locus is likely to…	There is limited information available on the disease implications of RBMXL1. However, recent studies have suggested that it may play a role in male infertility. Targeted drug discovery efforts for RBMXL1 are also limited, as its function and potential therapeutic targets are not well understood. Currently, there are no drugs on the market that specifically target RBMXL1. However, there are drugs…	GO:0048026 positive regulation of mRNA splicing, via spliceosome;GO:0050685 positive regulation of mRNA processing;GO:0033120 positive regulation of RNA splicing		Predicted intracellular proteins	Nucleoplasm (Approved)				0	0	0	0	0	0	0	0	0	0	0	0	0	0	0	0	0	0	0	0
MYO6	4646	symbol	H. sapiens	4646	H. sapiens	MYO6	myosin VI	MYO6 is a gene that encodes a motor protein that moves towards the minus end of actin filaments and is involved in the transport of intracellular vesicles and organelles. The protein consists of a motor domain with ATP- and actin-binding sites and a globular tail that interacts with other proteins. MYO6 plays a crucial role in maintaining the structural integrity of inner ear hair cells, and muta…	Mutations in the MYO6 gene have been associated with various forms of hearing loss, including non-syndromic autosomal dominant and recessive hearing loss. MYO6 mutations have also been linked to other disorders, such as breast cancer, hypertrophic cardiomyopathy, and retinal degeneration. Targeted drug discovery efforts for MYO6-related disorders are ongoing, with a focus on developing small mole…	GO:0030330 DNA damage response, signal transduction by p53 class mediator;GO:0042491 inner ear auditory receptor cell differentiation;GO:0035315 hair cell differentiation		Predicted intracellular proteins; Human disease related genes:Nervous system diseases:Ear disease; Disease related genes	Nucleoplasm (Supported)		(M232)PID ECADHERIN STABILIZATION PATHWAY		1	1	1	0	0	0	0	0	0	0	0	0	0	1	0	0	0	0	0	1
FYTTD1	84248	symbol	H. sapiens	84248	H. sapiens	FYTTD1	forty-two-three domain containing 1	FYTTD1, also known as forty-two-three domain containing 1, is a human gene that plays a role in mRNA export from the nucleus. It has been identified as having mRNA binding activity and is located in the nuclear speck. This information was provided by the Alliance of Genome Resources in April 2022.	There is limited information available on the disease implications of FYTTD1. However, recent studies have suggested that it may play a role in cancer progression and metastasis. Targeted drug discovery efforts for FYTTD1 are currently underway, with a focus on identifying small molecule inhibitors that can selectively target the protein and inhibit its function. While there are currently no drug…	GO:0006406 mRNA export from nucleus;GO:0006405 RNA export from nucleus;GO:0051028 mRNA transport		Predicted intracellular proteins	Nuclear speckles (Supported)				0	0	0	0	0	0	0	0	0	0	0	0	0	0	0	0	0	0	0	0
DNAJB9	4189	symbol	H. sapiens	4189	H. sapiens	DNAJB9	DnaJ heat shock protein family (Hsp40) member B9	DNAJB9 is a member of the J protein family and belongs to the type 2 subgroup of DnaJ proteins. It is localized to the endoplasmic reticulum and plays a role in regulating the ATPase activity of 70 kDa heat shock proteins. The gene is induced by endoplasmic reticulum stress and helps protect stressed cells from apoptosis.	Research on DNAJB9 and its disease implications is still in its early stages. However, recent studies have suggested that DNAJB9 may play a role in the development of certain types of cancer, including breast cancer and lung cancer. In addition, mutations in the DNAJB9 gene have been linked to the development of Charcot-Marie-Tooth disease, a neurological disorder that affects the peripheral nerv…	GO:1903895 negative regulation of IRE1-mediated unfolded protein response;GO:1903894 regulation of IRE1-mediated unfolded protein response;GO:1900102 negative regulation of endoplasmic reticulum unfolded protein response		Predicted intracellular proteins	Cytosol;Endoplasmic reticulum (Approved)			(M5908)HALLMARK ANDROGEN RESPONSE; (M5922)HALLMARK UNFOLDED PROTEIN RESPONSE; (M5905)HALLMARK ADIPOGENESIS	0	0	0	0	0	0	0	0	1	0	0	0	0	0	0	0	0	0	1	1
CAPN7	23473	symbol	H. sapiens	23473	H. sapiens	CAPN7	calpain 7	CAPN7, also known as calpain 7, is a gene that encodes for a protein belonging to the calpain family of calcium-dependent, cysteine proteases. Calpains are involved in various cellular processes and have been implicated in neurodegenerative diseases. The function of CAPN7 is not well understood, but it has been found to have an orthologue in mice that diverges from other family members and is tho…	There is limited information available on the disease implications of CAPN7. However, studies have suggested that mutations in the gene may be associated with neurodegenerative disorders such as Alzheimer's disease and Parkinson's disease. Targeted drug discovery efforts for CAPN7 are also limited, as the function of the protein is not well understood. However, some studies have suggested that ca…	GO:0097264 self proteolysis;GO:0010634 positive regulation of epithelial cell migration;GO:0010632 regulation of epithelial cell migration		Enzymes; Predicted intracellular proteins; Peptidases:Cysteine-type peptidases	Cytosol (Approved); Additional: Centrosome				0	0	0	0	0	0	0	0	0	0	0	0	0	0	0	0	0	0	0	0
GRPEL2	134266	symbol	H. sapiens	134266	H. sapiens	GRPEL2	GrpE like 2, mitochondrial	GRPEL2 is a human gene that is predicted to have adenyl-nucleotide exchange factor activity and unfolded protein binding activity. It is also predicted to be involved in protein import into the mitochondrial matrix. The gene is located in the mitochondrion.	There is limited information available on the disease implications of GRPEL2. However, recent studies have suggested that mutations in this gene may be associated with mitochondrial dysfunction and neurodegenerative disorders such as Parkinson's disease. Targeted drug discovery efforts for GRPEL2 are currently underway, with a focus on identifying small molecule inhibitors that can modulate its a…	GO:0030150 protein import into mitochondrial matrix;GO:0044743 protein transmembrane import into intracellular organelle;GO:0170036 import into the mitochondrion		Predicted intracellular proteins	Mitochondria (Enhanced)				0	0	1	0	0	0	0	0	0	0	0	0	0	0	0	0	0	0	0	0
ETFDH	2110	symbol	H. sapiens	2110	H. sapiens	ETFDH	electron transfer flavoprotein dehydrogenase	The ETFDH gene is responsible for encoding a protein that is a crucial component of the electron-transfer system in mitochondria. This protein is essential for transferring electrons from various mitochondrial flavin-containing dehydrogenases to the main respiratory chain. Mutations in this gene have been linked to a condition called glutaric acidemia. There are different versions of the gene tha…	Mutations in the ETFDH gene have been linked to a rare genetic disorder called glutaric acidemia type II (GAII), also known as multiple acyl-CoA dehydrogenase deficiency (MADD). GAII is an autosomal recessive disorder that affects the body's ability to break down certain amino acids and fatty acids, leading to a buildup of toxic compounds in the blood and tissues. Symptoms of GAII can include mus…	GO:0033539 fatty acid beta-oxidation using acyl-CoA dehydrogenase;GO:0006635 fatty acid beta-oxidation;GO:0019395 fatty acid oxidation		Enzymes; Human disease related genes:Congenital disorders of metabolism:Congenital disorders of amino acid metabolism; Predicted intracellular proteins; FDA approved drug targets:Small molecule drugs; Disease related genes; ENZYME proteins:Oxidoreductases		Metformin; 2-Hexyloxy-6-Hydroxymethyl-Tetrahydro-Pyran-3,4,5-Triol		(M5935)HALLMARK FATTY ACID METABOLISM; (M5934)HALLMARK XENOBIOTIC METABOLISM; (M5936)HALLMARK OXIDATIVE PHOSPHORYLATION	0	0	0	0	0	0	0	0	0	0	0	0	0	0	0	0	0	0	0	0
CDK6	1021	symbol	H. sapiens	1021	H. sapiens	CDK6	cyclin dependent kinase 6	CDK6, or cyclin dependent kinase 6, is a protein kinase that plays a crucial role in cell cycle progression and the transition from G1 phase to S phase. It is a catalytic subunit of the protein kinase complex and is regulated by D-type cyclins and CDK inhibitors. CDK6, along with CDK4, phosphorylates and regulates the activity of the tumor suppressor protein Rb. Alterations in CDK6 expression hav…	CDK6 has been identified as a potential therapeutic target for various types of cancer, including breast cancer, leukemia, and lymphoma. Several CDK6 inhibitors have been developed and are currently being evaluated in clinical trials, including palbociclib, ribociclib, and abemaciclib. These drugs work by inhibiting the activity of CDK6 and preventing the phosphorylation of Rb, leading to cell cy…	GO:0043696 dedifferentiation;GO:0043697 cell dedifferentiation;GO:0045656 negative regulation of monocyte differentiation	yes	Enzymes; Kinases:CMGC Ser/Thr protein kinases; Human disease related genes:Congenital malformations:Congenital malformations of the nervous system; ENZYME proteins:Transferases; Predicted intracellular proteins; Cancer-related genes:Candidate cancer biomarkers; FDA approved drug targets:Small molecule drugs; Disease related genes	Nucleoplasm (Supported); Additional: Cytosol	Alvocidib; (2S)-2-({6-[(3-Amino-5-chlorophenyl)amino]-9-isopropyl-9H-purin-2-yl}amino)-3-methyl-1-butanol; Fisetin; Palbociclib; Ribociclib; Abemaciclib	(M234)PID IL2 STAT5 PATHWAY; (M58)PID AR PATHWAY; (M279)PID RB 1PATHWAY	(M5919)HALLMARK HEDGEHOG SIGNALING; (M5908)HALLMARK ANDROGEN RESPONSE	0	0	0	0	0	1	0	0	0	0	0	0	0	0	0	0	0	0	0	1
APPL1	26060	symbol	H. sapiens	26060	H. sapiens	APPL1	adaptor protein, phosphotyrosine interacting with PH domain and leucine zipper 1	APPL1 is a human gene that encodes for an adaptor protein called Adaptor Protein, Phosphotyrosine Interacting with PH Domain and Leucine Zipper 1. This protein is involved in regulating cell proliferation and acts as a mediator between the adiponectin and insulin signaling pathways. APPL1 binds to various proteins, including RAB5A, DCC, AKT2, PIK3CA, adiponectin receptors, and proteins of the NuR…	There is growing evidence that APPL1 may play a role in the development and progression of various diseases, including cancer, diabetes, and cardiovascular disease. For example, studies have shown that APPL1 expression is reduced in certain types of cancer, and that restoring its expression can inhibit tumor growth. Additionally, APPL1 has been implicated in insulin resistance and metabolic disor…	GO:1905450 negative regulation of Fc-gamma receptor signaling pathway involved in phagocytosis;GO:1905303 positive regulation of macropinocytosis;GO:1905449 regulation of Fc-gamma receptor signaling pathway involved in phagocytosis		Predicted intracellular proteins; Human disease related genes:Endocrine and metabolic diseases:Diabetes; Disease related genes	Plasma membrane;Vesicles (Supported)		(M58)PID AR PATHWAY		0	0	1	0	0	1	0	0	0	0	1	0	1	0	0	0	0	0	0	0
ZNF320	162967	symbol	H. sapiens	162967	H. sapiens	ZNF320	zinc finger protein 320	ZNF320 is a gene that encodes a protein called Kruppel-like zinc finger protein. This protein belongs to a family of proteins that are involved in regulating the activation or repression of transcription. The function of ZNF320 is not fully understood, but it is believed to play a role in gene expression and regulation. Mutations in this gene have been associated with certain types of cancer, inc…	There is limited information available on the disease implications of ZNF320 and targeted drug discovery efforts. However, some studies have suggested that mutations in this gene may be associated with certain types of cancer, including breast cancer and leukemia. As such, there may be potential for targeted drug discovery efforts aimed at developing therapies that target ZNF320 or its downstream…	GO:0006357 regulation of transcription by RNA polymerase II;GO:0006355 regulation of DNA-templated transcription;GO:2001141 regulation of RNA biosynthetic process		Transcription factors:Zinc-coordinating DNA-binding domains; Predicted intracellular proteins; Disease related genes	Nucleoplasm (Approved); Additional: Cytoplasmic bodies				0	0	0	0	0	0	0	0	0	0	0	0	0	0	1	0	0	0	0	0
INSIG2	51141	symbol	H. sapiens	51141	H. sapiens	INSIG2	insulin induced gene 2	INSIG2 is a human gene that encodes a protein that is similar to the protein produced by the INSIG1 gene. Both INSIG1 and INSIG2 are proteins found in the endoplasmic reticulum that prevent the processing of sterol regulatory element binding proteins (SREBPs) by binding to SREBP cleavage-activating protein (SCAP). This prevents SCAP from escorting SREBPs to the Golgi, which is necessary for the a…	Variations in the INSIG2 gene have been associated with obesity and other metabolic disorders, such as type 2 diabetes and cardiovascular disease. Targeted drug discovery efforts have focused on developing drugs that can modulate the activity of INSIG2 and its related pathways to treat these conditions. However, there are currently no drugs on the market that specifically target INSIG2. Some drug…	GO:0036316 SREBP-SCAP complex retention in endoplasmic reticulum;GO:2000639 negative regulation of SREBP signaling pathway;GO:2000638 regulation of SREBP signaling pathway		Transporters					0	0	1	1	0	0	0	1	0	1	0	0	0	0	0	0	0	0	0	0
ARFIP1	27236	symbol	H. sapiens	27236	H. sapiens	ARFIP1	ADP ribosylation factor interacting protein 1	ARFIP1, or ADP ribosylation factor interacting protein 1, is a gene that encodes a protein involved in intracellular protein transport and regulation of protein secretion. It has been found to have phosphatidylinositol-4-phosphate binding activity and is located in the Golgi membrane, cytosol, and trans-Golgi network membrane. ARFIP1 is also involved in negative regulation of retrograde transport…	There is limited information available on the disease implications of ARFIP1. However, some studies have suggested that mutations in this gene may be associated with certain types of cancer, including breast cancer and hepatocellular carcinoma. Targeted drug discovery efforts for ARFIP1 are also limited, but some studies have explored the potential of ARFIP1 as a therapeutic target for cancer tre…	GO:1905280 negative regulation of retrograde transport, endosome to Golgi;GO:1905279 regulation of retrograde transport, endosome to Golgi;GO:0034315 regulation of Arp2/3 complex-mediated actin nucleation		Predicted intracellular proteins	Golgi apparatus;Vesicles (Supported); Additional: Nucleoplasm			(M5910)HALLMARK PROTEIN SECRETION	0	0	1	0	0	0	0	0	0	0	1	0	1	0	0	0	0	0	0	0
HIPK3	10114	symbol	H. sapiens	10114	H. sapiens	HIPK3	homeodomain interacting protein kinase 3	HIPK3, or homeodomain interacting protein kinase 3, is a gene that encodes a protein with serine/threonine kinase activity. It plays a role in mRNA transcription, negative regulation of apoptosis, and protein phosphorylation. HIPK3 is located in the cytosol, nuclear body, and plasma membrane.	There is limited information available on the disease implications of HIPK3. However, some studies have suggested that it may play a role in cancer progression and metastasis. Targeted drug discovery efforts for HIPK3 are also limited, but some studies have identified potential inhibitors of HIPK3 that could be used for cancer treatment. One example is a compound called CGP60474, which has been s…	GO:0043508 negative regulation of JUN kinase activity;GO:0046329 negative regulation of JNK cascade;GO:0043506 regulation of JUN kinase activity	yes	Enzymes; Kinases:CMGC Ser/Thr protein kinases; ENZYME proteins:Transferases; Predicted intracellular proteins	Cytosol (Supported); Additional: Nuclear bodies	Fostamatinib			0	0	0	0	0	1	0	0	0	0	0	0	0	0	0	0	0	0	0	0
ANXA4	307	symbol	H. sapiens	307	H. sapiens	ANXA4	annexin A4	ANXA4, also known as annexin A4, is a calcium-dependent phospholipid binding protein that belongs to the annexin family. While the exact functions of annexin proteins are not yet fully understood, they have been implicated in membrane-related events along exocytotic and endocytotic pathways. ANXA4 has a similar size and exon-intron organization to other members of its family and shares 45 to 59% …	ANXA4 has been implicated in various diseases, including cancer, cardiovascular disease, and autoimmune disorders. In cancer, ANXA4 has been shown to promote tumor growth and metastasis in several types of cancer, including breast, lung, and pancreatic cancer. Targeting ANXA4 has been proposed as a potential therapeutic strategy for cancer treatment. In cardiovascular disease, ANXA4 has been link…	GO:0032717 negative regulation of interleukin-8 production;GO:0032088 negative regulation of NF-kappaB transcription factor activity;GO:0032677 regulation of interleukin-8 production		Cancer-related genes:Candidate cancer biomarkers; FDA approved drug targets:Small molecule drugs; Predicted intracellular proteins	Cytosol (Approved)	Fluocinolone acetonide; Copper	(M5880)NABA ECM AFFILIATED; (M5885)NABA MATRISOME ASSOCIATED; (M5889)NABA MATRISOME	(M5942)HALLMARK UV RESPONSE DN; (M5947)HALLMARK IL2 STAT5 SIGNALING	0	0	0	0	0	0	0	0	0	0	0	0	0	0	0	0	0	0	0	0
TMEM168	64418	symbol	H. sapiens	64418	H. sapiens	TMEM168	transmembrane protein 168	TMEM168 is a human gene that encodes for a transmembrane protein located in transport vesicles. The function of this protein is currently unknown, but it is believed to play a role in intracellular transport processes. The gene is located on chromosome 3 and has been associated with certain genetic disorders, including intellectual disability and developmental delay. Further research is needed to…	There is currently limited information available on the disease implications and targeted drug discovery efforts for TMEM168. However, some studies have suggested that mutations in this gene may be associated with intellectual disability and developmental delay. As for targeted drug discovery efforts, there are currently no known drugs that specifically target TMEM168. However, further research i…	GO:2000058 regulation of ubiquitin-dependent protein catabolic process;GO:1903050 regulation of proteolysis involved in protein catabolic process;GO:0030162 regulation of proteolysis		Predicted intracellular proteins; Transporters:Accessory Factors Involved in Transport	Golgi apparatus (Approved); Additional: Cytosol				0	0	0	0	0	0	0	0	0	0	0	0	0	0	0	0	0	0	0	0
EEA1	8411	symbol	H. sapiens	8411	H. sapiens	EEA1	early endosome antigen 1	EEA1, or early endosome antigen 1, is a human gene that encodes a protein involved in endocytosis, vesicle fusion, and viral RNA genome replication. It has 1-phosphatidylinositol binding activity, GTP-dependent protein binding activity, and protein homodimerization activity. EEA1 is located in the cytosol and early endosome and is an extrinsic component of the plasma membrane.	EEA1 has been implicated in several diseases, including cancer, neurodegenerative disorders, and viral infections. In cancer, EEA1 has been shown to play a role in tumor growth and metastasis, making it a potential target for cancer therapy. In neurodegenerative disorders, EEA1 dysfunction has been linked to impaired autophagy and lysosomal degradation, which may contribute to the accumulation of…	GO:0016189 synaptic vesicle to endosome fusion;GO:0099532 synaptic vesicle endosomal processing;GO:0045022 early endosome to late endosome transport		Predicted intracellular proteins	Vesicles (Supported)	Inositol 1,3-Bisphosphate			0	0	0	0	1	0	0	0	0	0	0	0	0	0	0	1	0	0	0	1
MBNL2	10150	symbol	H. sapiens	10150	H. sapiens	MBNL2	muscleblind like splicing regulator 2	MBNL2 is a gene that encodes a protein belonging to the muscleblind family. This protein is involved in regulating the splicing of pre-mRNAs, which are the precursors to messenger RNA molecules that carry genetic information. Muscleblind proteins bind to expanded dsCUG RNA, which is associated with myotonic dystrophy, a genetic disorder that affects muscle function. The full-length nature of some…	Myotonic dystrophy (DM) is a genetic disorder that affects muscle function and is caused by the expansion of CTG or CCTG repeats in the 3' untranslated region of the DMPK or ZNF9 genes, respectively. MBNL2 is involved in regulating the splicing of pre-mRNAs, which are the precursors to messenger RNA molecules that carry genetic information. Muscleblind proteins bind to expanded dsCUG RNA, which i…	GO:0043484 regulation of RNA splicing;GO:0008380 RNA splicing;GO:0006397 mRNA processing		Predicted intracellular proteins	Nucleoplasm (Supported)				0	0	0	0	0	0	0	0	0	0	0	0	0	0	0	0	0	0	0	0
CD164	8763	symbol	H. sapiens	8763	H. sapiens	CD164	CD164 molecule	CD164 is a gene that encodes a transmembrane sialomucin and cell adhesion molecule. It plays a role in regulating the proliferation, adhesion, and migration of hematopoietic progenitor cells. The protein also interacts with the C-X-C chemokine receptor type 4 and may regulate muscle development. Elevated expression of CD164 has been observed in patients with Sezary syndrome, a type of blood cance…	There are currently no targeted drug discovery efforts specifically focused on CD164. However, its role in regulating hematopoietic progenitor cells suggests that it may be a potential target for the treatment of blood cancers such as Sezary syndrome. Elevated expression of CD164 has been observed in patients with Sezary syndrome, and targeting this protein may help to inhibit the proliferation a…	GO:0007157 heterophilic cell-cell adhesion via plasma membrane cell adhesion molecules;GO:0098742 cell-cell adhesion via plasma-membrane adhesion molecules;GO:0007162 negative regulation of cell adhesion		Human disease related genes:Nervous system diseases:Ear disease; Predicted intracellular proteins; CD markers; Disease related genes					0	0	0	0	0	0	0	0	0	0	0	1	0	0	0	0	0	0	0	1
CDKN2AIP	55602	symbol	H. sapiens	55602	H. sapiens	CDKN2AIP	CDKN2A interacting protein	CDKN2AIP, also known as CDKN2A interacting protein, is a gene that plays a role in regulating the DNA damage response through various signaling pathways. One of these pathways is the p53-HDM2-p21(WAF1) pathway, which is crucial for responding to DNA damage. The gene has two different transcript variants that encode different isoforms.	CDKN2AIP has been implicated in various diseases, including cancer, cardiovascular disease, and neurodegenerative disorders. In cancer, CDKN2AIP has been shown to be downregulated in several types of cancer, including breast, lung, and pancreatic cancer. Targeting CDKN2AIP may therefore be a potential strategy for cancer therapy. In cardiovascular disease, CDKN2AIP has been linked to atherosclero…	GO:0030307 positive regulation of cell growth;GO:0030308 negative regulation of cell growth;GO:0045926 negative regulation of growth		Predicted intracellular proteins	Nucleoplasm (Enhanced)			(M5939)HALLMARK P53 PATHWAY	0	0	0	0	0	0	0	0	0	0	0	0	0	0	0	0	0	0	0	0
CCNYL1	151195	symbol	H. sapiens	151195	H. sapiens	CCNYL1	cyclin Y like 1	CCNYL1 is a human gene that is predicted to have cyclin-dependent protein serine/threonine kinase regulator activity and be involved in positive regulation of cyclin-dependent protein serine/threonine kinase activity. It is also predicted to play a role in flagellated sperm motility, regulation of protein kinase activity, and spermatogenesis. The gene is predicted to be located in the membrane an…	Unfortunately, there is currently limited information available on the disease implications and targeted drug discovery efforts for CCNYL1. As of April 2022, there are no drugs on the market that specifically target CCNYL1. However, research on the gene's role in spermatogenesis and flagellated sperm motility may have implications for male infertility and could potentially lead to the development…	GO:0030317 flagellated sperm motility;GO:0097722 sperm motility;GO:0060294 cilium movement involved in cell motility		Predicted intracellular proteins	Plasma membrane (Approved)				0	0	0	0	0	0	0	0	0	0	0	0	0	0	0	0	0	0	0	0
ZNF708	7562	symbol	H. sapiens	7562	H. sapiens	ZNF708	zinc finger protein 708	ZNF708 is a human gene that encodes for a zinc finger protein 708. This protein is predicted to have DNA-binding transcription factor activity, specifically for RNA polymerase II and cis-regulatory region sequence-specific DNA binding activity. It is also predicted to be involved in the regulation of transcription and is located in the nucleus. Additionally, it is predicted to be an integral comp…	Unfortunately, there is currently limited information available on the disease implications and targeted drug discovery efforts for ZNF708. As of now, there are no known drugs on the market that specifically target this gene. However, research is ongoing to better understand the role of ZNF708 in various diseases and to identify potential therapeutic targets. Some studies have suggested that ZNF7…	GO:0006357 regulation of transcription by RNA polymerase II;GO:0006355 regulation of DNA-templated transcription;GO:2001141 regulation of RNA biosynthetic process		Predicted intracellular proteins; Transcription factors:Zinc-coordinating DNA-binding domains					0	0	0	0	0	0	0	0	0	0	0	0	0	0	1	0	0	0	0	0
ZNF675	171392	symbol	H. sapiens	171392	H. sapiens	ZNF675	zinc finger protein 675	ZNF675 is a human gene that encodes for a zinc finger protein. This protein is involved in various biological processes, including the negative regulation of osteoclast differentiation, signal transduction, and transcriptional regulation. It enables ubiquitin protein ligase binding activity and is located in the nucleus and perinuclear region of the cytoplasm.	There is limited information available on the disease implications of ZNF675. However, some studies have suggested that it may play a role in cancer development and progression. For example, one study found that ZNF675 expression was significantly upregulated in breast cancer tissues compared to normal tissues. Additionally, another study found that ZNF675 knockdown inhibited the proliferation an…	GO:2000660 negative regulation of interleukin-1-mediated signaling pathway;GO:2000678 negative regulation of transcription regulatory region DNA binding;GO:2000659 regulation of interleukin-1-mediated signaling pathway		Predicted intracellular proteins; Transcription factors:Zinc-coordinating DNA-binding domains					0	0	0	0	0	0	0	0	0	0	0	0	0	0	1	0	0	0	0	1
DNAJB14	79982	symbol	H. sapiens	79982	H. sapiens	DNAJB14	DnaJ heat shock protein family (Hsp40) member B14	DNAJB14 is a member of the DnaJ heat shock protein family (Hsp40) that plays a crucial role in enabling Hsp70 protein binding activity. It is involved in the assembly of cellular protein-containing complexes and chaperone cofactor-dependent protein refolding. DNAJB14 is located in the endoplasmic reticulum, which is responsible for protein synthesis, folding, and transport. The protein's function…	There is limited information available on the disease implications of DNAJB14. However, studies have suggested that mutations in the gene may be associated with certain types of cancer, including breast and ovarian cancer. Targeted drug discovery efforts for DNAJB14 are also limited, but some studies have focused on developing small molecule inhibitors that can disrupt the interaction between DNA…	GO:0071218 cellular response to misfolded protein;GO:0051788 response to misfolded protein;GO:0051085 chaperone cofactor-dependent protein refolding		Transporters:Transporter channels and pores; Predicted intracellular proteins					0	0	0	0	0	0	0	0	0	0	0	0	0	0	0	0	0	0	1	0
YOD1	55432	symbol	H. sapiens	55432	H. sapiens	YOD1	YOD1 deubiquitinase	YOD1 is a human gene that encodes for a deubiquitinase enzyme, which is involved in the removal of ubiquitin from protein substrates. Ubiquitination is a process that regulates various cellular functions, including cell cycle progression, transcriptional activation, and signal transduction. Deubiquitinating enzymes, such as YOD1, are cysteine proteases that specifically cleave ubiquitin from ubiq…	Research on YOD1 has revealed its potential involvement in various diseases, including cancer, neurodegenerative disorders, and viral infections. In cancer, YOD1 has been shown to regulate the stability of several oncogenic proteins, making it a potential target for cancer therapy. In neurodegenerative disorders, YOD1 has been implicated in the clearance of misfolded proteins, such as alpha-synuc…	GO:1990167 protein K27-linked deubiquitination;GO:1990168 protein K33-linked deubiquitination;GO:0035523 protein K29-linked deubiquitination		Enzymes; ENZYME proteins:Hydrolases; Predicted intracellular proteins	Cytosol;Nucleoplasm;Plasma membrane (Supported)				0	0	0	0	0	0	0	0	1	0	1	0	0	0	0	0	0	0	1	0
PNRC2	55629	symbol	H. sapiens	55629	H. sapiens	PNRC2	proline rich nuclear receptor coactivator 2	PNRC2, or proline rich nuclear receptor coactivator 2, is a gene that plays a role in the process of nonsense-mediated decay, which is responsible for breaking down mRNA molecules that contain errors. The gene is located in several parts of the cell, including the Golgi apparatus, P-body, and nucleoplasm. This information was provided by the Alliance of Genome Resources in April 2022.	There is limited information available on the disease implications of PNRC2. However, some studies have suggested that the gene may be involved in the development and progression of certain types of cancer, including breast cancer and hepatocellular carcinoma. Targeted drug discovery efforts for PNRC2 are also limited, as the gene is not currently considered a major therapeutic target. There are …	GO:0031087 deadenylation-independent decapping of nuclear-transcribed mRNA;GO:0031086 nuclear-transcribed mRNA catabolic process, deadenylation-independent decay;GO:0110156 methylguanosine-cap decapping		Predicted intracellular proteins	Nucleoplasm (Supported); Additional: Golgi apparatus				0	0	0	0	0	0	0	0	0	0	0	0	0	0	0	0	0	0	0	0
CPD	1362	symbol	H. sapiens	1362	H. sapiens	CPD	carboxypeptidase D	Carboxypeptidase D (CPD) is a regulatory B-type carboxypeptidase enzyme belonging to the metallocarboxypeptidase family. It is similar to duck gp180, a protein that binds to the hepatitis B virus. The family of metallocarboxypeptidase enzymes is divided into two subfamilies based on sequence similarities: the pancreatic carboxypeptidase-like and the regulatory B-type carboxypeptidase subfamilies.…	Research on the disease implications of CPD is still in its early stages, but some studies have suggested that it may play a role in cancer progression and metastasis. For example, CPD has been found to be upregulated in breast cancer cells and may contribute to the growth and spread of tumors. Targeted drug discovery efforts for CPD are also in their early stages, but some potential inhibitors h…	GO:0016485 protein processing;GO:0051604 protein maturation;GO:0006518 peptide metabolic process		Peptidases:Metallopeptidases; Enzymes; ENZYME proteins:Hydrolases; Predicted intracellular proteins	Cytosol (Approved)	Guanidinoethylmercaptosuccinic acid			1	1	0	0	0	0	0	0	0	0	0	0	0	0	0	0	0	0	0	0
LPGAT1	9926	symbol	H. sapiens	9926	H. sapiens	LPGAT1	lysophosphatidylglycerol acyltransferase 1	LPGAT1 is a gene that encodes a protein belonging to the lysophospholipid acyltransferase family. This protein is responsible for catalyzing the reacylation of lysophosphatidylglycerol to phosphatidylglycerol, which is a membrane phospholipid that plays a crucial role in the synthesis of cardiolipin. Alternative splicing of this gene results in the production of multiple transcript variants.	There is limited information available on the disease implications of LPGAT1. However, recent studies have suggested that mutations in this gene may be associated with the development of certain types of cancer, including breast cancer and lung cancer. Targeted drug discovery efforts for LPGAT1 are still in the early stages, but there is potential for this gene to be targeted in cancer therapy. O…	GO:0036149 phosphatidylinositol acyl-chain remodeling;GO:0036148 phosphatidylglycerol acyl-chain remodeling;GO:0036152 phosphatidylethanolamine acyl-chain remodeling		Enzymes; ENZYME proteins:Transferases					0	0	0	0	0	0	0	1	0	0	0	0	0	0	0	0	0	0	0	0
ARHGAP12	94134	symbol	H. sapiens	94134	H. sapiens	ARHGAP12	Rho GTPase activating protein 12	ARHGAP12 is a gene that encodes a protein that activates enzymes involved in the metabolism of Rho-type guanosine triphosphate (GTP). This protein may play a role in suppressing tumor formation by regulating cell invasion and adhesion. The gene has multiple isoforms due to alternative splicing of its transcript variants.	There is limited information available on the disease implications of ARHGAP12. However, some studies have suggested that alterations in the expression of this gene may be associated with the development and progression of certain types of cancer, including breast cancer and glioblastoma. Targeted drug discovery efforts for ARHGAP12 are also limited, but some studies have identified potential sma…	GO:0006911 phagocytosis, engulfment;GO:0099024 plasma membrane invagination;GO:0010324 membrane invagination		Predicted intracellular proteins					1	0	0	0	1	0	0	0	0	0	0	0	0	1	0	0	0	0	0	0
ZNF566	84924	symbol	H. sapiens	84924	H. sapiens	ZNF566	zinc finger protein 566	ZNF566 is a human gene that encodes for a zinc finger protein 566. It is predicted to have DNA-binding transcription repressor activity, specifically for RNA polymerase II and RNA polymerase II transcription regulatory region sequence-specific DNA binding activity. It is also predicted to be involved in negative regulation of transcription by RNA polymerase II and located in the nucleus. Addition…	There is limited information available on the disease implications of ZNF566. However, recent studies have suggested that it may play a role in the development and progression of certain cancers, including breast cancer and glioblastoma. As such, there is growing interest in developing targeted drug therapies that can inhibit the activity of ZNF566 and potentially slow or halt the growth of cance…	GO:0006357 regulation of transcription by RNA polymerase II;GO:0006355 regulation of DNA-templated transcription;GO:2001141 regulation of RNA biosynthetic process		Predicted intracellular proteins; Transcription factors:Zinc-coordinating DNA-binding domains	Nucleoplasm (Approved)				0	0	0	0	0	0	0	0	0	0	0	0	0	0	1	0	0	0	0	0
ZNF644	84146	symbol	H. sapiens	84146	H. sapiens	ZNF644	zinc finger protein 644	ZNF644 is a gene that encodes a zinc finger transcription factor, which is involved in eye development. Mutations in this gene have been linked to high myopia, a condition where the eye grows too long, causing distant objects to appear blurry. The gene has three transcript variants that produce two different isoforms.	Mutations in the ZNF644 gene have been associated with high myopia, a common eye disorder characterized by excessive elongation of the eyeball, leading to blurred vision. Targeted drug discovery efforts for high myopia have focused on identifying compounds that can modulate the activity of ZNF644 or its downstream targets. However, there are currently no drugs on the market that specifically targ…	GO:0006357 regulation of transcription by RNA polymerase II;GO:0006355 regulation of DNA-templated transcription;GO:2001141 regulation of RNA biosynthetic process		Human disease related genes:Nervous system diseases:Eye disease; Transcription factors:Zinc-coordinating DNA-binding domains; Predicted intracellular proteins; Disease related genes	Vesicles (Uncertain)				0	0	0	0	0	0	0	0	0	0	0	0	0	0	0	0	0	0	0	0
TMEM30A	55754	symbol	H. sapiens	55754	H. sapiens	TMEM30A	transmembrane protein 30A	TMEM30A is a human gene that encodes for a transmembrane protein 30A. This protein is involved in several processes, including phospholipid transport, positive regulation of transport, and xenobiotic transmembrane transport. It enables aminophospholipid flippase activity and is located in the endoplasmic reticulum and plasma membrane. TMEM30A is part of the phospholipid-translocating ATPase compl…	There is limited information available on the disease implications of TMEM30A. However, recent studies have suggested that mutations in this gene may be associated with certain types of cancer, including breast and ovarian cancer. Targeted drug discovery efforts for TMEM30A are also limited, as the function of this protein is not well understood. However, some studies have suggested that targetin…	GO:0061092 positive regulation of phospholipid translocation;GO:0061091 regulation of phospholipid translocation;GO:0140331 aminophospholipid translocation		Transporters:Transporter channels and pores; Predicted intracellular proteins; Transporters:Accessory Factors Involved in Transport					0	0	1	0	1	1	0	0	0	0	1	0	0	0	0	0	0	1	0	0
MORC3	23515	symbol	H. sapiens	23515	H. sapiens	MORC3	MORC family CW-type zinc finger 3	MORC3 is a human gene that encodes a protein that is involved in the formation of nuclear bodies through an ATP-dependent mechanism. The protein is predicted to have coiled-coil and zinc finger domains and has RNA binding activity. It localizes to the nuclear matrix and is involved in regulating gene expression. Alternative splicing produces multiple transcript variants encoding distinct isoforms…	There is limited information available on targeted drug discovery efforts for MORC3, as its exact function and role in disease pathogenesis are not fully understood. However, mutations in this gene have been associated with various diseases, including cancer and neurological disorders. For example, a study found that MORC3 is overexpressed in glioblastoma, a type of brain cancer, and its knockdow…	GO:0032688 negative regulation of interferon-beta production;GO:2000774 positive regulation of cellular senescence;GO:0051457 maintenance of protein location in nucleus		Predicted intracellular proteins	Nucleoplasm (Enhanced); Additional: Mitochondria				0	0	1	0	0	0	1	0	0	1	0	0	0	0	0	0	0	0	0	0
ITGA6	3655	symbol	H. sapiens	3655	H. sapiens	ITGA6	integrin subunit alpha 6	The ITGA6 gene encodes a protein that is a member of the integrin alpha chain family. Integrins are proteins that are involved in cell surface adhesion and signaling. The ITGA6 protein is processed to generate light and heavy chains that make up the alpha 6 subunit. This subunit can associate with a beta 1 or beta 4 subunit to form an integrin that interacts with extracellular matrix proteins, in…	The ITGA6 gene has been implicated in various diseases, including cancer, inflammatory disorders, and skin diseases. In cancer, the alpha 6 beta 4 integrin has been shown to promote tumor growth, invasion, and metastasis, making it a potential target for cancer therapy. Several targeted drug discovery efforts have focused on developing inhibitors of the alpha 6 beta 4 integrin, including monoclon…	GO:0010668 ectodermal cell differentiation;GO:0035878 nail development;GO:0043589 skin morphogenesis		Transporters:Accessory Factors Involved in Transport; Potential drug targets; CD markers; Human disease related genes:Congenital malformations:Congenital malformations of skin; Predicted intracellular proteins; Cancer-related genes:Candidate cancer biomarkers; Cancer-related genes:Mutational cancer driver genes; Disease related genes			(M158)PID INTEGRIN4 PATHWAY; (M47)PID INTEGRIN CS PATHWAY; (M239)PID A6B1 A6B4 INTEGRIN PATHWAY	(M5947)HALLMARK IL2 STAT5 SIGNALING	1	0	0	0	0	1	0	0	0	0	1	0	0	0	0	0	0	0	0	0
MAP4K3	8491	symbol	H. sapiens	8491	H. sapiens	MAP4K3	mitogen-activated protein kinase kinase kinase kinase 3	MAP4K3 is a gene that belongs to the mitogen-activated protein kinase kinase kinase kinase family. This gene is responsible for activating important effectors in cell signaling, including c-Jun. Multiple isoforms of this gene have been observed due to alternative splicing. The function of MAP4K3 is not fully understood, but it is believed to play a role in various cellular processes, such as cell…	MAP4K3 has been implicated in various diseases, including cancer and neurodegenerative disorders. In cancer, MAP4K3 has been shown to promote tumor growth and metastasis by activating signaling pathways that regulate cell proliferation, survival, and migration. Therefore, targeting MAP4K3 has emerged as a potential therapeutic strategy for cancer treatment. Several small molecule inhibitors of MA…	GO:0007254 JNK cascade;GO:0009411 response to UV;GO:0000165 MAPK cascade	yes	Kinases:STE Ser/Thr protein kinases; Enzymes; ENZYME proteins:Transferases; Predicted intracellular proteins; Cancer-related genes:Mutated cancer genes	Centriolar satellite (Approved)	Fostamatinib	(M128)PID TNF PATHWAY	(M5905)HALLMARK ADIPOGENESIS	0	0	0	0	0	1	0	0	0	0	0	0	0	0	0	0	0	0	0	0
SRFBP1	153443	symbol	H. sapiens	153443	H. sapiens	SRFBP1	serum response factor binding protein 1	SRFBP1, also known as serum response factor binding protein 1, is a gene that encodes a protein with RNA binding activity. It is predicted to be involved in the maturation of SSU-rRNA and located in the perinuclear region of the cytoplasm. It is also predicted to be part of the 90S preribosome and active in the nucleus. This information was provided by the Alliance of Genome Resources in April 20…	There is limited information available on the disease implications of SRFBP1. However, some studies have suggested that it may play a role in cancer progression and metastasis. For example, one study found that SRFBP1 expression was significantly higher in breast cancer tissues compared to normal tissues, and that its overexpression was associated with poor prognosis. As for targeted drug discove…	GO:0030490 maturation of SSU-rRNA;GO:0042274 ribosomal small subunit biogenesis;GO:0006364 rRNA processing		Predicted intracellular proteins	Nucleoli rim (Approved)				0	0	0	0	0	0	0	0	0	0	0	0	0	0	0	0	0	0	0	0
FAM73A	374986	gene_synonym	H. sapiens	374986	H. sapiens	MIGA1	mitoguardin 1	MIGA1, also known as mitoguardin 1, is a human gene that plays a role in mitochondrial fusion. It enables protein heterodimerization and homodimerization activities and is located in the mitochondrion as well as being an integral component of the plasma membrane. This information is provided by the Alliance of Genome Resources as of April 2022.	There is limited information available on the disease implications of MIGA1. However, recent studies have suggested that mutations in MIGA1 may be associated with mitochondrial dysfunction and neurodegenerative diseases such as Parkinson's disease. Targeted drug discovery efforts for MIGA1 are still in the early stages, but there is potential for the development of drugs that can modulate mitocho…	GO:0008053 mitochondrial fusion;GO:0048284 organelle fusion;GO:0007005 mitochondrion organization		Transporters:Accessory Factors Involved in Transport	Mitochondria (Supported)				0	0	0	0	0	0	1	1	0	0	0	0	0	0	0	0	0	0	0	0
VAMP3	9341	symbol	H. sapiens	9341	H. sapiens	VAMP3	vesicle associated membrane protein 3	VAMP3, also known as vesicle-associated membrane protein 3, is a member of the synaptobrevin/VAMP family of proteins that are involved in the docking and fusion of synaptic vesicles with the presynaptic membrane. This gene is widely expressed in various tissues and is the human equivalent of the rodent cellubrevin. In platelets, VAMP3 is localized to a compartment that is not mobilized to the pla…	There is limited information available on the disease implications of VAMP3. However, some studies have suggested that alterations in VAMP3 expression or function may be associated with certain diseases, such as cancer and neurological disorders. Targeted drug discovery efforts for VAMP3 are also limited, but some studies have explored the potential of VAMP3 as a therapeutic target for cancer tre…	GO:0035493 SNARE complex assembly;GO:0001921 positive regulation of receptor recycling;GO:0001919 regulation of receptor recycling		Cancer-related genes:Candidate cancer biomarkers; Transporters:Transporter channels and pores			(M67)PID ARF6 TRAFFICKING PATHWAY	(M5910)HALLMARK PROTEIN SECRETION	1	1	0	1	1	0	0	0	0	0	0	0	0	0	0	1	0	0	0	0
SLC25A40	55972	symbol	H. sapiens	55972	H. sapiens	SLC25A40	solute carrier family 25 member 40	SLC25A40 is a gene that belongs to the SLC25 family of mitochondrial carrier proteins. This gene is responsible for encoding a protein that is involved in transporting molecules across the mitochondrial membrane. The specific function of this protein is not yet fully understood, but it is believed to play a role in energy metabolism and cellular respiration. Mutations in the SLC25A40 gene have be…	Neonatal epileptic encephalopathy is a rare genetic disorder associated with mutations in the SLC25A40 gene. This disorder is characterized by seizures, developmental delays, and other neurological symptoms that typically appear within the first few weeks of life. There is currently no cure for neonatal epileptic encephalopathy, and treatment is focused on managing symptoms with antiepileptic dru…	GO:0048821 erythrocyte development;GO:0061515 myeloid cell development;GO:1990542 mitochondrial transmembrane transport		Transporters:Electrochemical Potential-driven transporters					0	0	0	0	0	0	0	0	0	0	0	0	0	0	0	0	0	0	0	1
SEC23A	10484	symbol	H. sapiens	10484	H. sapiens	SEC23A	SEC23 homolog A, COPII coat complex component	SEC23A is a human gene that encodes a protein belonging to the SEC23 subfamily of the SEC23/SEC24 family. This protein is a component of the COPII coat complex, which is responsible for vesicle budding from the endoplasmic reticulum (ER). SEC23A is found in the ribosome-free transitional face of the ER and associated vesicles. It is suggested to play a role in the trafficking of proteins from the…	Mutations in the SEC23A gene have been associated with a rare genetic disorder called congenital dyserythropoietic anemia type II (CDAII). CDAII is characterized by ineffective erythropoiesis, resulting in anemia, jaundice, and splenomegaly. There are currently no targeted drug discovery efforts for SEC23A, as it is primarily involved in intracellular protein trafficking and not considered a drug…	GO:0090110 COPII-coated vesicle cargo loading;GO:0035459 vesicle cargo loading;GO:0090114 COPII-coated vesicle budding		Human disease related genes:Congenital malformations:Congenital malformations of the musculoskeletal system; Predicted intracellular proteins; Disease related genes	Vesicles (Approved); Additional: Golgi apparatus				0	1	1	1	1	0	0	1	0	0	0	0	0	0	0	0	0	0	1	0
AGL	178	symbol	H. sapiens	178	H. sapiens	AGL	amylo-alpha-1, 6-glucosidase, 4-alpha-glucanotransferase	The AGL gene encodes the glycogen debrancher enzyme, which plays a crucial role in glycogen degradation. The enzyme has two distinct catalytic activities, namely a 4-alpha-glucotransferase activity and an amylo-1,6-glucosidase activity, which occur at different sites on the protein. Mutations in the AGL gene have been linked to glycogen storage disease, although the enzymatic and clinical variabi…	Glycogen storage disease type III (GSD III) is caused by mutations in the AGL gene, resulting in a deficiency of the glycogen debrancher enzyme. This leads to the accumulation of abnormal glycogen in the liver and muscles, causing symptoms such as hypoglycemia, muscle weakness, and hepatomegaly. There is currently no cure for GSD III, and treatment is focused on managing symptoms through dietary …	GO:0005980 glycogen catabolic process;GO:0009251 glucan catabolic process;GO:0000272 polysaccharide catabolic process		Enzymes; Human disease related genes:Congenital disorders of metabolism:Congenital disorders of carbohydrate metabolism; Potential drug targets; ENZYME proteins:Transferases; ENZYME proteins:Hydrolases; Disease related genes	Nucleoplasm (Supported); Additional: Cytosol;Nuclear bodies			(M5909)HALLMARK MYOGENESIS; (M5937)HALLMARK GLYCOLYSIS	0	0	0	0	0	0	0	0	0	0	0	0	0	0	0	0	0	1	0	0
THAP5	168451	symbol	H. sapiens	168451	H. sapiens	THAP5	THAP domain containing 5	THAP5 is a human gene that encodes a protein containing a THAP domain. This protein is involved in regulating the cell cycle and transcription by RNA polymerase II. It is located in both chromatin and nucleoplasm and has the ability to bind to proteases. THAP5 plays a role in negative regulation of these processes, indicating that it may act as a tumor suppressor. This gene is of interest to rese…	There is limited information available on the disease implications of THAP5. However, some studies have suggested that it may play a role in the development and progression of certain types of cancer, including breast cancer and glioblastoma. Targeted drug discovery efforts for THAP5 are currently underway, with researchers exploring the potential of small molecule inhibitors and other compounds …	GO:0045786 negative regulation of cell cycle;GO:0000122 negative regulation of transcription by RNA polymerase II;GO:0051726 regulation of cell cycle		Predicted intracellular proteins; Transcription factors:Zinc-coordinating DNA-binding domains	Nucleoplasm (Supported)				0	0	0	0	0	0	0	0	0	0	0	0	0	0	0	0	0	0	0	0
TOR1B	27348	symbol	H. sapiens	27348	H. sapiens	TOR1B	torsin family 1 member B	TOR1B is a gene that encodes an ATPase protein found in the endoplasmic reticulum and nuclear envelope. It has a neighboring gene, TOR1A, that likely interacts with it in a complex. TOR1B may act as a chaperone and help maintain the integrity of the nuclear envelope and endoplasmic reticulum. There are several transcript variants of this gene, some of which code for proteins and others that do no…	Mutations in the TOR1B gene have been associated with several diseases, including autosomal dominant torsion dystonia, a neurological disorder characterized by involuntary muscle contractions and twisting movements. Additionally, TOR1B has been implicated in the pathogenesis of Alzheimer's disease, as it is involved in the processing and trafficking of amyloid precursor protein. There have been e…	GO:0051085 chaperone cofactor-dependent protein refolding;GO:0051084 'de novo' post-translational protein folding;GO:0006458 'de novo' protein folding		Predicted intracellular proteins	Nuclear speckles (Uncertain); Additional: Cytosol			(M5913)HALLMARK INTERFERON GAMMA RESPONSE	0	1	1	0	1	0	0	0	0	0	0	0	0	0	0	1	0	0	1	0
YTHDC2	64848	symbol	H. sapiens	64848	H. sapiens	YTHDC2	YTH N6-methyladenosine RNA binding protein C2	YTHDC2 is a gene that encodes a protein belonging to the DEAH subfamily of RNA helicases. The protein binds to N6-methyladenosine, a modified RNA nucleotide that is enriched in the stop codons and 3' UTRs of eukaryotic messenger RNAs. The binding of proteins to this modified nucleotide may regulate mRNA translation and stability. The gene may be associated with susceptibility to pancreatic cancer…	There is limited information available on the disease implications of YTHDC2. However, studies have suggested that the gene may be associated with susceptibility to pancreatic cancer in human patients. Additionally, knockdown of this gene resulted in reduced proliferation in a human liver cancer cell line, indicating a potential role in cancer development and progression. As of now, there are no …	GO:0051729 germline cell cycle switching, mitotic to meiotic cell cycle;GO:0051728 cell cycle switching, mitotic to meiotic cell cycle;GO:0060184 cell cycle switching		Enzymes; ENZYME proteins:Hydrolases; Predicted intracellular proteins	Nucleoplasm (Approved); Additional: Cytoplasmic bodies;Nuclear bodies				0	0	0	0	0	0	0	0	0	0	0	0	0	0	0	0	0	0	0	0
EPS8	2059	symbol	H. sapiens	2059	H. sapiens	EPS8	EGFR pathway substrate 8, signaling adaptor	EPS8 is a gene that belongs to the EPS8 family and encodes a protein containing one PH domain and one SH3 domain. Although its exact role is not yet fully understood, it is known to function as part of the EGFR pathway. Similar proteins in other organisms are involved in the transduction of signals from Ras to Rac and growth factor-mediated actin remodeling. The gene has alternate transcriptional…	Research on EPS8 has revealed its potential involvement in various diseases, including cancer, Alzheimer's disease, and schizophrenia. In cancer, EPS8 has been found to play a role in tumor growth and metastasis, making it a potential target for cancer therapy. In Alzheimer's disease, EPS8 has been linked to the formation of amyloid plaques, which are a hallmark of the disease. In schizophrenia, …	GO:0070358 actin polymerization-dependent cell motility;GO:0048149 behavioral response to ethanol;GO:0051764 actin crosslink formation		Predicted intracellular proteins; Human disease related genes:Nervous system diseases:Ear disease; Disease related genes	Plasma membrane (Approved)		(M241)PID RAC1 REG PATHWAY; (M81)PID CDC42 PATHWAY; (M164)PID ERBB1 DOWNSTREAM PATHWAY		0	0	0	0	0	1	0	0	0	0	0	0	1	1	0	0	0	0	0	0
NAB1	4664	symbol	H. sapiens	4664	H. sapiens	NAB1	NGFI-A binding protein 1	NAB1, also known as NGFI-A binding protein 1, is a gene that is predicted to play a role in regulating transcription and DNA-templated processes. It is also predicted to be involved in endochondral ossification, nervous system development, and regulation of epidermis development. NAB1 is predicted to be located in the nucleoplasm and active in the nucleus. Its function is to enable transcription …	There is limited information available on the disease implications of NAB1. However, some studies have suggested that NAB1 may play a role in cancer development and progression. For example, NAB1 has been found to be overexpressed in certain types of cancer, including breast cancer and glioblastoma, and may contribute to tumor growth and metastasis. There are currently no targeted drug discovery …	GO:0001958 endochondral ossification;GO:0036075 replacement ossification;GO:0014037 Schwann cell differentiation		Predicted intracellular proteins	Nucleoplasm;Plasma membrane (Approved); Additional: Golgi apparatus				0	0	0	0	0	1	0	0	0	0	0	1	0	0	0	0	0	0	0	0
TMEM14A	28978	symbol	H. sapiens	28978	H. sapiens	TMEM14A	transmembrane protein 14A	TMEM14A is a human gene that encodes for a transmembrane protein 14A. This protein is involved in the negative regulation of mitochondrial outer membrane permeabilization, which is a process involved in the apoptotic signaling pathway. TMEM14A is located in both the endoplasmic reticulum membrane and the mitochondrial membrane. This gene's function is essential for maintaining the integrity of th…	There is limited information available on the disease implications of TMEM14A. However, recent studies have suggested that mutations in this gene may be associated with mitochondrial dysfunction and neurodegenerative disorders such as Parkinson's disease. Targeted drug discovery efforts for TMEM14A are currently underway, with a focus on identifying small molecules that can modulate its activity …	GO:0070453 regulation of heme biosynthetic process;GO:1901463 regulation of tetrapyrrole biosynthetic process;GO:1901401 regulation of tetrapyrrole metabolic process		Transporters:Electrochemical Potential-driven transporters	Endoplasmic reticulum;Nucleoplasm (Approved)				0	0	0	0	1	0	1	0	0	0	0	0	1	0	0	0	0	0	0	0
ECHDC1	55862	symbol	H. sapiens	55862	H. sapiens	ECHDC1	ethylmalonyl-CoA decarboxylase 1	The human gene ECHDC1, also known as ethylmalonyl-CoA decarboxylase 1, is predicted to have carboxy-lyase and enoyl-CoA hydratase activity, and to be involved in fatty acid beta-oxidation. It is also predicted to be an integral component of the membrane and active in the cytosol. This information was provided by the Alliance of Genome Resources in April 2022.	There is limited information available on the disease implications of ECHDC1. However, recent studies have suggested that mutations in this gene may be associated with metabolic disorders such as obesity and type 2 diabetes. Targeted drug discovery efforts for ECHDC1 are currently underway, with a focus on developing small molecule inhibitors that can modulate its activity. While there are no dru…	GO:0006635 fatty acid beta-oxidation;GO:0019395 fatty acid oxidation;GO:0034440 lipid oxidation		ENZYME proteins:Lyases; Enzymes; Predicted intracellular proteins	Vesicles (Approved)				0	0	0	0	0	0	0	0	0	0	0	0	0	0	0	0	0	0	0	0
NUDT21	11051	symbol	H. sapiens	11051	H. sapiens	NUDT21	nudix hydrolase 21	NUDT21 is a human gene that encodes for a subunit of a cleavage factor required for 3' RNA cleavage and polyadenylation processing. The protein interacts with RNA and is involved in the assembly of the 3' end processing complex, facilitating the recruitment of other processing factors. The gene encodes for the 25kD subunit of the protein complex, which is composed of four polypeptides. This gene …	There is limited information available on the disease implications of NUDT21. However, recent studies have suggested that mutations in this gene may be associated with various types of cancer, including breast cancer and lung cancer. Targeted drug discovery efforts for NUDT21 are still in the early stages, but there is potential for the development of drugs that target the protein complex involve…	GO:2000975 positive regulation of pro-B cell differentiation;GO:1990120 messenger ribonucleoprotein complex assembly;GO:1905458 positive regulation of lymphoid progenitor cell differentiation		Predicted intracellular proteins	Nuclear bodies (Supported); Additional: Centriolar satellite			(M5898)HALLMARK DNA REPAIR; (M5925)HALLMARK E2F TARGETS	0	0	0	0	0	0	0	0	0	0	0	0	0	0	0	0	0	0	0	0
G3BP2	9908	symbol	H. sapiens	9908	H. sapiens	G3BP2	G3BP stress granule assembly factor 2	G3BP2 is a human gene that encodes for a protein called G3BP stress granule assembly factor 2. This protein is involved in RNA binding activity and plays a role in positive regulation of stress granule assembly and protein homooligomerization. It is located in both the cytoplasmic stress granule and cytosol. The stress granule is a structure that forms in response to cellular stress and is involv…	G3BP2 has been implicated in several diseases, including cancer, viral infections, and neurodegenerative disorders. In cancer, G3BP2 has been shown to promote tumor growth and metastasis, making it a potential target for cancer therapy. Targeted drug discovery efforts have focused on developing small molecule inhibitors of G3BP2, with some promising results in preclinical studies. However, no dru…	GO:0062029 positive regulation of stress granule assembly;GO:0007253 cytoplasmic sequestering of NF-kappaB;GO:0062028 regulation of stress granule assembly		Predicted intracellular proteins	Cytosol (Enhanced)			(M5905)HALLMARK ADIPOGENESIS	0	0	0	1	0	0	0	0	0	1	0	0	0	0	0	0	0	0	0	0
CCDC6	8030	symbol	H. sapiens	8030	H. sapiens	CCDC6	coiled-coil domain containing 6	The CCDC6 gene encodes a protein that contains a coiled-coil domain and is expressed throughout the body. It may act as a tumor suppressor. A genetic rearrangement that results in a fusion gene containing a portion of CCDC6 and the intracellular kinase-encoding domain of the ret proto-oncogene is responsible for thyroid papillary carcinoma.	The CCDC6 gene has been implicated in various types of cancer, including thyroid papillary carcinoma, lung cancer, and acute myeloid leukemia. The fusion gene resulting from the rearrangement of CCDC6 and the ret proto-oncogene is a driver mutation in thyroid papillary carcinoma, making it a potential therapeutic target. Targeted drug discovery efforts have focused on developing inhibitors of the…	GO:0007010 cytoskeleton organization;GO:0006996 organelle organization;GO:0016043 cellular component organization		Human disease related genes:Cancers:Cancers of endocrine organs; Cancer-related genes:Mutated cancer genes; Predicted intracellular proteins; Disease related genes	Cytosol (Supported)				0	0	0	0	0	1	0	0	0	0	0	0	0	0	0	0	0	0	0	0
SPAST	6683	symbol	H. sapiens	6683	H. sapiens	SPAST	spastin	SPAST is a gene that encodes for a protein called spastin, which belongs to the AAA protein family. This protein family is involved in various cellular processes such as membrane trafficking, protein folding, and proteolysis. The SPAST gene produces multiple transcript variants that can result in different isoforms of spastin with varying lengths of their N-terminus and other protein regions. One…	Mutations in the SPAST gene are associated with the development of hereditary spastic paraplegia (HSP), a group of neurodegenerative disorders characterized by progressive spasticity and weakness of the lower limbs. HSP can be inherited in an autosomal dominant, autosomal recessive, or X-linked manner. There is currently no cure for HSP, and treatment is mainly supportive, focusing on managing sy…	GO:0051228 mitotic spindle disassembly;GO:0051230 spindle disassembly;GO:0031117 positive regulation of microtubule depolymerization		Human disease related genes:Nervous system diseases:Other nervous and sensory system diseases; Enzymes; Transporters:Transporter channels and pores; Potential drug targets; Predicted intracellular proteins; ENZYME proteins:Isomerase; Disease related genes	Nucleoplasm (Supported); Additional: Cytosol				0	1	0	1	1	0	1	0	0	0	0	0	1	0	0	0	0	0	0	0
B4GALT6	9331	symbol	H. sapiens	9331	H. sapiens	B4GALT6	beta-1,4-galactosyltransferase 6	B4GALT6 is a gene that encodes for beta-1,4-galactosyltransferase 6, which is one of seven beta-1,4-galactosyltransferase genes in humans. These genes encode for glycoproteins that transfer galactose in a beta1,4 linkage to acceptor sugars such as GlcNAc, Glc, and Xyl, using UDP-galactose as the donor substrate. Each beta-1,4-galactosyltransferase has a distinct function in the biosynthesis of di…	Mutations in the B4GALT6 gene have been associated with several diseases, including Ehlers-Danlos syndrome (EDS), a rare genetic disorder characterized by hypermobility of joints, skin hyperextensibility, and tissue fragility. In addition, B4GALT6 mutations have been linked to a subtype of spondyloepimetaphyseal dysplasia (SEMD), a group of rare skeletal disorders that affect bone growth and deve…	GO:0001572 lactosylceramide biosynthetic process;GO:0046478 lactosylceramide metabolic process;GO:0010706 ganglioside biosynthetic process via lactosylceramide		Enzymes; ENZYME proteins:Transferases; Predicted intracellular proteins					0	0	0	1	0	0	0	1	0	0	0	0	0	0	0	0	0	0	0	0
SNX4	8723	symbol	H. sapiens	8723	H. sapiens	SNX4	sorting nexin 4	SNX4, or sorting nexin 4, is a gene that belongs to the sorting nexin family. This family contains a phosphoinositide binding domain called phox (PX) and is involved in intracellular trafficking. SNX4 has been found to associate with the long isoform of the leptin receptor and with receptor tyrosine kinases for platelet-derived growth factor, insulin, and epidermal growth factor in cell cultures,…	There is limited information available on the disease implications of SNX4. However, some studies have suggested that SNX4 may play a role in cancer progression and metastasis. For example, one study found that SNX4 expression was upregulated in breast cancer cells and that knockdown of SNX4 inhibited cell migration and invasion. There are currently no targeted drug discovery efforts specifically…	GO:1903593 regulation of histamine secretion by mast cell;GO:1903595 positive regulation of histamine secretion by mast cell;GO:0043306 positive regulation of mast cell degranulation		Predicted intracellular proteins					0	0	0	0	0	0	0	0	0	0	0	0	0	0	0	1	1	0	0	0
VEGFA	7422	symbol	H. sapiens	7422	H. sapiens	VEGFA	vascular endothelial growth factor A	VEGFA is a gene that encodes a heparin-binding protein and is a member of the PDGF/VEGF growth factor family. It plays a crucial role in inducing proliferation and migration of vascular endothelial cells, and is essential for both physiological and pathological angiogenesis. Disruption of this gene in mice resulted in abnormal embryonic blood vessel formation. VEGFA is upregulated in many known t…	VEGFA has been a target for drug discovery efforts in various diseases, particularly cancer and age-related macular degeneration (AMD). Bevacizumab, a monoclonal antibody that binds to VEGFA and inhibits its activity, has been approved for the treatment of several types of cancer, including colorectal, lung, and breast cancer. Another VEGFA inhibitor, aflibercept, is approved for the treatment of…	GO:0003169 coronary vein morphogenesis;GO:0038190 VEGF-activated neuropilin signaling pathway;GO:1900086 positive regulation of peptidyl-tyrosine autophosphorylation		Human disease related genes:Nervous system diseases:Other nervous and sensory system diseases; Human disease related genes:Urinary system diseases:Kidney diseases; Predicted secreted proteins; Human disease related genes:Endocrine and metabolic diseases:Diabetes; Human disease related genes:Musculoskeletal diseases:Skeletal diseases; Predicted intracellular proteins; Cancer-related genes:Candidat…		Bevacizumab; Minocycline; Gliclazide; Carvedilol; Ranibizumab; Pidolic acid; Vandetanib; ABT-510; Veglin; Denibulin; SNS-032; Bevasiranib; Dalteparin; Aflibercept; Chondroitin sulfate; Foreskin keratinocyte (neonatal); Brolucizumab	(M137)PID VEGF VEGFR PATHWAY; (M103)PID S1P S1P1 PATHWAY; (M118)PID INTEGRIN A9B1 PATHWAY	(M5919)HALLMARK HEDGEHOG SIGNALING; (M5944)HALLMARK ANGIOGENESIS; (M5922)HALLMARK UNFOLDED PROTEIN RESPONSE	0	0	0	0	0	1	0	0	0	0	1	1	1	0	0	0	0	0	0	1
TMOD3	29766	symbol	H. sapiens	29766	H. sapiens	TMOD3	tropomodulin 3	TMOD3, also known as tropomodulin 3, is a gene that plays a role in cell-cell adhesion and actin filament organization. It is predicted to be involved in muscle contraction, myofibril assembly, erythrocyte development, and positive regulation of mitotic cell cycle phase transition. TMOD3 is located in adherens junctions, which are structures that help cells stick together. The gene enables cadher…	There is limited information available on the disease implications of TMOD3. However, mutations in the gene have been associated with hereditary spherocytosis, a condition characterized by the presence of spherical-shaped red blood cells that are more prone to rupture. Targeted drug discovery efforts for TMOD3 are also limited, as the gene's function is not well understood. However, there have be…	GO:0051694 pointed-end actin filament capping;GO:0051693 actin filament capping;GO:0030835 negative regulation of actin filament depolymerization		Predicted intracellular proteins	Cytosol (Approved); Additional: Actin filaments				1	0	0	0	0	0	0	0	0	0	0	0	1	1	0	0	0	0	0	1
EDEM3	80267	symbol	H. sapiens	80267	H. sapiens	EDEM3	ER degradation enhancing alpha-mannosidase like protein 3	EDEM3 is a human gene that plays a role in quality control in the endoplasmic reticulum (ER). It belongs to a group of proteins that help recognize and degrade misfolded or unassembled proteins in the ER. Specifically, EDEM3 accelerates the degradation of misfolded glycoproteins in the ER. This gene was identified in 2006 and its function is still being studied.	There is limited information available on the disease implications of EDEM3. However, mutations in other genes involved in ER quality control have been linked to various diseases, including cystic fibrosis and diabetes. As for targeted drug discovery efforts, there is ongoing research on developing drugs that can modulate ER quality control mechanisms to treat diseases caused by misfolded protein…	GO:1904380 endoplasmic reticulum mannose trimming;GO:0006056 mannoprotein metabolic process;GO:0006058 mannoprotein catabolic process		Human disease related genes:Congenital disorders of metabolism:Congenital disorders of glycan/glycoprotein metabolism; Enzymes; Disease related genes; Predicted intracellular proteins; ENZYME proteins:Hydrolases; Potential drug targets	Endoplasmic reticulum (Approved)				0	0	0	1	0	0	0	0	1	0	0	0	0	0	0	0	0	0	1	0
SCYL2	55681	symbol	H. sapiens	55681	H. sapiens	SCYL2	SCY1 like pseudokinase 2	SCYL2, also known as SCY1 like pseudokinase 2, is a gene that encodes a protein involved in clathrin-dependent pathways between the trans-Golgi network and the endosomal system. The protein associates with clathrin-coated complexes at the plasma membrane and with endocytic coated vesicles. It phosphorylates the beta2 subunit of the plasma membrane adapter complex AP2 and interacts with clathrin. …	There is limited information available on the disease implications of SCYL2. However, recent studies have suggested that mutations in the SCYL2 gene may be associated with neurodevelopmental disorders such as autism spectrum disorder (ASD) and intellectual disability (ID). Targeted drug discovery efforts for SCYL2 are currently limited, as the exact role of the protein in disease pathogenesis is …	GO:0021860 pyramidal neuron development;GO:0021859 pyramidal neuron differentiation;GO:0021884 forebrain neuron development	yes	Enzymes; Disease related genes; Human disease related genes:Congenital malformations:Congenital malformations of the musculoskeletal system; Predicted intracellular proteins; Kinases; Potential drug targets					0	0	0	0	0	0	0	0	0	0	0	0	0	0	0	0	0	0	0	0
SMAD5	4090	symbol	H. sapiens	4090	H. sapiens	SMAD5	SMAD family member 5	SMAD5 is a gene that plays a role in the transforming growth factor beta signaling pathway, which inhibits the proliferation of hematopoietic progenitor cells. It is activated by bone morphogenetic proteins type 1 receptor kinase and may be involved in cancer. Alternative splicing of the gene results in multiple transcript variants.	SMAD5 has been implicated in various diseases, including cancer, cardiovascular disease, and bone disorders. In cancer, SMAD5 has been shown to promote tumor growth and metastasis in several types of cancer, including breast, lung, and pancreatic cancer. Targeted drug discovery efforts have focused on developing inhibitors of the TGF-beta signaling pathway, which includes SMAD5. Several drugs tar…	GO:1902045 negative regulation of Fas signaling pathway;GO:0002051 osteoblast fate commitment;GO:0001880 Mullerian duct regression		Transcription factors:beta-Hairpin exposed by an alpha/beta-scaffold; Predicted intracellular proteins	Nucleoplasm (Supported); Additional: Cytosol		(M203)PID ALK2 PATHWAY; (M185)PID ALK1 PATHWAY; (M181)PID BMP PATHWAY	(M5898)HALLMARK DNA REPAIR	0	0	0	0	0	1	1	0	0	0	1	0	0	0	0	0	0	0	0	1
ZNF227	7770	symbol	H. sapiens	7770	H. sapiens	ZNF227	zinc finger protein 227	ZNF227 is a human gene that encodes for a zinc finger protein. This protein is predicted to have DNA-binding transcription activator activity, specifically for RNA polymerase II and cis-regulatory region sequence-specific DNA binding activity. It is also predicted to be involved in the regulation of transcription by RNA polymerase II and to act upstream or within negative regulation of transcript…	There is limited information available on the disease implications of ZNF227. However, some studies have suggested that it may play a role in cancer development and progression. Targeted drug discovery efforts for ZNF227 are also limited, as there are currently no drugs on the market that specifically target this gene. However, there are several drugs that target other zinc finger proteins, which…	GO:0045944 positive regulation of transcription by RNA polymerase II;GO:0045893 positive regulation of DNA-templated transcription;GO:1902680 positive regulation of RNA biosynthetic process		Predicted intracellular proteins; Transcription factors:Zinc-coordinating DNA-binding domains	Plasma membrane (Approved)				0	0	0	0	0	0	0	0	0	0	0	0	0	0	1	0	0	0	0	0
SCAMP1	9522	symbol	H. sapiens	9522	H. sapiens	SCAMP1	secretory carrier membrane protein 1	SCAMP1 is a gene that encodes for a protein belonging to the SCAMP family of secretory carrier membrane proteins. These proteins act as carriers in post-golgi recycling pathways, transporting cargo to the cell surface. Different members of the SCAMP family are closely related products of distinct genes and are often expressed together, suggesting that they function at the same site during vesicul…	There is limited information on the disease implications of SCAMP1. However, recent studies have suggested that SCAMP1 may play a role in the pathogenesis of Alzheimer's disease. Specifically, it has been shown that SCAMP1 expression is increased in the brains of Alzheimer's patients, and that this increase is associated with the accumulation of amyloid-beta plaques. This suggests that SCAMP1 may…	GO:0006892 post-Golgi vesicle-mediated transport;GO:0006887 exocytosis;GO:0048193 Golgi vesicle transport		Predicted intracellular proteins; Transporters:Accessory Factors Involved in Transport	Cell Junctions (Uncertain); Additional: Nucleoplasm;Vesicles			(M5910)HALLMARK PROTEIN SECRETION	0	0	0	1	0	0	0	0	0	0	0	0	0	0	0	0	0	1	0	0
ETNK1	55500	symbol	H. sapiens	55500	H. sapiens	ETNK1	ethanolamine kinase 1	ETNK1 is a gene that encodes for an enzyme called ethanolamine kinase 1. This enzyme plays a crucial role in the first step of the phosphatidylethanolamine synthesis pathway. ETNK1 is specific for ethanolamine and does not exhibit significant kinase activity on choline. The gene undergoes alternative splicing, resulting in multiple transcript variants that encode for different isoforms of the enz…	There is limited information available on the disease implications of ETNK1. However, recent studies have suggested that mutations in this gene may be associated with certain types of cancer, including breast cancer and glioblastoma. Targeted drug discovery efforts for ETNK1 are still in the early stages, but there is potential for the development of drugs that target this enzyme for the treatmen…	GO:0006646 phosphatidylethanolamine biosynthetic process;GO:0046337 phosphatidylethanolamine metabolic process;GO:0046474 glycerophospholipid biosynthetic process	yes	Enzymes; ENZYME proteins:Transferases; Predicted intracellular proteins; Human disease related genes:Cancers:Cancers of haematopoietic and lymphoid tissues; Cancer-related genes	Cytosol;Nucleoplasm;Plasma membrane (Approved)				0	0	0	0	0	0	0	1	0	0	0	0	0	0	0	0	0	0	0	0
SNAP23	8773	symbol	H. sapiens	8773	H. sapiens	SNAP23	synaptosome associated protein 23	SNAP23 (synaptosome-associated protein 23) is a gene that encodes a protein involved in vesicular transport, specifically in the binding of vesicle-associated membrane protein synaptobrevin/VAMP with a target compartment membrane protein syntaxin. Together with SNAP25, these proteins form a complex that serves as a binding site for the general membrane fusion machinery. SNAP23 is structurally and…	SNAP23 has been implicated in several diseases, including cancer, diabetes, and neurological disorders. In cancer, SNAP23 has been shown to play a role in tumor cell migration and invasion, making it a potential target for cancer therapy. In diabetes, SNAP23 has been linked to insulin secretion and glucose uptake, and its dysregulation may contribute to the development of insulin resistance. In n…	GO:0002349 histamine production involved in inflammatory response;GO:0002441 histamine secretion involved in inflammatory response;GO:0002553 histamine secretion by mast cell		Transporters:Transporter channels and pores; Predicted intracellular proteins	Plasma membrane (Supported)			(M5910)HALLMARK PROTEIN SECRETION	1	1	0	1	1	1	0	0	0	0	0	0	0	0	0	0	0	1	0	0
CTBS	1486	symbol	H. sapiens	1486	H. sapiens	CTBS	chitobiase	CTBS is a human gene that encodes for the enzyme chitobiase. Chitobiase is responsible for breaking down asparagine-linked oligosaccharides on glycoproteins in the lysosome. This gene was first identified in 1989 and is involved in the degradation of complex carbohydrates in the body.	Mutations in the CTBS gene have been associated with a rare lysosomal storage disorder called chitotriosidosis. This disorder is characterized by the accumulation of chitotriosidase, a related enzyme, in the lysosomes of macrophages, leading to tissue damage and inflammation. There are currently no targeted drug discovery efforts for CTBS-related diseases, but enzyme replacement therapy has been …	GO:0006030 chitin metabolic process;GO:0006032 chitin catabolic process;GO:1901072 glucosamine-containing compound catabolic process		Predicted intracellular proteins	Cytosol (Uncertain)				0	0	0	0	0	0	0	0	0	0	0	0	0	0	0	0	0	0	0	0
FAM76B	143684	symbol	H. sapiens	143684	H. sapiens	FAM76B	family with sequence similarity 76 member B	FAM76B is a human gene that is a member of the family with sequence similarity 76. It is located in the nuclear speck, which is a subnuclear structure involved in RNA processing and splicing. The function of FAM76B is not yet fully understood, but it has been suggested to play a role in DNA damage response and repair. Further research is needed to fully elucidate the function of this gene and its…	There is currently limited information available on the disease implications of FAM76B. However, some studies have suggested that mutations in this gene may be associated with an increased risk of cancer, particularly breast cancer. Targeted drug discovery efforts for FAM76B are also limited, as its function is not yet fully understood. However, some studies have suggested that targeting FAM76B m…			Predicted intracellular proteins	Nucleoplasm (Approved); Additional: Nucleoli fibrillar center				0	0	0	0	0	0	0	0	0	0	0	0	0	0	0	0	0	0	0	0
CAB39	51719	symbol	H. sapiens	51719	H. sapiens	CAB39	calcium binding protein 39	CAB39 is a human gene that encodes for a calcium binding protein. It plays a role in intracellular signal transduction, peptidyl-serine phosphorylation, and positive regulation of protein phosphorylation. CAB39 enables kinase binding activity and protein serine/threonine kinase activator activity. It is located in extracellular exosomes and has been implicated in hepatocellular carcinoma. CAB39 i…	CAB39 has been implicated in several diseases, including hepatocellular carcinoma and pancreatic cancer. In hepatocellular carcinoma, CAB39 expression is upregulated and is associated with poor prognosis. Therefore, it has been proposed as a potential biomarker for early diagnosis and prognosis of hepatocellular carcinoma. In terms of drug discovery efforts, there are currently no drugs specifica…	GO:0071476 cellular hypotonic response;GO:0006971 hypotonic response;GO:0097066 response to thyroid hormone		Predicted intracellular proteins	Cytosol (Approved); Additional: Nucleoli		(M87)PID LKB1 PATHWAY	(M5923)HALLMARK PI3K AKT MTOR SIGNALING	0	0	0	0	0	1	0	0	0	0	0	0	0	0	0	0	0	1	0	0
TMEM87B	84910	symbol	H. sapiens	84910	H. sapiens	TMEM87B	transmembrane protein 87B	TMEM87B is a gene that encodes a protein involved in endosome-to-trans-Golgi network retrograde transport and may interact with human papillomavirus type 18 E6 oncogene. It is expressed in adult and fetal tissues, including brain and heart. Mutations in this gene may be associated with congenital heart defects and it is a component of the 2q13 deletion syndrome.	There is limited information available on the disease implications of TMEM87B mutations. However, studies have suggested that mutations in this gene may be associated with congenital heart defects and the 2q13 deletion syndrome. Targeted drug discovery efforts for TMEM87B are also limited, as the function of the protein encoded by this gene is not well understood. As a result, there are currently…	GO:0042147 retrograde transport, endosome to Golgi;GO:0016482 cytosolic transport;GO:0016197 endosomal transport		Potential drug targets; Transporters; Disease related genes	Golgi apparatus;Vesicles (Approved)				0	0	0	0	0	0	0	0	0	0	0	0	0	0	0	1	0	0	0	0
VKORC1L1	154807	symbol	H. sapiens	154807	H. sapiens	VKORC1L1	vitamin K epoxide reductase complex subunit 1 like 1	VKORC1L1 is a gene that encodes an enzyme involved in the vitamin K cycle, which is important for the carboxylation of glutamate residues in vitamin K-dependent proteins. The enzyme catalyzes the de-epoxidation of vitamin K 2,3-epoxide. The gene may be upregulated in response to oxidative stress and the encoded protein may protect cells and membrane proteins from oxidative damage. VKORC1L1 and a …	VKORC1L1 has been implicated in several diseases, including cardiovascular disease, osteoporosis, and cancer. Variants in the gene have been associated with an increased risk of cardiovascular disease, particularly in individuals taking warfarin, a commonly used anticoagulant drug that targets VKORC1L1. Additionally, mutations in the gene have been linked to osteoporosis, as the vitamin K cycle i…	GO:0017187 peptidyl-glutamic acid carboxylation;GO:0018214 protein carboxylation;GO:0042373 vitamin K metabolic process		Enzymes; FDA approved drug targets:Small molecule drugs; ENZYME proteins:Oxidoreductases	Endoplasmic reticulum (Supported)	Menadione			0	0	0	0	0	0	0	0	0	0	0	0	0	0	0	0	0	0	0	0
SPPL2A	84888	symbol	H. sapiens	84888	H. sapiens	SPPL2A	signal peptide peptidase like 2A	SPPL2A is a gene that encodes a transmembrane protein belonging to the GXGD family of aspartic proteases and the signal peptide peptidase-like protease (SPPL) family. The protein is expressed in all major adult human tissues and is localized to late endosomal compartments and lysosomal membranes. It contains two conserved catalytic motifs within the membrane-spanning regions. A pseudogene of this…	Research on SPPL2A has revealed its potential involvement in various diseases, including Alzheimer's disease, cancer, and autoimmune disorders. In Alzheimer's disease, SPPL2A has been shown to play a role in the processing of amyloid precursor protein (APP), which is involved in the formation of amyloid plaques in the brain. Inhibition of SPPL2A has been suggested as a potential therapeutic strat…	GO:0031293 membrane protein intracellular domain proteolysis;GO:0006509 membrane protein ectodomain proteolysis;GO:0033619 membrane protein proteolysis		Human disease related genes:Immune system diseases:Primary immunodeficiency; Enzymes; Transporters:Transporter channels and pores; Potential drug targets; Peptidases:Aspartic-type peptidases; Disease related genes	Vesicles (Supported)			(M5913)HALLMARK INTERFERON GAMMA RESPONSE	0	0	0	0	0	0	0	0	0	0	0	0	0	0	0	0	0	0	0	0
FGD4	121512	symbol	H. sapiens	121512	H. sapiens	FGD4	FYVE, RhoGEF and PH domain containing 4	The FGD4 gene encodes a protein that regulates the actin cytoskeleton and cell shape. It contains an actin filament-binding domain, a Dbl homology domain, and a pleckstrin homology domain that can form microspikes. The protein can activate MAPK8 and CDC42, which is involved in mediating the cellular invasion of Cryptosporidium parvum. Mutations in this gene can cause Charcot-Marie-Tooth disease t…	Charcot-Marie-Tooth disease type 4H (CMT4H) is a rare autosomal recessive disorder caused by mutations in the FGD4 gene. CMT4H is characterized by progressive muscle weakness and wasting, sensory loss, and foot deformities. There is currently no cure for CMT4H, and treatment is mainly supportive, focusing on managing symptoms and improving quality of life. Targeted drug discovery efforts for CMT4…	GO:0046847 filopodium assembly;GO:0008360 regulation of cell shape;GO:0022604 regulation of cell morphogenesis		Human disease related genes:Nervous system diseases:Neurodegenerative diseases; Predicted intracellular proteins; Disease related genes	Actin filaments (Approved)			(M5893)HALLMARK MITOTIC SPINDLE	1	0	0	0	0	0	0	0	0	0	0	0	0	1	0	0	0	0	0	0
PCYOX1	51449	symbol	H. sapiens	51449	H. sapiens	PCYOX1	prenylcysteine oxidase 1	PCYOX1 is a human gene that encodes for the enzyme prenylcysteine oxidase 1. This enzyme is responsible for breaking down prenylcysteine, a molecule that is released during the degradation of prenylated proteins. The breakdown of prenylcysteine by PCYOX1 results in the production of free cysteines and a hydrophobic isoprenoid product. This gene is important for maintaining proper protein degradat…	There is limited information available on the disease implications of PCYOX1 mutations. However, recent studies have suggested that mutations in this gene may be associated with certain types of cancer, including breast and lung cancer. Targeted drug discovery efforts for PCYOX1 are still in the early stages, but there is potential for the development of drugs that target this enzyme for cancer t…	GO:0030328 prenylcysteine catabolic process;GO:0030329 prenylcysteine metabolic process;GO:0030327 prenylated protein catabolic process		Enzymes; Predicted intracellular proteins; ENZYME proteins:Oxidoreductases					0	0	0	0	0	0	0	0	1	0	0	0	0	0	0	0	0	0	0	0
KBTBD2	25948	symbol	H. sapiens	25948	H. sapiens	KBTBD2	kelch repeat and BTB domain containing 2	KBTBD2 is a human gene that contains kelch repeat and BTB domains. It is predicted to have a positive effect on several processes, including glucose metabolism, phosphatidylinositol 3-kinase signaling, and response to insulin. The gene is believed to act upstream of or within these processes.	There is limited information available on the disease implications of KBTBD2. However, recent studies have suggested that the gene may play a role in the development of type 2 diabetes and metabolic disorders. Targeted drug discovery efforts for KBTBD2 are still in the early stages, but there is potential for the gene to be targeted for the treatment of metabolic disorders. Currently, there are n…	GO:0043491 phosphatidylinositol 3-kinase/protein kinase B signal transduction;GO:0006006 glucose metabolic process;GO:0019318 hexose metabolic process		Predicted intracellular proteins	Nucleoli fibrillar center;Nucleoplasm (Approved)				0	0	0	0	0	0	0	0	0	0	0	0	0	0	0	0	0	0	0	0
ANKRA2	57763	symbol	H. sapiens	57763	H. sapiens	ANKRA2	ankyrin repeat family A member 2	ANKRA2, also known as ankyrin repeat family A member 2, is a human gene that encodes a protein involved in the regulation of protein-containing complex assembly. The protein is located in both the cytosol and membrane and is part of a protein-containing complex. ANKRA2 enables enzyme binding activity and low-density lipoprotein particle receptor binding activity. It colocalizes with the 3M comple…	There is limited information available on the disease implications of ANKRA2. However, some studies have suggested that ANKRA2 may play a role in the development of certain cancers, including breast cancer and hepatocellular carcinoma. Targeted drug discovery efforts for ANKRA2 are also limited, as the function of the protein is not well understood. Currently, there are no drugs on the market tha…	GO:0043254 regulation of protein-containing complex assembly;GO:0044087 regulation of cellular component biogenesis;GO:0051128 regulation of cellular component organization		Predicted intracellular proteins	Plasma membrane (Supported); Additional: Cell Junctions;Nucleoplasm		(M30)PID HDAC CLASSII PATHWAY	(M5939)HALLMARK P53 PATHWAY	0	0	0	0	0	0	0	0	0	0	0	0	1	0	0	0	0	0	0	0
POT1	25913	symbol	H. sapiens	25913	H. sapiens	POT1	protection of telomeres 1	POT1 is a gene that plays a crucial role in maintaining the length and stability of telomeres, the protective caps at the ends of chromosomes. It encodes a nuclear protein that is part of a complex that binds to the TTAGGG repeats of telomeres, preventing them from being degraded or fused with other chromosomes. Mutations in POT1 have been linked to various forms of cancer, including stomach canc…	Mutations in the POT1 gene have been linked to various forms of cancer, including stomach cancer, melanoma, and chronic lymphocytic leukemia. As a result, there has been significant interest in developing drugs that target POT1 and other telomere maintenance proteins as potential cancer therapies. One approach has been to develop small molecule inhibitors that disrupt the interaction between POT1…	GO:0060383 positive regulation of DNA strand elongation;GO:1905464 positive regulation of DNA duplex unwinding;GO:1905776 positive regulation of DNA helicase activity		Predicted intracellular proteins; Human disease related genes:Cancers:Cancers of eye, brain, and central nervous system; Cancer-related genes; Human disease related genes:Cancers:Skin cancers; Disease related genes	Nucleoplasm (Supported)		(M105)PID TELOMERASE PATHWAY		0	0	1	0	0	0	0	0	0	0	0	0	1	0	0	0	0	0	0	0
DENND4A	10260	symbol	H. sapiens	10260	H. sapiens	DENND4A	DENN domain containing 4A	DENND4A is a human gene that encodes a protein containing a DENN domain, which may act as a guanine nucleotide exchange factor to activate the Rab-10 protein. The protein also contains an interferon stimulated response element-binding domain and may play a role in regulating the MYC oncogene. Multiple transcript variants are produced through alternate splicing, and a pseudogene of this gene is lo…	Research on DENND4A has suggested its involvement in various diseases, including cancer, diabetes, and neurodegenerative disorders. In particular, DENND4A has been found to play a role in the regulation of the MYC oncogene, which is frequently overexpressed in cancer. Targeting DENND4A may therefore be a potential strategy for cancer therapy. Additionally, DENND4A has been implicated in the regul…	GO:0032483 regulation of Rab protein signal transduction;GO:0051056 regulation of small GTPase mediated signal transduction;GO:1902531 regulation of intracellular signal transduction		Predicted intracellular proteins	Nucleoli rim (Approved); Additional: Mitotic chromosome;Nucleoplasm				0	1	0	0	0	0	0	0	0	0	0	0	0	0	0	0	0	0	0	0
LANCL1	10314	symbol	H. sapiens	10314	H. sapiens	LANCL1	LanC like glutathione S-transferase 1	The LANCL1 gene encodes a peripheral membrane protein that is related to bacterial membrane-associated proteins involved in the production of antimicrobial peptides. It was previously thought to be a member of the G-protein-coupled receptor superfamily, but is now classified as a member of the LanC family. This protein may play a role in modifying peptides in eukaryotic cells. Multiple variants o…	There is limited information available on the disease implications of the LANCL1 gene. However, recent studies have suggested that it may play a role in cancer development and progression. Specifically, LANCL1 has been shown to be upregulated in several types of cancer, including breast, lung, and liver cancer. Targeted drug discovery efforts for LANCL1 are still in the early stages, but there is…	GO:0031179 peptide modification;GO:1990748 cellular detoxification;GO:0097237 cellular response to toxic substance		Enzymes; ENZYME proteins:Transferases; Predicted intracellular proteins	Microtubules (Uncertain)				0	0	0	0	0	0	0	0	0	0	0	0	0	0	0	0	0	0	0	0
ZBTB6	10773	symbol	H. sapiens	10773	H. sapiens	ZBTB6	zinc finger and BTB domain containing 6	ZBTB6 is a human gene that is predicted to have DNA-binding transcription repressor activity, specifically for RNA polymerase II and cis-regulatory region sequence-specific DNA binding activity. It is also believed to be involved in the regulation of transcription by RNA polymerase II. ZBTB6 is located in both the mitochondrion and nucleoplasm.	There is limited information available on the disease implications of ZBTB6. However, some studies have suggested that it may play a role in the development of certain cancers, including breast cancer and hepatocellular carcinoma. Targeted drug discovery efforts for ZBTB6 are also limited, as its function and role in disease are not well understood. Currently, there are no drugs on the market tha…	GO:0001817 regulation of cytokine production;GO:0000122 negative regulation of transcription by RNA polymerase II;GO:0045892 negative regulation of DNA-templated transcription		Predicted intracellular proteins; Transcription factors:Zinc-coordinating DNA-binding domains	Nucleoplasm (Approved); Additional: Mitochondria				0	0	0	0	0	0	0	0	0	0	0	0	0	0	0	0	0	0	0	0
M6PR	4074	symbol	H. sapiens	4074	H. sapiens	M6PR	mannose-6-phosphate receptor, cation dependent	The M6PR gene encodes a protein that belongs to the P-type lectin family and plays a crucial role in lysosome function by transporting mannose-6-phosphate-containing acid hydrolases from the Golgi complex to lysosomes. The protein functions as a homodimer and requires divalent cations for ligand binding. Multiple isoforms of the protein have been observed due to alternative splicing of the transc…	Mutations in the M6PR gene have been associated with several lysosomal storage disorders, including mucolipidosis II and III, which are characterized by the accumulation of undigested material in lysosomes. Targeted drug discovery efforts have focused on developing small molecule inhibitors of M6PR to treat lysosomal storage disorders. One example is the drug miglustat, which inhibits the enzyme …	GO:0033299 secretion of lysosomal enzymes;GO:0046479 glycosphingolipid catabolic process;GO:0019377 glycolipid catabolic process		FDA approved drug targets:Biotech drugs; Predicted intracellular proteins; Transporters		Alglucosidase alfa; 1-3 Sugar Ring of Pentamannosyl 6-Phosphate; alpha-D-mannose 6-phosphate		(M5910)HALLMARK PROTEIN SECRETION; (M5924)HALLMARK MTORC1 SIGNALING	0	1	1	0	0	0	0	1	0	0	0	0	0	0	0	1	0	0	0	0
IQGAP1	8826	symbol	H. sapiens	8826	H. sapiens	IQGAP1	IQ motif containing GTPase activating protein 1	IQGAP1 is a gene that encodes a protein belonging to the IQGAP family. The protein contains several domains that interact with various cellular components and signaling molecules to regulate cell morphology and motility. It is involved in the regulation of the cytoskeleton and cell adhesion molecules. The expression of this protein is upregulated in two gastric cancer cell lines due to gene ampli…	IQGAP1 has been implicated in several diseases, including cancer, cardiovascular disease, and neurological disorders. In cancer, IQGAP1 has been shown to promote tumor growth and metastasis by regulating cell migration and invasion. Targeting IQGAP1 has been proposed as a potential therapeutic strategy for cancer treatment. Several small molecule inhibitors of IQGAP1 have been developed, includin…	GO:1902407 assembly of actomyosin apparatus involved in mitotic cytokinesis;GO:1903475 mitotic actomyosin contractile ring assembly;GO:1903479 mitotic actomyosin contractile ring assembly actin filament organization		Predicted intracellular proteins	Cell Junctions;Plasma membrane (Supported)	Artenimol	(M163)PID LIS1 PATHWAY; (M72)PID NECTIN PATHWAY; (M156)PID ECADHERIN NASCENT AJ PATHWAY		1	0	0	0	0	1	0	0	0	0	0	1	0	1	0	0	0	1	0	1
CBFB	865	symbol	H. sapiens	865	H. sapiens	CBFB	core-binding factor subunit beta	CBFB is a gene that encodes the beta subunit of a transcription factor that regulates genes specific to hematopoiesis and osteogenesis. The beta subunit is a non-DNA binding regulatory subunit that enhances DNA binding by the alpha subunit. Alternative splicing generates two mRNA variants, each encoding a distinct carboxyl terminus. In some cases, a chromosomal rearrangement produces a chimeric t…	Mutations in the CBFB gene have been associated with various hematological malignancies, including acute myeloid leukemia (AML) and myelodysplastic syndrome (MDS). In particular, the chromosomal rearrangement t(16;21)(q24;q22) generates a fusion protein between CBFB and MYH11, which is found in approximately 5% of AML cases and is associated with a poor prognosis. Targeted drug discovery efforts …	GO:0043378 positive regulation of CD8-positive, alpha-beta T cell differentiation;GO:0043376 regulation of CD8-positive, alpha-beta T cell differentiation;GO:2001187 positive regulation of CD8-positive, alpha-beta T cell activation		Predicted intracellular proteins; Cancer-related genes:Mutated cancer genes; Human disease related genes:Cancers:Cancers of haematopoietic and lymphoid tissues; Cancer-related genes:Mutational cancer driver genes; Disease related genes	Cytosol (Approved); Additional: Nucleoplasm		(M166)PID ATF2 PATHWAY; (M167)PID AP1 PATHWAY; (M2)PID SMAD2 3NUCLEAR PATHWAY		0	0	0	0	0	1	0	0	0	0	0	1	0	0	0	0	0	0	0	1
GOLT1B	51026	symbol	H. sapiens	51026	H. sapiens	GOLT1B	golgi transport 1B	GOLT1B is a human gene that plays a role in the positive regulation of I-kappaB kinase/NF-kappaB signaling. It is located in the endoplasmic reticulum and is part of a protein-containing complex. This information is provided by the Alliance of Genome Resources as of April 2022.	There is limited information available on the disease implications of GOLT1B. However, some studies have suggested that it may be involved in the development and progression of certain types of cancer, including breast cancer and hepatocellular carcinoma. As for targeted drug discovery efforts, there are currently no drugs on the market that specifically target GOLT1B. However, there are ongoing …	GO:0042147 retrograde transport, endosome to Golgi;GO:0006888 endoplasmic reticulum to Golgi vesicle-mediated transport;GO:0016482 cytosolic transport			Vesicles (Supported); Additional: Nucleoplasm				0	0	0	1	0	0	0	0	0	0	0	0	0	0	0	1	0	0	0	0
HIATL2	84278	gene_synonym	H. sapiens	84278	H. sapiens	MFSD14CP	major facilitator superfamily domain containing 14C, pseudogene			GO:0055085 transmembrane transport;GO:0006810 transport;GO:0051234 establishment of localization							0	0	0	0	0	0	0	0	0	0	0	0	0	0	0	0	0	0	0	0
TTC30B	92104	gene_synonym	H. sapiens	92104	H. sapiens	IFT70A	intraflagellar transport 70A	TTC30A is a human gene that is predicted to be involved in intraciliary transport and located in the centrosome and cilium. It is also predicted to enable intraciliary transport particle B binding activity and be part of intraciliary transport particle B. Additionally, it is predicted to be active in axonemal microtubule and ciliary basal body.	There is limited information available on the disease implications of TTC30A. However, mutations in this gene have been associated with ciliary dysfunction, which can lead to a range of disorders known as ciliopathies. These disorders can affect multiple organ systems, including the respiratory, renal, and central nervous systems. Targeted drug discovery efforts for ciliopathies are still in the …	GO:0042073 intraciliary transport;GO:0031503 protein-containing complex localization;GO:0010970 transport along microtubule		Predicted intracellular proteins	Centrosome;Nucleoplasm (Approved)				0	0	0	0	0	0	0	0	0	0	0	0	0	0	0	0	0	0	0	0
PTPN11	5781	symbol	H. sapiens	5781	H. sapiens	PTPN11	protein tyrosine phosphatase non-receptor type 11	PTPN11 is a gene that encodes a protein tyrosine phosphatase (PTP) known to regulate various cellular processes such as cell growth, differentiation, and oncogenic transformation. The PTP contains two Src homology-2 domains that interact with its substrates. It is widely expressed in most tissues and plays a regulatory role in cell signaling events important for cell functions such as mitogenic a…	PTPN11 mutations have been linked to Noonan syndrome, a genetic disorder characterized by facial abnormalities, short stature, heart defects, and developmental delays. The mutations in PTPN11 result in the overactivation of the RAS-MAPK signaling pathway, which is involved in cell growth and differentiation. This overactivation leads to abnormal cell proliferation and differentiation, contributin…	GO:0051463 negative regulation of cortisol secretion;GO:0060125 negative regulation of growth hormone secretion;GO:0061582 intestinal epithelial cell migration		Enzymes; Human disease related genes:Congenital malformations:Congenital malformations of the musculoskeletal system; Potential drug targets; Predicted intracellular proteins; Cancer-related genes:Mutated cancer genes; ENZYME proteins:Hydrolases; Human disease related genes:Cancers:Cancers of haematopoietic and lymphoid tissues; Cancer-related genes:Mutational cancer driver genes; Human disease r…	Actin filaments;Nucleoli rim (Approved); Additional: Cytosol;Nucleoplasm	Dodecyltrimethylammonium	(M135)PID IL5 PATHWAY; (M182)PID IL3 PATHWAY; (M226)PID VEGFR1 PATHWAY	(M5897)HALLMARK IL6 JAK STAT3 SIGNALING; (M5923)HALLMARK PI3K AKT MTOR SIGNALING	0	1	0	1	0	1	1	1	0	0	1	1	1	0	1	0	0	0	0	1
TSPAN15	23555	symbol	H. sapiens	23555	H. sapiens	TSPAN15	tetraspanin 15	TSPAN15, also known as tetraspanin 15, is a member of the transmembrane 4 superfamily, which is a group of cell-surface proteins characterized by the presence of four hydrophobic domains. These proteins play a role in signal transduction events that regulate cell development, activation, growth, and motility. The TSPAN15 gene has been found to have alternate polyadenylation sites.	There is limited information available on the disease implications of TSPAN15. However, some studies have suggested that it may play a role in cancer progression and metastasis. Targeted drug discovery efforts for TSPAN15 are also limited, as it is not a well-studied gene. However, some studies have suggested that targeting tetraspanins, including TSPAN15, may have therapeutic potential in cancer…	GO:0051043 regulation of membrane protein ectodomain proteolysis;GO:0045746 negative regulation of Notch signaling pathway;GO:0008593 regulation of Notch signaling pathway		Transporters:Accessory Factors Involved in Transport	Nuclear bodies;Plasma membrane (Approved); Additional: Cytosol;Vesicles				0	0	0	0	0	0	0	0	0	0	0	0	0	0	0	0	1	0	0	0
RNF38	152006	symbol	H. sapiens	152006	H. sapiens	RNF38	ring finger protein 38	RNF38 is a human gene that encodes a protein with a coiled-coil motif and a RING-H2 motif at its carboxy-terminus. The RING motif is a zinc-binding domain found in many proteins involved in various cellular processes, including oncogenesis, development, signal transduction, and apoptosis. This gene has multiple transcript variants that encode different isoforms.	There is limited information available on the disease implications of RNF38. However, recent studies have suggested that RNF38 may play a role in cancer development and progression. Specifically, RNF38 has been shown to interact with and regulate the activity of several key proteins involved in cancer, including p53, c-Myc, and NF-κB. Targeted drug discovery efforts for RNF38 are currently underw…	GO:0008584 male gonad development;GO:0046546 development of primary male sexual characteristics;GO:0046661 male sex differentiation		Enzymes; ENZYME proteins:Transferases; Predicted intracellular proteins	Nucleoplasm (Supported)				0	0	0	0	0	0	0	0	0	0	0	0	0	0	0	0	0	0	0	0
GPD2	2820	symbol	H. sapiens	2820	H. sapiens	GPD2	glycerol-3-phosphate dehydrogenase 2	GPD2 is a human gene that encodes for the protein glycerol-3-phosphate dehydrogenase 2. This protein is located in the inner mitochondrial membrane and plays a role in converting glycerol-3-phosphate to dihydroxyacetone phosphate, using FAD as a cofactor. Together with GDP1, GPD2 forms the glycerol phosphate shuttle, which helps to reoxidize NADH produced during glycolysis. There are two transcri…	Research has shown that GPD2 may play a role in various diseases, including cancer, diabetes, and obesity. In cancer, GPD2 has been found to be upregulated in certain types of tumors, and targeting GPD2 may be a potential therapeutic strategy. In diabetes and obesity, GPD2 has been implicated in the regulation of glucose and lipid metabolism, and targeting GPD2 may have potential as a treatment f…	GO:0006127 glycerophosphate shuttle;GO:0006116 NADH oxidation;GO:0019563 glycerol catabolic process		Enzymes; Predicted intracellular proteins; ENZYME proteins:Oxidoreductases	Mitochondria (Supported)			(M5935)HALLMARK FATTY ACID METABOLISM; (M5905)HALLMARK ADIPOGENESIS; (M5921)HALLMARK COMPLEMENT	0	0	0	0	0	0	0	1	0	0	0	0	0	0	0	0	0	0	0	0
CAT	847	symbol	H. sapiens	847	H. sapiens	CAT	catalase	The human gene CAT encodes for the enzyme catalase, which plays a crucial role in the body's defense against oxidative stress. Catalase is present in the peroxisome of almost all aerobic cells and converts hydrogen peroxide into water and oxygen, thereby reducing the toxic effects of hydrogen peroxide. Oxidative stress is believed to contribute to the development of various chronic diseases, incl…	As mentioned earlier, the only known disease caused by the CAT gene is acatalasemia, which is a rare autosomal recessive disorder characterized by the absence or very low levels of catalase activity in red blood cells. This condition can lead to oral ulcerations, gum infections, and a higher risk of developing diabetes, as well as an increased susceptibility to oxidative stress-related diseases. …	GO:0061692 cellular detoxification of hydrogen peroxide;GO:0061691 detoxification of hydrogen peroxide;GO:0010193 response to ozone		Enzymes; Predicted intracellular proteins; Cancer-related genes:Candidate cancer biomarkers; FDA approved drug targets:Small molecule drugs; Human disease related genes:Congenital disorders of metabolism:Peroxisomal diseases; Disease related genes; ENZYME proteins:Oxidoreductases	Vesicles (Enhanced)	Fomepizole; Cannabidiol; Medical Cannabis; Nabiximols	(M136)PID FOXO PATHWAY	(M5938)HALLMARK REACTIVE OXYGEN SPECIES PATHWAY; (M5949)HALLMARK PEROXISOME; (M5948)HALLMARK BILE ACID METABOLISM	0	0	0	0	0	1	0	1	0	0	0	0	0	0	0	0	0	1	0	0
CMAS	55907	symbol	H. sapiens	55907	H. sapiens	CMAS	cytidine monophosphate N-acetylneuraminic acid synthetase	The CMAS gene encodes an enzyme that converts N-acetylneuraminic acid (NeuNAc) to cytidine 5'-monophosphate N-acetylneuraminic acid (CMP-NeuNAc). This process is crucial in the formation of sialylated glycoprotein and glycolipids, which play a role in cell-cell communications and immune responses. Alternative splicing of the gene results in multiple transcript variants.	Mutations in the CMAS gene have been associated with several diseases, including autoimmune disorders, cancer, and neurological disorders. For example, a study found that a variant in the CMAS gene was associated with an increased risk of multiple sclerosis. Additionally, altered expression of the CMAS gene has been observed in various types of cancer, including breast, lung, and colorectal cance…	GO:0006054 N-acetylneuraminate metabolic process;GO:0006040 amino sugar metabolic process;GO:0019752 carboxylic acid metabolic process		Enzymes; ENZYME proteins:Transferases; Predicted intracellular proteins	Cytosol (Uncertain); Additional: Nucleoli	Cytidine-5'-Monophosphate-5-N-Acetylneuraminic Acid			0	0	0	1	0	0	0	0	0	0	0	0	0	0	0	0	0	0	0	0
FBXL4	26235	symbol	H. sapiens	26235	H. sapiens	FBXL4	F-box and leucine rich repeat protein 4	FBXL4 is a human gene that encodes a member of the F-box protein family. F-box proteins are characterized by an approximately 40 amino acid motif, the F-box, and are part of modular E3 ubiquitin ligase complexes called SCF complexes. These complexes function in phosphorylation-dependent ubiquitination. The encoded protein contains an F-box domain that mediates protein-protein interactions and bin…	Research on FBXL4 has primarily focused on its role in mitochondrial function and disease. Mutations in FBXL4 have been linked to a rare neurodegenerative disorder called encephalopathy, lethal, due to defective mitochondrial and peroxisomal fission 1 (ELP1). ELP1 is characterized by developmental delay, seizures, and progressive neurological deterioration, and is often fatal in early childhood. …	GO:0031146 SCF-dependent proteasomal ubiquitin-dependent protein catabolic process;GO:0000422 autophagy of mitochondrion;GO:1903008 organelle disassembly		Human disease related genes:Congenital disorders of metabolism:Mitochondrial diseases; Predicted intracellular proteins; Disease related genes	Nuclear speckles (Supported)				0	1	0	0	0	0	1	0	1	0	0	0	0	0	0	0	0	0	0	0
GABPA	2551	symbol	H. sapiens	2551	H. sapiens	GABPA	GA binding protein transcription factor subunit alpha	The GABPA gene encodes a subunit of the GA-binding protein transcription factor, which functions as a DNA-binding subunit. This subunit is involved in the activation of cytochrome oxidase expression and nuclear control of mitochondrial function. It also plays a role in the expression of the adenovirus E4 gene. The gene may be involved in the Down Syndrome phenotype due to its chromosomal localiza…	There is limited information available on the disease implications of the GABPA gene. However, some studies have suggested that it may be involved in the development of certain types of cancer, including breast cancer and leukemia. Targeted drug discovery efforts for GABPA are also limited, but some studies have explored the use of small molecule inhibitors to target the protein. One example is t…	GO:0045653 negative regulation of megakaryocyte differentiation;GO:0045652 regulation of megakaryocyte differentiation;GO:0001825 blastocyst formation		Predicted intracellular proteins; Transcription factors:Helix-turn-helix domains	Nucleoplasm (Enhanced)				0	0	0	0	0	0	0	0	0	0	0	0	0	0	0	0	0	0	0	0
ATF1	466	symbol	H. sapiens	466	H. sapiens	ATF1	activating transcription factor 1	ATF1 is a gene that encodes an activating transcription factor, which belongs to the ATF subfamily and bZIP family. It regulates the expression of downstream target genes related to growth, survival, and other cellular activities. The protein is phosphorylated at serine 63 in its kinase-inducible domain by various kinases, which enhances its transactivation and transcriptional activities, and enh…	ATF1 has been implicated in various diseases, including cancer, neurodegenerative disorders, and cardiovascular diseases. In cancer, ATF1 has been shown to promote tumor growth and metastasis in melanoma, breast cancer, and lung cancer. Targeting ATF1 has been explored as a potential therapeutic strategy for cancer treatment. Several small molecule inhibitors of ATF1 have been developed, includin…	GO:0032025 response to cobalt ion;GO:0045740 positive regulation of DNA replication;GO:0019933 cAMP-mediated signaling		Human disease related genes:Cancers:Cancers of soft tissues and bone; Transcription factors:Basic domains; Predicted intracellular proteins; Cancer-related genes; Disease related genes	Nucleoplasm (Enhanced)	Pseudoephedrine	(M229)PID P38 ALPHA BETA DOWNSTREAM PATHWAY; (M164)PID ERBB1 DOWNSTREAM PATHWAY	(M5923)HALLMARK PI3K AKT MTOR SIGNALING	0	0	0	0	0	1	0	0	0	0	0	1	0	0	0	0	0	0	0	0
HIST1H2AE	3012	gene_synonym	H. sapiens	3012	H. sapiens	H2AC8	H2A clustered histone 8	H2AC8 is a gene that encodes a replication-dependent histone, which is a member of the histone H2A family. Histones are nuclear proteins that are responsible for the nucleosome structure of the chromosomal fiber in eukaryotes. Nucleosomes consist of DNA wrapped around a histone octamer composed of pairs of each of the four core histones (H2A, H2B, H3, and H4). The chromatin fiber is further compa…	There is limited information available on the disease implications of H2AC8. However, research has shown that mutations in other histone genes can lead to various diseases, including cancer and developmental disorders. Targeted drug discovery efforts for histone-related diseases have focused on developing inhibitors of histone deacetylases (HDACs), which are enzymes that regulate the acetylation …	GO:0061644 protein localization to CENP-A containing chromatin;GO:0071459 protein localization to chromosome, centromeric region;GO:0071168 protein localization to chromatin		Predicted intracellular proteins	Nucleoplasm (Supported)				1	0	1	0	0	1	0	0	0	0	0	0	0	0	0	0	0	0	0	0
UHMK1	127933	symbol	H. sapiens	127933	H. sapiens	UHMK1	U2AF homology motif kinase 1	UHMK1 is a gene that encodes a protein kinase that plays a role in promoting cell cycle progression through G1 by phosphorylating p27Kip1, a protein that inhibits cyclin-dependent kinase activity. This phosphorylation causes p27Kip1 to be exported from the nucleus and degraded. The gene is also believed to have a function in the adult nervous system and has been linked to schizophrenia. Alternati…	UHMK1 has been linked to several diseases, including schizophrenia, bipolar disorder, and cancer. In schizophrenia, UHMK1 has been found to be overexpressed in the prefrontal cortex of patients, suggesting a potential role in the pathogenesis of the disease. Targeted drug discovery efforts for UHMK1 have focused on developing small molecule inhibitors that can block its activity and potentially t…	GO:0045948 positive regulation of translational initiation;GO:0046825 regulation of protein export from nucleus;GO:0006446 regulation of translational initiation	yes	Kinases; Enzymes; ENZYME proteins:Transferases; Predicted intracellular proteins	Nuclear speckles;Nucleoplasm (Supported); Additional: Vesicles				0	0	0	0	0	1	0	0	0	0	1	0	0	0	0	0	0	0	0	0
NRIP1	8204	symbol	H. sapiens	8204	H. sapiens	NRIP1	nuclear receptor interacting protein 1	NRIP1, also known as RIP140, is a nuclear protein that interacts with the hormone-dependent activation domain AF2 of nuclear receptors. It modulates the transcriptional activity of the estrogen receptor. NRIP1 is involved in the regulation of various physiological processes, including metabolism, adipogenesis, and inflammation. It has been linked to several diseases, including obesity, diabetes, …	NRIP1 has been implicated in several diseases, including obesity, diabetes, and cancer. In obesity, NRIP1 has been shown to play a role in adipogenesis and lipid metabolism. In diabetes, NRIP1 has been linked to insulin resistance and glucose homeostasis. In cancer, NRIP1 has been found to be overexpressed in several types of cancer, including breast, prostate, and ovarian cancer, and has been as…	GO:0001543 ovarian follicle rupture;GO:0001542 ovulation from ovarian follicle;GO:0030728 ovulation		Human disease related genes:Congenital malformations:Congenital malformations of the urinary system; Predicted intracellular proteins; Disease related genes	Nucleoli;Nucleoplasm (Supported); Additional: Cytosol	4-HYDROXY-N'-(4-ISOPROPYLBENZYL)BENZOHYDRAZIDE	(M207)PID RETINOIC ACID PATHWAY; (M285)PID HNF3A PATHWAY; (M58)PID AR PATHWAY	(M5906)HALLMARK ESTROGEN RESPONSE EARLY; (M5907)HALLMARK ESTROGEN RESPONSE LATE	0	0	0	0	0	1	0	0	0	1	0	0	0	0	0	0	0	0	0	0
SNX13	23161	symbol	H. sapiens	23161	H. sapiens	SNX13	sorting nexin 13	SNX13 is a gene that encodes a protein belonging to the sorting nexin (SNX) family and the regulator of G protein signaling (RGS) family. The protein contains a PHOX domain, which is a phosphoinositide binding domain, and is involved in intracellular trafficking. The RGS domain of the protein interacts with G alpha(s), a subunit of heterotrimeric G proteins, and accelerates its GTP hydrolysis, at…	There is limited information available on the disease implications of SNX13. However, recent studies have suggested that SNX13 may play a role in the pathogenesis of certain cancers, including breast cancer and hepatocellular carcinoma. Targeted drug discovery efforts for SNX13 are also limited, but some studies have focused on developing small molecule inhibitors of the RGS domain of SNX13 as po…	GO:0043547 positive regulation of GTPase activity;GO:0043087 regulation of GTPase activity;GO:0051345 positive regulation of hydrolase activity							0	0	1	0	0	0	0	0	0	0	0	0	0	0	0	0	0	0	0	0
HSF2	3298	symbol	H. sapiens	3298	H. sapiens	HSF2	heat shock transcription factor 2	HSF2 is a gene that encodes a transcription factor belonging to the HSF family. This protein binds to the heat-shock promoter element and activates transcription, specifically activating heat-shock response genes under conditions of heat or other stresses. The gene has multiple alternatively spliced transcript variants that encode different isoforms.	HSF2 has been implicated in various diseases, including cancer, neurodegenerative disorders, and cardiovascular diseases. In cancer, HSF2 has been shown to promote tumor growth and survival by regulating the expression of genes involved in cell proliferation and apoptosis. In neurodegenerative disorders, HSF2 has been linked to the regulation of protein quality control mechanisms, which are disru…	GO:0007283 spermatogenesis;GO:0048232 male gamete generation;GO:0007276 gamete generation		Predicted intracellular proteins; Transcription factors:Helix-turn-helix domains	Nucleoplasm (Supported)		(M200)PID ERA GENOMIC PATHWAY		0	0	0	0	0	0	0	0	0	0	0	0	0	0	0	0	0	0	0	0
CEP57	9702	symbol	H. sapiens	9702	H. sapiens	CEP57	centrosomal protein 57	CEP57 is a gene that encodes a cytoplasmic protein called Translokin, which is crucial for maintaining correct chromosomal number during cell division. This protein localizes to the centrosome and has a function in microtubular stabilization. The N-terminal half of this protein is required for its centrosome localization and for its multimerization, and the C-terminal half is required for nucleat…	Mosaic variegated aneuploidy syndrome (MVA) is a rare autosomal recessive disorder caused by mutations in the CEP57 gene. MVA is characterized by chromosomal instability, mosaic aneuploidy, and an increased risk of cancer. There is currently no cure for MVA, and treatment is mainly supportive. However, targeted drug discovery efforts are underway to identify potential therapies for this disorder.…	GO:0008543 fibroblast growth factor receptor signaling pathway;GO:0044344 cellular response to fibroblast growth factor stimulus;GO:0071774 response to fibroblast growth factor		Human disease related genes:Other congenital disorders:Chromosomal abnormalities; Predicted intracellular proteins; Disease related genes	Centrosome;Cytosol (Supported); Additional: Centriolar satellite			(M5893)HALLMARK MITOTIC SPINDLE	0	0	0	0	0	0	0	0	0	0	0	0	0	0	0	0	0	0	0	0
ACVR2A	92	symbol	H. sapiens	92	H. sapiens	ACVR2A	activin A receptor type 2A	ACVR2A is a gene that encodes a receptor that plays a role in the functions of activins, which are involved in various biological processes. The encoded protein is a transmembrane serine-threonine kinase receptor that mediates signaling by forming heterodimeric complexes with various combinations of type I and type II receptors and ligands in a cell-specific manner. The gene is primarily involved…	ACVR2A has been implicated in various diseases, including cancer, cardiovascular disease, and preeclampsia. In preeclampsia, ACVR2A has been shown to be downregulated in the placenta, suggesting a potential role in the pathogenesis of the disease. Targeted drug discovery efforts for ACVR2A have focused on developing small molecule inhibitors that can block the receptor's activity and potentially …	GO:0043084 penile erection;GO:0042713 sperm ejaculation;GO:0060011 Sertoli cell proliferation	yes	Cancer-related genes:Candidate cancer biomarkers; Enzymes; Kinases:TKL Ser/Thr protein kinases; ENZYME proteins:Transferases	Cytosol (Approved)	Sotatercept	(M185)PID ALK1 PATHWAY	(M5942)HALLMARK UV RESPONSE DN; (M5932)HALLMARK INFLAMMATORY RESPONSE; (M5950)HALLMARK ALLOGRAFT REJECTION	0	0	0	0	0	1	0	0	0	0	0	0	0	0	0	0	0	0	0	0
FBXO8	26269	symbol	H. sapiens	26269	H. sapiens	FBXO8	F-box protein 8	FBXO8 is a gene that encodes a member of the F-box protein family, which is involved in phosphorylation-dependent ubiquitination. The F-box proteins are divided into three classes, and FBXO8 belongs to the Fbxs class. It contains a C-terminal amino acid sequence that is similar to a portion of yeast Sec7p, a regulator of vesicular protein transport. FBXO8 may interact with ADP-ribosylation factor…	There is limited information available on the disease implications of FBXO8. However, recent studies have suggested that mutations in FBXO8 may be associated with neurological disorders such as Parkinson's disease and intellectual disability. Targeted drug discovery efforts for FBXO8 are also limited, but some studies have suggested that small molecule inhibitors of the F-box protein family may h…	GO:0032012 regulation of ARF protein signal transduction;GO:0051056 regulation of small GTPase mediated signal transduction;GO:0006511 ubiquitin-dependent protein catabolic process		Predicted intracellular proteins	Nucleoplasm (Approved); Additional: Cytosol		(M86)PID ARF6 PATHWAY		0	0	0	0	0	0	0	0	1	0	0	0	0	0	0	0	0	0	0	0
STXBP5	134957	symbol	H. sapiens	134957	H. sapiens	STXBP5	syntaxin binding protein 5	STXBP5 is a gene that encodes a protein called syntaxin binding protein 5. This protein is involved in neurotransmitter release by stimulating the formation of SNARE complexes, which are responsible for docking and fusion of synaptic vesicles with the presynaptic plasma membrane. In rats, a similar protein dissociates syntaxin 1 from the Munc18/n-Sec1/rbSec1 complex to form an intermediate 10S co…	There is limited information available on the disease implications of STXBP5. However, some studies have suggested that mutations in this gene may be associated with neurological disorders such as epilepsy and schizophrenia. Targeted drug discovery efforts for STXBP5 are also limited, but some studies have explored the potential of small molecule inhibitors of the protein as a therapeutic strateg…	GO:0010807 regulation of synaptic vesicle priming;GO:2000300 regulation of synaptic vesicle exocytosis;GO:0045921 positive regulation of exocytosis		Predicted intracellular proteins	Cytosol (Enhanced)				0	0	0	0	0	0	0	0	0	0	1	0	1	0	0	0	0	0	0	0
ZNF140	7699	symbol	H. sapiens	7699	H. sapiens	ZNF140	zinc finger protein 140	ZNF140 is a human gene that encodes for a protein called zinc finger protein 140. This protein is involved in regulating gene expression by binding to specific sequences of DNA and repressing transcription by RNA polymerase II. ZNF140 is predicted to be active in the nucleus of cells.	There is limited information available on the disease implications of ZNF140. However, some studies have suggested that alterations in the expression of this gene may be associated with certain types of cancer, including breast cancer and hepatocellular carcinoma. Targeted drug discovery efforts for ZNF140 are also limited, as the function of this gene is not well understood. Currently, there are…	GO:0000122 negative regulation of transcription by RNA polymerase II;GO:0045892 negative regulation of DNA-templated transcription;GO:1902679 negative regulation of RNA biosynthetic process		Predicted intracellular proteins; Transcription factors:Zinc-coordinating DNA-binding domains	Nucleoplasm (Approved)				0	0	0	0	0	0	0	0	0	0	0	0	0	0	1	0	0	0	0	0
MCL1	4170	symbol	H. sapiens	4170	H. sapiens	MCL1	MCL1 apoptosis regulator, BCL2 family member	MCL1 is a gene that encodes an anti-apoptotic protein belonging to the Bcl-2 family. The gene produces multiple transcript variants due to alternative splicing. The longest gene product, isoform 1, inhibits apoptosis and promotes cell survival. On the other hand, the shorter gene products, isoform 2 and isoform 3, promote apoptosis and induce cell death. MCL1 is an important regulator of cell sur…	MCL1 has been identified as a potential therapeutic target in cancer due to its role in promoting cell survival and resistance to chemotherapy. Several drug discovery efforts have focused on developing small molecule inhibitors of MCL1 to induce apoptosis and enhance the efficacy of chemotherapy. One example is S63845, a selective MCL1 inhibitor that has shown promising results in preclinical stu…	GO:1903378 positive regulation of oxidative stress-induced neuron intrinsic apoptotic signaling pathway;GO:1902177 positive regulation of oxidative stress-induced intrinsic apoptotic signaling pathway;GO:2000811 negative regulation of anoikis		Cancer-related genes:Candidate cancer biomarkers; Predicted intracellular proteins	Mitochondria (Enhanced)	Isosorbide	(M183)PID IL6 7 PATHWAY; (M255)PID HIF1 TFPATHWAY; (M40)PID E2F PATHWAY	(M5902)HALLMARK APOPTOSIS; (M5890)HALLMARK TNFA SIGNALING VIA NFKB	0	0	0	0	0	1	1	0	0	0	0	1	0	0	0	0	1	0	0	0
PLD1	5337	symbol	H. sapiens	5337	H. sapiens	PLD1	phospholipase D1	PLD1 is a gene that encodes for a specific type of enzyme called phospholipase D1. This enzyme is responsible for breaking down phosphatidylcholine into phosphatidic acid and choline. It is believed that this gene may play a role in signal transduction and subcellular trafficking. There are multiple transcript variants of this gene due to alternative splicing, which can result in different cataly…	Research has shown that PLD1 may be involved in the development and progression of various diseases, including cancer, cardiovascular disease, and neurological disorders. In cancer, PLD1 has been found to promote tumor growth and metastasis, making it a potential target for cancer therapy. Several drugs targeting PLD1 are currently in development, including small molecule inhibitors and monoclona…	GO:0032534 regulation of microvillus assembly;GO:0032530 regulation of microvillus organization;GO:0098693 regulation of synaptic vesicle cycle		Enzymes; Disease related genes; Predicted intracellular proteins; Human disease related genes:Congenital malformations:Congenital malformations of the circulatory system; ENZYME proteins:Hydrolases; Potential drug targets; RAS pathway related proteins	Plasma membrane (Approved); Additional: Golgi apparatus;Vesicles	Choline; LAX-101; Choline salicylate	(M120)PID ARF6 DOWNSTREAM PATHWAY; (M252)PID IL8 CXCR1 PATHWAY; (M275)PID ALPHA SYNUCLEIN PATHWAY		1	0	0	0	0	1	0	1	0	0	1	0	0	0	0	0	0	1	0	0
EXOC8	149371	symbol	H. sapiens	149371	H. sapiens	EXOC8	exocyst complex component 8	EXOC8 is a gene that encodes a protein that is a component of the exocyst complex. This complex is responsible for transporting vesicles from the Golgi apparatus to the plasma membrane. The protein encoded by EXOC8 is regulated by activated Ral subfamily of GTPases and plays a critical role in exocytosis by tethering vesicles to the plasma membrane. Mutations in this gene may be related to Jouber…	Joubert syndrome is a rare genetic disorder that affects the development of the brainstem and cerebellum. Mutations in the EXOC8 gene have been identified as a cause of Joubert syndrome. The symptoms of Joubert syndrome can vary widely, but typically include developmental delays, abnormal breathing patterns, and problems with coordination and balance. There is currently no cure for Joubert syndro…	GO:0090522 vesicle tethering involved in exocytosis;GO:0099022 vesicle tethering;GO:0006904 vesicle docking involved in exocytosis		Disease related genes; Transporters:Transporter channels and pores; Human disease related genes:Congenital malformations:Congenital malformations of the nervous system; Predicted intracellular proteins; Potential drug targets	Cytosol (Approved)				0	1	0	1	1	0	1	0	0	0	0	0	0	0	0	0	1	0	0	0
KIF5B	3799	symbol	H. sapiens	3799	H. sapiens	KIF5B	kinesin family member 5B	KIF5B is a human gene that encodes for a protein belonging to the kinesin family. This protein is involved in various cellular processes, including lysosome localization, natural killer cell mediated cytotoxicity, and positive regulation of protein localization to the plasma membrane. KIF5B has been found to have identical protein binding activity, microtubule binding activity, and microtubule mo…	KIF5B has been implicated in various diseases, including cancer and neurodegenerative disorders. In cancer, KIF5B has been found to be involved in the fusion of the ALK gene, leading to the formation of an oncogenic fusion protein that drives the development of certain types of lung cancer. Targeted drug discovery efforts have focused on developing inhibitors of the ALK-KIF5B fusion protein, with…	GO:1990048 anterograde neuronal dense core vesicle transport;GO:1990049 retrograde neuronal dense core vesicle transport;GO:0098971 anterograde dendritic transport of neurotransmitter receptor complex		Transporters:Transporter channels and pores; Predicted intracellular proteins; Cancer-related genes	Centriolar satellite;Cytosol (Enhanced)		(M266)PID NCADHERIN PATHWAY	(M5922)HALLMARK UNFOLDED PROTEIN RESPONSE; (M5893)HALLMARK MITOTIC SPINDLE; (M5901)HALLMARK G2M CHECKPOINT	1	1	1	0	0	1	1	0	0	0	1	1	0	0	0	1	0	0	0	0
TMEM128	85013	symbol	H. sapiens	85013	H. sapiens	TMEM128	transmembrane protein 128	TMEM128 is a human gene that is predicted to be an integral component of the membrane. It encodes for a transmembrane protein, which means that it spans across the cell membrane. The function of TMEM128 is not yet fully understood, but it is believed to play a role in cellular processes that involve the membrane. The gene has been identified as a potential target for cancer therapy, as it is over…	There is limited information available on the disease implications of TMEM128, as its function is not yet fully understood. However, studies have shown that the gene is overexpressed in certain types of cancer cells, including breast, lung, and ovarian cancer. This has led to efforts to target TMEM128 for cancer therapy. One study found that inhibiting TMEM128 expression in breast cancer cells le…	GO:0008150 biological_process							0	0	0	0	0	0	0	0	0	0	0	0	0	0	0	0	0	0	0	0
RBAK	57786	symbol	H. sapiens	57786	H. sapiens	RBAK	RB associated KRAB zinc finger	The human gene RBAK, also known as RB associated KRAB zinc finger, encodes a nuclear protein that interacts with the tumor suppressor retinoblastoma 1. Together, these proteins act as a transcriptional repressor for promoters activated by the E2F1 transcription factor. RBAK contains a Kruppel-associated box (KRAB), which is a transcriptional repressor motif. Additionally, read-through transcripts…	There is limited information available on the disease implications of RBAK. However, studies have suggested that RBAK may play a role in cancer development and progression. For example, RBAK has been found to be downregulated in breast cancer, and its overexpression has been shown to inhibit breast cancer cell proliferation and invasion. There are currently no targeted drug discovery efforts spec…	GO:0045892 negative regulation of DNA-templated transcription;GO:1902679 negative regulation of RNA biosynthetic process;GO:0051253 negative regulation of RNA metabolic process		Predicted intracellular proteins; Transcription factors:Zinc-coordinating DNA-binding domains	Nucleoplasm (Supported)				0	0	0	0	0	0	0	0	0	0	0	0	0	0	1	0	0	0	0	0
SLC25A36	55186	symbol	H. sapiens	55186	H. sapiens	SLC25A36	solute carrier family 25 member 36	SLC25A36 is a human gene that encodes a protein belonging to the solute carrier family 25 member 36. This protein is involved in the transport of pyrimidine nucleotides across the mitochondrial membrane, which is essential for mitochondrial genome maintenance and regulation of mitochondrial membrane potential. SLC25A36 is located in the mitochondrion and plays a crucial role in maintaining the pr…	There is limited information available on the disease implications of SLC25A36 mutations. However, recent studies have suggested that mutations in this gene may be associated with mitochondrial dysfunction and neurodegenerative disorders such as Parkinson's disease. Targeted drug discovery efforts for SLC25A36 are currently underway, with a focus on identifying small molecule inhibitors that can …	GO:0006864 pyrimidine nucleotide transport;GO:1990519 pyrimidine nucleotide import into mitochondrion;GO:0072531 pyrimidine-containing compound transmembrane transport		Transporters:Electrochemical Potential-driven transporters; Predicted intracellular proteins	Cytosol;Mitochondria (Approved); Additional: Nucleoplasm				0	0	0	0	0	0	1	0	0	0	0	0	0	0	0	0	0	0	0	0
SLC38A2	54407	symbol	H. sapiens	54407	H. sapiens	SLC38A2	solute carrier family 38 member 2	SLC38A2 is a human gene that encodes a protein involved in the transport of neutral amino acids and sodium ions. It is located in both the cytoplasm and plasma membrane and is involved in various processes, including cellular response to arsenite and positive regulation of RNA splicing.	There is limited information available on the disease implications of SLC38A2. However, some studies have suggested that mutations in this gene may be associated with autism spectrum disorder and intellectual disability. Targeted drug discovery efforts for SLC38A2 are also limited, but some studies have explored the potential of targeting this protein for the treatment of cancer. For example, a s…	GO:1903840 response to arsenite(3-);GO:1903841 cellular response to arsenite(3-);GO:0043090 amino acid import		Transporters:Electrochemical Potential-driven transporters; FDA approved drug targets:Small molecule drugs	Plasma membrane (Supported)			(M5908)HALLMARK ANDROGEN RESPONSE	0	0	0	0	0	0	0	0	0	0	0	0	0	0	0	0	0	0	0	0
ERLIN1	10613	symbol	H. sapiens	10613	H. sapiens	ERLIN1	ER lipid raft associated 1	ERLIN1 is a human gene that encodes a protein involved in the degradation of inositol 1,4,5-trisphosphate receptors in the endoplasmic reticulum. The protein also binds cholesterol and regulates the SREBP signaling pathway, which helps maintain cellular cholesterol levels. Mutations in ERLIN1 have been linked to spastic paraplegia 62, a rare genetic disorder characterized by progressive stiffness…	Spastic paraplegia 62 (SPG62) is a rare genetic disorder caused by mutations in the ERLIN1 gene. The disease is characterized by progressive stiffness and weakness in the legs, which can lead to difficulty walking and other motor impairments. There is currently no cure for SPG62, and treatment is focused on managing symptoms and improving quality of life. Targeted drug discovery efforts for SPG62…	GO:0032933 SREBP signaling pathway;GO:0071501 cellular response to sterol depletion;GO:0045541 negative regulation of cholesterol biosynthetic process		Human disease related genes:Nervous system diseases:Other nervous and sensory system diseases; Disease related genes; Transporters:Transporter channels and pores; Transporters:Accessory Factors Involved in Transport; Predicted intracellular proteins; Potential drug targets	Endoplasmic reticulum (Supported)				0	0	0	0	0	0	0	0	1	0	0	0	0	0	0	0	0	0	1	0
PJA2	9867	symbol	H. sapiens	9867	H. sapiens	PJA2	praja ring finger ubiquitin ligase 2	PJA2 is a human gene that encodes for a protein called praja ring finger ubiquitin ligase 2. This protein is involved in several processes, including protein ubiquitination, regulation of macrophage activation, and regulation of signal transduction. PJA2 enables protein kinase A catalytic subunit binding activity, protein kinase A regulatory subunit binding activity, and ubiquitin-protein transfe…	There is limited information available on the disease implications of PJA2. However, recent studies have suggested that PJA2 may play a role in the development and progression of certain types of cancer, including breast cancer and glioblastoma. Targeted drug discovery efforts for PJA2 are still in the early stages, but there is potential for the development of drugs that target the protein's ubi…	GO:0034137 positive regulation of toll-like receptor 2 signaling pathway;GO:0034135 regulation of toll-like receptor 2 signaling pathway;GO:0010738 regulation of protein kinase A signaling		Enzymes; ENZYME proteins:Transferases; Predicted intracellular proteins	Intermediate filaments (Enhanced)				0	1	0	0	0	0	0	0	1	0	0	0	0	0	0	0	0	0	0	0
AGPS	8540	symbol	H. sapiens	8540	H. sapiens	AGPS	alkylglycerone phosphate synthase	AGPS, or alkylglycerone phosphate synthase, is a gene that encodes a protein responsible for catalyzing the second step of ether lipid biosynthesis. This involves converting acyl-dihydroxyacetonephosphate (DHAP) to alkyl-DHAP by adding a long chain alcohol and removing a long-chain acid anion. The protein is located on the inner aspect of the peroxisomal membrane and requires FAD as a cofactor. M…	Mutations in the AGPS gene have been linked to several peroxisomal disorders, including rhizomelic chondrodysplasia punctata type 3 (RCDP3) and Zellweger syndrome. RCDP3 is a rare autosomal recessive disorder characterized by skeletal abnormalities, cataracts, and intellectual disability. Zellweger syndrome is a severe and often fatal disorder that affects multiple organ systems, including the br…	GO:0008611 ether lipid biosynthetic process;GO:0046504 glycerol ether biosynthetic process;GO:0097384 cellular lipid biosynthetic process		Enzymes; Human disease related genes:Congenital malformations:Congenital malformations of the musculoskeletal system; Potential drug targets; ENZYME proteins:Transferases; Predicted intracellular proteins; Human disease related genes:Congenital disorders of metabolism:Peroxisomal diseases; Disease related genes	Peroxisomes (Enhanced)				0	0	0	0	0	0	0	1	0	0	0	0	0	0	0	0	0	0	0	0
DCTD	1635	symbol	H. sapiens	1635	H. sapiens	DCTD	dCMP deaminase	The DCTD gene encodes a protein that converts dCMP to dUMP, which is used as a substrate for thymidylate synthase. The protein is activated by dCTP and inhibited by dTTP, and is made up of six identical subunits. Zinc is required for the protein's activity. Two different versions of the gene have been identified, which produce slightly different forms of the protein.	The DCTD gene has been implicated in several types of cancer, including colorectal, breast, and lung cancer. Inhibition of the protein encoded by DCTD has been explored as a potential therapeutic strategy for these cancers. One example of a drug targeting DCTD is TAS-114, which is currently in clinical trials for the treatment of solid tumors. TAS-114 is a prodrug that is converted to a potent in…	GO:0043174 nucleoside salvage;GO:0009163 nucleoside biosynthetic process;GO:0034404 nucleobase-containing small molecule biosynthetic process		Enzymes; ENZYME proteins:Hydrolases; Predicted intracellular proteins	Cytosol;Nucleoplasm (Approved)				0	0	0	0	0	0	0	1	0	0	0	0	0	0	0	0	0	0	0	0
KIAA0430	9665	gene_synonym	H. sapiens	9665	H. sapiens	MARF1	meiosis regulator and mRNA stability factor 1	MARF1 is a gene that encodes a protein that is believed to be involved in regulating meiosis and stabilizing mRNA. It is conserved across Euteleostomi, a group of vertebrates that includes bony fish and mammals. In humans, the protein may be autoantigenic, meaning that it can trigger an immune response against the body's own tissues. The exact function of MARF1 is not yet fully understood, but it…	There is limited information available on the disease implications of MARF1. However, studies have suggested that mutations in this gene may be associated with male infertility. Targeted drug discovery efforts for MARF1 are also currently limited, as the exact function of the protein encoded by this gene is not yet fully understood. There are currently no drugs on the market that specifically tar…	GO:0007143 female meiotic nuclear division;GO:0048477 oogenesis;GO:0007292 female gamete generation		Predicted intracellular proteins	Golgi apparatus;Vesicles (Approved)				0	0	0	0	0	0	0	0	0	0	0	0	0	0	0	0	0	0	0	0
INPP5A	3632	symbol	H. sapiens	3632	H. sapiens	INPP5A	inositol polyphosphate-5-phosphatase A	INPP5A is a gene that encodes a type I inositol 1,4,5-trisphosphate (InsP3) 5-phosphatase protein. This protein is located in the cell membrane and is responsible for hydrolyzing Ins(1,4,5)P3, which is a second messenger that mobilizes intracellular calcium and mediates cell responses to various stimuli. The function of INPP5A is important in regulating intracellular calcium levels and cellular r…	Mutations in the INPP5A gene have been associated with a variety of diseases, including cancer, neurological disorders, and immune system dysfunction. In particular, alterations in INPP5A expression or activity have been linked to the development and progression of several types of cancer, including breast, prostate, and ovarian cancer. As a result, there has been significant interest in developi…	GO:1900737 negative regulation of phospholipase C-activating G protein-coupled receptor signaling pathway;GO:1900736 regulation of phospholipase C-activating G protein-coupled receptor signaling pathway;GO:0043647 inositol phosphate metabolic process		Enzymes; ENZYME proteins:Hydrolases; Predicted intracellular proteins	Cytosol (Approved); Additional: Plasma membrane				0	0	0	0	0	1	0	1	0	0	0	0	0	0	0	0	0	0	0	0
TOMM20	9804	symbol	H. sapiens	9804	H. sapiens	TOMM20	translocase of outer mitochondrial membrane 20	TOMM20 is a human gene that encodes a protein called translocase of outer mitochondrial membrane 20. This protein is involved in the transport of proteins and binding of unfolded proteins. It plays a crucial role in targeting proteins to the mitochondria. TOMM20 is located in the mitochondria-associated endoplasmic reticulum membrane and the mitochondrial outer membrane. The gene is essential for…	Mutations in TOMM20 have been associated with various diseases, including Parkinson's disease and Alzheimer's disease. In Parkinson's disease, TOMM20 has been found to be downregulated in the substantia nigra, a region of the brain that is affected in the disease. This downregulation may contribute to the accumulation of toxic proteins in the mitochondria, leading to neuronal death. In Alzheimer'…	GO:0016031 tRNA import into mitochondrion;GO:0035927 RNA import into mitochondrion;GO:0051031 tRNA transport			Mitochondria (Enhanced)				0	0	1	0	1	0	1	0	0	0	0	0	0	0	0	0	0	0	0	0
ZNF480	147657	symbol	H. sapiens	147657	H. sapiens	ZNF480	zinc finger protein 480	ZNF480 is a human gene that encodes for a zinc finger protein 480. This protein is predicted to have the ability to bind to DNA and regulate transcription by RNA polymerase II. It is located in both the cytosol and nucleoplasm of cells. The specific function of ZNF480 is not yet fully understood, but it is believed to play a role in the regulation of gene expression.	There is currently limited information available on the disease implications of ZNF480. However, some studies have suggested that alterations in the expression of this gene may be associated with certain types of cancer, including breast cancer and hepatocellular carcinoma. Targeted drug discovery efforts for ZNF480 are also limited, as the specific function of this protein is not yet fully under…	GO:0006357 regulation of transcription by RNA polymerase II;GO:0006355 regulation of DNA-templated transcription;GO:2001141 regulation of RNA biosynthetic process		Predicted intracellular proteins; Transcription factors:Zinc-coordinating DNA-binding domains	Nucleoplasm (Supported); Additional: Cytosol				0	0	0	0	0	0	0	0	0	0	0	0	0	0	1	0	0	0	0	0
CHIC2	26511	symbol	H. sapiens	26511	H. sapiens	CHIC2	cysteine rich hydrophobic domain 2	The CHIC2 gene belongs to the CHIC family of proteins and contains a cysteine-rich hydrophobic (CHIC) motif. It is found in vesicular structures and the plasma membrane. This gene has been linked to some cases of acute myeloid leukemia.	The CHIC2 gene has been implicated in the development of acute myeloid leukemia (AML), a type of blood cancer that affects the bone marrow and blood cells. Mutations in the CHIC2 gene have been found in a subset of AML patients, and these mutations are associated with a poorer prognosis. As a result, there has been interest in developing targeted therapies that can inhibit the activity of CHIC2 a…	GO:0008150 biological_process		Predicted intracellular proteins; Human disease related genes:Cancers:Cancers of haematopoietic and lymphoid tissues; Disease related genes	Plasma membrane;Vesicles (Enhanced)				0	0	0	0	0	0	0	0	0	0	0	0	0	0	0	0	0	0	0	0
ARL1	400	symbol	H. sapiens	400	H. sapiens	ARL1	ADP ribosylation factor like GTPase 1	ARL1 is a gene that belongs to the ARL family of proteins, which are structurally similar to ADP-ribosylation factors (ARFs). ARFs are known to regulate intracellular vesicular membrane trafficking and stimulate a phospholipase D (PLD) isoform. ARL proteins were initially thought not to activate CT or PLD, but later research showed that they are weak stimulators of PLD and CT in a phospholipid de…	Research on ARL1 has primarily focused on its role in intracellular vesicular trafficking and its potential as a therapeutic target for cancer and infectious diseases. ARL1 has been shown to be involved in the trafficking of proteins to the Golgi apparatus and the endoplasmic reticulum, and its dysregulation has been linked to various diseases, including cancer and infectious diseases such as tub…	GO:0009404 toxin metabolic process;GO:0034067 protein localization to Golgi apparatus;GO:0019748 secondary metabolic process		Predicted intracellular proteins	Golgi apparatus (Supported)	Guanosine-5'-Diphosphate			0	1	1	0	1	0	0	0	0	0	0	0	0	0	0	1	0	0	0	0
ZYG11B	79699	symbol	H. sapiens	79699	H. sapiens	ZYG11B	zyg-11 family member B, cell cycle regulator	ZYG11B is a human gene that belongs to the zyg-11 family and acts as a regulator of the cell cycle. It plays a role in the positive regulation of the proteasomal ubiquitin-dependent protein catabolic process and protein quality control for misfolded or incompletely synthesized proteins. ZYG11B is also a part of the Cul2-RING ubiquitin ligase complex. This gene's function is essential for maintain…	There is limited information available on the disease implications of ZYG11B. However, recent studies have suggested that dysregulation of this gene may be associated with the development of certain types of cancer, including breast cancer and hepatocellular carcinoma. As a result, there has been some interest in targeting ZYG11B for drug discovery efforts aimed at developing new cancer therapies…	GO:0006515 protein quality control for misfolded or incompletely synthesized proteins;GO:0032436 positive regulation of proteasomal ubiquitin-dependent protein catabolic process;GO:2000060 positive regulation of ubiquitin-dependent protein catabolic process		Predicted intracellular proteins	Golgi apparatus;Intermediate filaments (Approved)				0	0	0	0	0	0	0	0	1	0	0	0	0	0	0	0	0	0	0	0
SPTLC1	10558	symbol	H. sapiens	10558	H. sapiens	SPTLC1	serine palmitoyltransferase long chain base subunit 1	The SPTLC1 gene encodes the long chain base subunit 1 of serine palmitoyltransferase, which is the key enzyme in sphingolipid biosynthesis. This enzyme converts L-serine and palmitoyl-CoA to 3-oxosphinganine with pyridoxal 5'-phosphate. Mutations in this gene have been identified in patients with hereditary sensory neuropathy type 1. Different isoforms of the protein have been identified due to a…	Mutations in the SPTLC1 gene have been linked to hereditary sensory neuropathy type 1 (HSN1), a rare genetic disorder characterized by progressive degeneration of sensory nerves in the feet and hands. This leads to a loss of sensation, pain, and temperature sensitivity, as well as muscle weakness and wasting. There are currently no targeted drug therapies available for HSN1, and treatment is main…	GO:0046511 sphinganine biosynthetic process;GO:1904649 regulation of fat cell apoptotic process;GO:0006667 sphinganine metabolic process		Human disease related genes:Nervous system diseases:Other nervous and sensory system diseases; Enzymes; Disease related genes; ENZYME proteins:Transferases; Potential drug targets	Endoplasmic reticulum (Supported)	Pyridoxal phosphate; Serine			0	0	0	0	0	1	1	1	0	0	0	0	0	0	0	0	1	0	0	0
SNAPC3	6619	symbol	H. sapiens	6619	H. sapiens	SNAPC3	small nuclear RNA activating complex polypeptide 3	SNAPC3 is a gene that is involved in the transcription of small nuclear RNAs (snRNAs) by RNA polymerase II and III. It is predicted to have DNA binding activity and is located in the nuclear body and nucleolus. The gene is also predicted to contribute to RNA polymerase II cis-regulatory region sequence-specific DNA binding activity and core promoter sequence-specific DNA binding activity. Overall…	There is limited information available on the disease implications of SNAPC3. However, recent studies have suggested that mutations in the gene may be associated with developmental disorders such as intellectual disability and autism spectrum disorder. Targeted drug discovery efforts for SNAPC3 are also limited, as the gene is not currently considered a therapeutic target. However, there are ongo…	GO:0042796 snRNA transcription by RNA polymerase III;GO:0042795 snRNA transcription by RNA polymerase II;GO:0009301 snRNA transcription		Predicted intracellular proteins	Nuclear bodies;Nucleoplasm (Supported); Additional: Nucleoli				0	0	0	0	0	0	0	0	0	0	0	0	0	0	0	0	0	0	0	0
NNT	23530	symbol	H. sapiens	23530	H. sapiens	NNT	nicotinamide nucleotide transhydrogenase	The NNT gene encodes a protein that is located in the inner mitochondrial membrane. The protein is responsible for transferring hydride between NAD(H) and NADP(+) while also transporting protons across the inner mitochondrial membrane. This process produces high concentrations of NADPH, which is used for biosynthesis and free radical detoxification. The enzyme uses energy from the mitochondrial p…	Research on the NNT gene has shown its potential implications in various diseases, including diabetes, obesity, and cancer. Studies have found that NNT deficiency can lead to impaired glucose-stimulated insulin secretion, which is a hallmark of type 2 diabetes. Additionally, NNT has been linked to obesity, as it plays a role in regulating energy metabolism. In cancer, NNT has been shown to be dow…	GO:1903285 positive regulation of hydrogen peroxide catabolic process;GO:2000295 regulation of hydrogen peroxide catabolic process;GO:0010726 positive regulation of hydrogen peroxide metabolic process		Enzymes; Predicted intracellular proteins; FDA approved drug targets:Small molecule drugs; Human disease related genes:Endocrine and metabolic diseases:Adrenal gland diseases; ENZYME proteins; Disease related genes	Mitochondria (Approved)	NADH; 7-thionicotinamide-adenine-dinucleotide phosphate; Nicotinamide adenine dinucleotide phosphate; Xanthinol		(M5936)HALLMARK OXIDATIVE PHOSPHORYLATION; (M5945)HALLMARK HEME METABOLISM	0	0	0	0	0	1	0	0	0	0	0	0	0	0	0	0	1	0	0	0
RASA1	5921	symbol	H. sapiens	5921	H. sapiens	RASA1	RAS p21 protein activator 1	RASA1 is a gene that encodes a protein located in the cytoplasm and is part of the GAP1 family of GTPase-activating proteins. The protein stimulates the GTPase activity of normal RAS p21 but not its oncogenic counterpart, acting as a suppressor of RAS function. Mutations in the gene have been associated with basal cell carcinomas, hereditary capillary malformations (CM) with or without arterioven…	Mutations in the RASA1 gene have been associated with several diseases, including hereditary capillary malformations (CM) with or without arteriovenous malformations (AVM), Parkes Weber syndrome, and basal cell carcinomas. Targeted drug discovery efforts for these diseases have been limited, but some promising results have been reported. For example, a recent study found that the drug sorafenib, …	GO:0001953 negative regulation of cell-matrix adhesion;GO:0048013 ephrin receptor signaling pathway;GO:0010812 negative regulation of cell-substrate adhesion		Predicted intracellular proteins; Cancer-related genes:Candidate cancer biomarkers; Human disease related genes:Congenital malformations:Congenital malformations of the circulatory system; Cancer-related genes:Mutated cancer genes; Cancer-related genes:Mutational cancer driver genes; Human disease related genes:Cancers:Skin cancers; Disease related genes; RAS pathway related proteins			(M226)PID VEGFR1 PATHWAY; (M269)PID RAS PATHWAY; (M242)PID AURORA A PATHWAY	(M5919)HALLMARK HEDGEHOG SIGNALING; (M5893)HALLMARK MITOTIC SPINDLE; (M5915)HALLMARK APICAL JUNCTION	0	0	0	0	0	1	0	0	0	0	0	1	1	0	0	0	0	0	0	0
ZNF45	7596	symbol	H. sapiens	7596	H. sapiens	ZNF45	zinc finger protein 45	ZNF45 is a human gene that encodes for a zinc finger protein 45. This protein is predicted to have the ability to bind to DNA and regulate transcription by RNA polymerase II. It is specifically involved in binding to cis-regulatory regions of DNA and enabling transcription factor activity. ZNF45 is located in the nucleoplasm, which is the fluid inside the nucleus of a cell. Overall, this gene pla…	There is limited information available on the disease implications of ZNF45. However, some studies have suggested that this gene may be involved in the development and progression of certain cancers, including breast cancer and hepatocellular carcinoma. Targeted drug discovery efforts for ZNF45 are also limited, as the function of this gene is not fully understood. However, some studies have sugg…	GO:0006355 regulation of DNA-templated transcription;GO:2001141 regulation of RNA biosynthetic process;GO:0051252 regulation of RNA metabolic process		Predicted intracellular proteins; Transcription factors:Zinc-coordinating DNA-binding domains	Nucleoplasm (Supported)				0	0	0	0	0	0	0	0	0	0	0	0	0	0	1	0	0	0	0	0
PRKAR1A	5573	symbol	H. sapiens	5573	H. sapiens	PRKAR1A	protein kinase cAMP-dependent type I regulatory subunit alpha	PRKAR1A is a gene that encodes one of the regulatory subunits of the cAMP-dependent protein kinase, which is important for various cellular functions. The inactive kinase holoenzyme is composed of two regulatory and two catalytic subunits, and cAMP causes its dissociation into a dimer of regulatory subunits bound to four cAMP and two free monomeric catalytic subunits. Mutations in PRKAR1A cause C…	Carney complex (CNC) is a rare genetic disorder caused by mutations in the PRKAR1A gene. It is characterized by the development of multiple benign tumors in various parts of the body, including the heart, skin, and endocrine glands. There is currently no cure for CNC, and treatment is focused on managing the symptoms and complications associated with the disease. Targeted drug discovery efforts f…	GO:2000480 negative regulation of cAMP-dependent protein kinase activity;GO:0071377 cellular response to glucagon stimulus;GO:2000479 regulation of cAMP-dependent protein kinase activity		Human disease related genes:Congenital malformations:Congenital malformations of the musculoskeletal system; Human disease related genes:Endocrine and metabolic diseases:Hypothalamus and pituitary gland diseases; Predicted intracellular proteins; Human disease related genes:Other diseases:Others; Cancer-related genes:Mutational cancer driver genes; Human disease related genes:Endocrine and metabo…	Cytosol (Approved)	(Rp)-cAMPS; Cyclic GMP; Cyclic adenosine monophosphate; GEM-231	(M277)PID INTEGRIN A4B1 PATHWAY		0	0	0	0	0	1	0	0	0	0	1	1	0	1	0	0	0	0	0	0
NMD3	51068	symbol	H. sapiens	51068	H. sapiens	NMD3	NMD3 ribosome export adaptor	NMD3 is a human gene that encodes a protein involved in the export of the 60S ribosomal subunit from the nucleus to the cytoplasm. The ribosomal subunits associate in the nucleolus before being exported through the nuclear pore complex. While several transcript variants of the NMD3 gene exist, only two have been fully described to date.	There is limited information available on the disease implications of NMD3 gene mutations. However, recent studies have suggested that NMD3 may play a role in cancer development and progression. Specifically, NMD3 has been found to be overexpressed in several types of cancer, including breast, lung, and liver cancer. Targeted drug discovery efforts for NMD3 are still in the early stages, but ther…	GO:1904751 positive regulation of protein localization to nucleolus;GO:0000055 ribosomal large subunit export from nucleus;GO:1904749 regulation of protein localization to nucleolus		Predicted intracellular proteins	Nucleoli;Nucleoplasm (Supported)				0	1	0	0	0	0	0	0	0	0	1	0	0	0	0	0	0	0	0	0
CNOT8	9337	symbol	H. sapiens	9337	H. sapiens	CNOT8	CCR4-NOT transcription complex subunit 8	CNOT8 is a gene that encodes for a protein subunit of the CCR4-NOT transcription complex. This protein enables the activity of poly(A)-specific ribonuclease, which is involved in breaking down deadenylated mRNA. CNOT8 also plays a role in positively regulating cell population proliferation. The protein is located in the nucleus and is part of the CCR4-NOT complex.	Research has shown that CNOT8 may play a role in the development and progression of certain types of cancer, including breast cancer and hepatocellular carcinoma. Inhibition of CNOT8 has been shown to reduce cancer cell proliferation and induce apoptosis, making it a potential target for cancer therapy. However, there are currently no drugs on the market that specifically target CNOT8. Efforts to…	GO:0043928 exonucleolytic catabolism of deadenylated mRNA;GO:0000289 nuclear-transcribed mRNA poly(A) tail shortening;GO:0000291 nuclear-transcribed mRNA catabolic process, exonucleolytic		Enzymes; ENZYME proteins:Hydrolases; Predicted intracellular proteins					0	0	0	0	0	0	0	0	0	0	0	0	0	0	0	0	1	0	0	0
NRAS	4893	symbol	H. sapiens	4893	H. sapiens	NRAS	NRAS proto-oncogene, GTPase	NRAS is a human gene that encodes a membrane protein involved in shuttling between the Golgi apparatus and the plasma membrane. This shuttling is regulated by palmitoylation and depalmitoylation by the ZDHHC9-GOLGA7 complex. The protein has intrinsic GTPase activity and is activated by a guanine nucleotide-exchange factor and inactivated by a GTPase activating protein. Mutations in this gene have…	Mutations in the NRAS gene have been linked to various diseases, including somatic rectal cancer, follicular thyroid cancer, autoimmune lymphoproliferative syndrome, Noonan syndrome, and juvenile myelomonocytic leukemia. Targeted drug discovery efforts have focused on developing inhibitors of NRAS signaling as a potential treatment for these diseases. However, developing effective inhibitors has …	GO:0045445 myoblast differentiation;GO:0007265 Ras protein signal transduction;GO:0001938 positive regulation of endothelial cell proliferation		Human disease related genes:Cancers:Cancers of soft tissues and bone; Enzymes; Human disease related genes:Immune system diseases:Primary immunodeficiency; Human disease related genes:Cancers:Cancers of endocrine organs; Potential drug targets; Human disease related genes:Cancers:Cancers of the digestive system; Human disease related genes:Cardiovascular diseases:Hematologic diseases; Human disea…	Cytosol;Plasma membrane (Approved)		(M134)PID TCR RAS PATHWAY; (M269)PID RAS PATHWAY; (M270)PID MAPK TRK PATHWAY		0	1	0	0	0	1	0	0	0	0	0	1	0	0	0	0	0	1	0	0
PLAA	9373	symbol	H. sapiens	9373	H. sapiens	PLAA	phospholipase A2 activating protein	PLAA is a human gene that is predicted to have ubiquitin binding activity. It is involved in various cellular processes such as response to lipopolysaccharide, macroautophagy, and positive regulation of phospholipase A2 activity. PLAA is located in the cytoplasm, extracellular exosome, and nucleus.	There is limited information available on the disease implications of PLAA. However, recent studies have suggested that PLAA may play a role in the pathogenesis of neurodegenerative diseases such as Alzheimer's and Parkinson's disease. Targeted drug discovery efforts for PLAA are currently underway, with a focus on identifying small molecule inhibitors that can modulate its activity. While there …	GO:0032430 positive regulation of phospholipase A2 activity;GO:1900045 negative regulation of protein K63-linked ubiquitination;GO:1902915 negative regulation of protein polyubiquitination		Human disease related genes:Congenital malformations:Congenital malformations of the nervous system; Predicted intracellular proteins; Disease related genes	Cytosol;Plasma membrane (Supported); Additional: Nucleoplasm				0	0	0	0	0	0	0	1	1	0	0	0	0	0	0	0	0	0	1	0
KDELR2	11014	symbol	H. sapiens	11014	H. sapiens	KDELR2	KDEL endoplasmic reticulum protein retention receptor 2	KDELR2 is a gene that encodes a protein involved in the retention of resident soluble proteins in the lumen of the endoplasmic reticulum (ER). This process is achieved by continual retrieval of proteins from the cis-Golgi or a pre-Golgi compartment, which is dependent on a C-terminal tetrapeptide signal, usually KDEL in animal cells. The protein encoded by KDELR2 is a member of the KDEL receptor …	There is limited information available on the disease implications of KDELR2. However, some studies have suggested that the gene may be involved in the development and progression of certain types of cancer, including breast cancer and hepatocellular carcinoma. Targeted drug discovery efforts for KDELR2 are also limited, but some studies have explored the potential of small molecule inhibitors of…	GO:0006621 protein retention in ER lumen;GO:0035437 maintenance of protein localization in endoplasmic reticulum;GO:0072595 maintenance of protein localization in organelle		Human disease related genes:Congenital malformations:Congenital malformations of the musculoskeletal system; Disease related genes					0	1	1	1	0	0	0	0	0	1	0	0	0	0	0	0	0	0	0	0
C1D	10438	symbol	H. sapiens	10438	H. sapiens	C1D	C1D nuclear receptor corepressor	C1D is a human gene that encodes a DNA binding and apoptosis-inducing protein localized in the nucleus. It also interacts with Rac3 and acts as a corepressor for the thyroid hormone receptor, regulating TRAX/Translin complex formation. Multiple transcript variants of the gene exist due to alternate splicing, but they all encode the same protein. Several pseudogenes of C1D are present on chromosom…	There is limited information available on the disease implications of C1D. However, recent studies have suggested that C1D may play a role in cancer development and progression. Specifically, C1D has been found to be overexpressed in several types of cancer, including breast, lung, and liver cancer. Targeted drug discovery efforts for C1D are still in the early stages, but there is potential for …	GO:0000460 maturation of 5.8S rRNA;GO:0006364 rRNA processing;GO:0016072 rRNA metabolic process		Predicted intracellular proteins	Nucleoli;Nucleoplasm (Supported)				0	0	0	0	0	0	0	0	0	0	0	0	0	0	0	0	0	0	0	0
FPGT	8790	symbol	H. sapiens	8790	H. sapiens	FPGT	fucose-1-phosphate guanylyltransferase	The FPGT gene encodes for fucose-1-phosphate guanylyltransferase, an enzyme involved in the biosynthesis of GDP-beta-L-fucose, which is a fucosyl donor for fucosylated oligosaccharides. L-fucose is a key sugar in glycoproteins and other complex carbohydrates, and the FPGT gene participates in an alternate pathway present in certain mammalian tissues, such as liver and kidney, to reutilize L-fucos…	There is limited information available on the disease implications of the FPGT gene. However, mutations in this gene have been associated with a rare genetic disorder called leukocyte adhesion deficiency type II (LAD-II), also known as congenital disorder of glycosylation type IIc (CDG-IIc). LAD-II is characterized by recurrent bacterial infections, impaired wound healing, and abnormal glycosylat…	GO:0006004 fucose metabolic process;GO:0019318 hexose metabolic process;GO:0005996 monosaccharide metabolic process		Enzymes; ENZYME proteins:Transferases; Predicted intracellular proteins	Vesicles (Approved)				0	0	0	1	0	0	0	0	0	0	0	0	0	0	0	0	0	0	0	0
SLC25A46	91137	symbol	H. sapiens	91137	H. sapiens	SLC25A46	solute carrier family 25 member 46	SLC25A46 is a gene that encodes a protein belonging to the mitochondrial solute carrier family. This protein plays a role in promoting mitochondrial fission and preventing the formation of hyperfilamentous mitochondria. Mutations in this gene have been linked to neuropathy and optic atrophy.	Mutations in the SLC25A46 gene have been associated with various neurological disorders, including optic atrophy and Charcot-Marie-Tooth disease type 2. These disorders are characterized by progressive degeneration of the optic nerve and peripheral nerves, respectively. There are currently no targeted drug discovery efforts specifically for SLC25A46, but research is ongoing to identify potential …	GO:0090149 mitochondrial membrane fission;GO:0048936 peripheral nervous system neuron axonogenesis;GO:0031987 locomotion involved in locomotory behavior		Disease related genes; Human disease related genes:Congenital malformations:Congenital malformations of the nervous system; Predicted intracellular proteins; Human disease related genes:Nervous system diseases:Neurodegenerative diseases; Transporters:Electrochemical Potential-driven transporters; Potential drug targets	Mitochondria (Supported)				0	0	0	0	1	0	1	0	0	0	0	0	0	0	0	0	0	0	0	0
SELT	51714	gene_synonym	H. sapiens	51714	H. sapiens	SELENOT	selenoprotein T	SELENOT is a gene that encodes a selenoprotein containing a selenocysteine residue at the active site. Selenocysteine is encoded by the UGA codon, which normally signals translation termination. The 3' UTRs of selenoprotein mRNAs contain a conserved stem-loop structure, the SECIS element, which is necessary for the recognition of UGA as a Sec codon rather than as a stop signal. This protein is lo…	Research on SELENOT has shown its involvement in several diseases, including Parkinson's disease and diabetes. In Parkinson's disease, SELENOT has been found to play a crucial role in protecting dopaminergic neurons against oxidative stress, which is a major contributor to the development of the disease. In diabetes, SELENOT has been shown to be involved in the control of glucose homeostasis in p…	GO:0001514 selenocysteine incorporation;GO:0006451 translational readthrough;GO:0060124 positive regulation of growth hormone secretion		Enzymes; Potential drug targets; Disease related genes; ENZYME proteins:Oxidoreductases					0	0	0	0	0	0	0	0	0	0	0	0	0	0	0	0	0	0	0	0
MANEA	79694	symbol	H. sapiens	79694	H. sapiens	MANEA	mannosidase endo-alpha	The MANEA gene encodes for an enzyme called mannosidase endo-alpha, which plays a role in the processing of N-glycosylation of proteins. This process begins in the endoplasmic reticulum with the transfer of a preassembled oligosaccharide to the target protein. The core oligosaccharide is then processed by several glycosidases in the ER and by MANEA in the Golgi. MANEA cleaves the alpha-1,2-mannos…	Mutations in the MANEA gene have been associated with developmental delay and intellectual disability. However, there are currently no targeted drug discovery efforts for this gene. This may be due to the fact that the function of MANEA is not well understood and there are no known diseases directly caused by its dysfunction. Additionally, there are no drugs on the market that specifically target…			Enzymes; ENZYME proteins:Hydrolases; Predicted intracellular proteins	Golgi apparatus (Supported)				0	0	0	1	0	0	0	0	0	0	0	0	0	0	0	0	0	0	0	0
MFN1	55669	symbol	H. sapiens	55669	H. sapiens	MFN1	mitofusin 1	MFN1, also known as mitofusin 1, is a human gene that plays a role in mitochondrial fusion. It is a mitochondrial membrane protein that interacts with another protein called mitofusin 2 to facilitate mitochondrial targeting. MFN1 and mitofusin 2 are homologs of the Drosophila protein fuzzy onion (Fzo). The protein encoded by MFN1 is involved in the process of mitochondrial fusion, which is import…	Mutations in MFN1 have been associated with various diseases, including Charcot-Marie-Tooth disease (CMT) and optic atrophy. CMT is a group of inherited disorders that affect the peripheral nerves, causing muscle weakness and atrophy. MFN1 mutations have been identified in patients with CMT type 2A, which is characterized by progressive muscle weakness and atrophy in the feet, legs, and hands. Op…	GO:0010918 positive regulation of mitochondrial membrane potential;GO:0045838 positive regulation of membrane potential;GO:0008053 mitochondrial fusion		Transporters:Transporter channels and pores; Predicted intracellular proteins	Mitochondria (Supported)				1	1	0	0	0	1	1	0	0	0	0	0	0	0	0	0	0	0	0	0
TMED2	10959	symbol	H. sapiens	10959	H. sapiens	TMED2	transmembrane p24 trafficking protein 2	TMED2 is a human gene that encodes for a transmembrane protein called p24 trafficking protein 2. This protein is involved in various cellular processes, including organizing the Golgi apparatus, regulating GTPase activity, and localizing proteins to the plasma membrane. TMED2 is found in different parts of the cell, including the Golgi apparatus, endoplasmic reticulum, and endoplasmic reticulum-G…	There is limited information available on the disease implications of TMED2. However, some studies have suggested that mutations in this gene may be associated with certain types of cancer, including breast cancer and hepatocellular carcinoma. Targeted drug discovery efforts for TMED2 are also limited, as the function of this protein is not well understood. However, some studies have suggested th…	GO:1903912 negative regulation of endoplasmic reticulum stress-induced eIF2 alpha phosphorylation;GO:1905069 allantois development;GO:0035964 COPI-coated vesicle budding		Predicted intracellular proteins; Transporters	Vesicles (Supported)			(M5910)HALLMARK PROTEIN SECRETION; (M5898)HALLMARK DNA REPAIR	0	1	1	1	1	0	0	0	0	1	0	0	0	0	0	0	0	0	1	0
MAT2A	4144	symbol	H. sapiens	4144	H. sapiens	MAT2A	methionine adenosyltransferase 2A	MAT2A is a human gene that encodes for the production of S-adenosylmethionine (AdoMet) from methionine and ATP. AdoMet is an important methyl donor in cellular processes. The protein produced by this gene, methionine adenosyltransferase 2A, plays a crucial role in catalyzing the production of AdoMet. This gene is essential for normal cellular function and any mutations or dysregulation of its exp…	Dysregulation of MAT2A expression has been implicated in various diseases, including liver cancer, non-alcoholic fatty liver disease, and depression. In liver cancer, MAT2A expression is often downregulated, leading to a decrease in AdoMet production and subsequent alterations in DNA methylation and gene expression. Targeting MAT2A has been explored as a potential therapeutic strategy for liver c…	GO:0006556 S-adenosylmethionine biosynthetic process;GO:0034214 protein hexamerization;GO:0046500 S-adenosylmethionine metabolic process		Enzymes; ENZYME proteins:Transferases; Predicted intracellular proteins	Nucleoplasm (Approved); Additional: Cytosol	Ademetionine	(M195)PID CMYB PATHWAY		0	0	0	0	0	0	0	0	0	0	0	0	0	0	0	0	0	0	0	0
TOPORS	10210	symbol	H. sapiens	10210	H. sapiens	TOPORS	TOP1 binding arginine/serine rich protein, E3 ubiquitin ligase	TOPORS is a gene that encodes a nuclear protein that is rich in serine and arginine and contains a RING-type zinc finger domain. It is highly expressed in the testis and functions as an E3 ubiquitin ligase. This means that it plays a role in attaching ubiquitin molecules to proteins, which can lead to their degradation or modification. Mutations in TOPORS have been linked to retinitis pigmentosa …	TOPORS mutations have been linked to retinitis pigmentosa type 31, a genetic disorder that affects the retina and can lead to vision loss. However, there are currently no targeted drug discovery efforts specifically for TOPORS. There are also no drugs on the market that target TOPORS directly. However, there are drugs that target the ubiquitin-proteasome system, which is the pathway that TOPORS i…	GO:0051443 positive regulation of ubiquitin-protein transferase activity;GO:0051457 maintenance of protein location in nucleus;GO:0042771 intrinsic apoptotic signaling pathway in response to DNA damage by p53 class mediator		Enzymes; Disease related genes; ENZYME proteins:Transferases; Predicted intracellular proteins; Human disease related genes:Nervous system diseases:Eye disease; Potential drug targets	Nucleoplasm (Supported)				0	0	1	0	0	0	0	0	1	1	0	0	0	0	0	0	0	0	0	0
B3GNT5	84002	symbol	H. sapiens	84002	H. sapiens	B3GNT5	UDP-GlcNAc:betaGal beta-1,3-N-acetylglucosaminyltransferase 5	B3GNT5 is a gene that encodes a type II membrane protein belonging to the beta-1,3-N-acetylglucosaminyltransferase family. This enzyme is responsible for transferring GlcNAc to glycolipid substrates and is considered the most likely candidate for lactotriaosylceramide synthase. Its main function is to express Lewis X epitopes on glycolipids, which are essential for various biological processes.	There is limited information available on the disease implications of B3GNT5. However, studies have suggested that alterations in the expression of this gene may be associated with certain types of cancer, including breast and ovarian cancer. Targeted drug discovery efforts for B3GNT5 are currently underway, with a focus on developing inhibitors that can block the activity of this enzyme. One pot…	GO:0016266 O-glycan processing;GO:0009247 glycolipid biosynthetic process;GO:0006493 protein O-linked glycosylation		Enzymes; ENZYME proteins:Transferases; Predicted intracellular proteins	Nucleoli (Approved)				0	0	0	0	0	0	0	1	0	0	0	0	0	0	0	0	0	0	0	0
CEP290	80184	symbol	H. sapiens	80184	H. sapiens	CEP290	centrosomal protein 290	CEP290 is a gene that encodes a protein with multiple domains and functions. The protein is found in the centrosome and cilia and has sites for various modifications. Mutations in this gene have been linked to Joubert syndrome and nephronophthisis, both of which are genetic disorders affecting the kidneys and brain. Additionally, the presence of antibodies against this protein has been associated…	CEP290 mutations have been linked to several genetic disorders, including Joubert syndrome and nephronophthisis, which are characterized by kidney and brain abnormalities. Targeted drug discovery efforts have focused on developing therapies that can correct or compensate for the defective protein function caused by CEP290 mutations. One such approach is gene therapy, which involves delivering a f…	GO:0097711 ciliary basal body-plasma membrane docking;GO:1905349 ciliary transition zone assembly;GO:0030916 otic vesicle formation		Human disease related genes:Congenital malformations:Congenital malformations of the urinary system; Human disease related genes:Congenital malformations:Congenital malformations of the nervous system; Predicted intracellular proteins; Human disease related genes:Nervous system diseases:Eye disease; Human disease related genes:Congenital disorders of metabolism:Other congenital disorders of metab…	Centrosome (Supported)				0	1	0	0	0	0	0	0	0	0	1	0	0	0	0	0	0	1	0	0
MTMR12	54545	symbol	H. sapiens	54545	H. sapiens	MTMR12	myotubularin related protein 12	MTMR12 is a human gene that encodes for a protein that acts as an adaptor subunit in a complex with an active PtdIns(3)P 3-phosphatase. This protein is involved in regulating various cellular processes that are controlled by phosphatidylinositide 3-kinase-derived membrane-anchored phosphatidylinositides, such as phosphatidylinositol 3-phosphate (PtdIns(3)P). Different isoforms of the protein are …	Research on MTMR12 has suggested its involvement in various diseases, including cancer, neurodegenerative disorders, and muscular dystrophy. Dysregulation of phosphatidylinositide 3-kinase-derived membrane-anchored phosphatidylinositides has been implicated in the development and progression of these diseases, making MTMR12 a potential target for drug discovery efforts. However, there are current…	GO:0046856 phosphatidylinositol dephosphorylation;GO:0046839 phospholipid dephosphorylation;GO:0046488 phosphatidylinositol metabolic process		Predicted intracellular proteins					0	0	0	0	0	0	0	1	0	0	0	0	0	0	0	0	0	0	0	0
NET1	10276	symbol	H. sapiens	10276	H. sapiens	NET1	neuroepithelial cell transforming 1	NET1 is a gene that belongs to the family of Rho guanine nucleotide exchange factors. These factors activate Rho proteins by exchanging GDP for GTP. The protein encoded by NET1 interacts with RhoA in the nucleus of cells and may be involved in repairing DNA damage caused by ionizing radiation. There are pseudogenes of this gene located on chromosomes 1, 7, and 18. Alternative splicing of NET1 res…	NET1 has been implicated in various diseases, including cancer, cardiovascular disease, and neurological disorders. In cancer, NET1 has been shown to promote tumor growth and metastasis by activating RhoA signaling pathways. Targeting NET1 has been proposed as a potential therapeutic strategy for cancer treatment. Several small molecule inhibitors of NET1 have been developed and tested in preclin…	GO:0051451 myoblast migration;GO:0014812 muscle cell migration;GO:0035025 positive regulation of Rho protein signal transduction		Predicted intracellular proteins	Nucleoplasm (Approved); Additional: Vesicles		(M68)PID RHOA REG PATHWAY	(M5893)HALLMARK MITOTIC SPINDLE	1	0	0	0	0	0	0	0	0	0	0	0	0	0	0	0	0	0	0	0
RWDD3	25950	symbol	H. sapiens	25950	H. sapiens	RWDD3	RWD domain containing 3	RWDD3, also known as RWD domain containing 3, is a human gene that plays a role in regulating various cellular processes. It is involved in negatively regulating the activity of the NF-kappaB transcription factor, positively regulating the hypoxia-inducible factor-1alpha signaling pathway, and positively regulating protein sumoylation. RWDD3 is predicted to be located in both the cytoplasm and nu…	There is limited information available on the disease implications of RWDD3. However, some studies have suggested that it may play a role in cancer progression and metastasis. For example, RWDD3 has been found to be upregulated in breast cancer cells and may contribute to the development of drug resistance. Additionally, RWDD3 has been implicated in the regulation of angiogenesis, which is a crit…	GO:1902071 regulation of hypoxia-inducible factor-1alpha signaling pathway;GO:1902073 positive regulation of hypoxia-inducible factor-1alpha signaling pathway;GO:0033235 positive regulation of protein sumoylation		Predicted intracellular proteins					0	0	0	0	0	0	0	0	0	0	0	0	0	0	0	0	0	0	0	0
WDFY1	57590	symbol	H. sapiens	57590	H. sapiens	WDFY1	WD repeat and FYVE domain containing 1	WDFY1 is a human gene that encodes a protein containing a FYVE zinc finger domain and multiple WD-40 repeat domains. This protein is a phosphatidylinositol 3-phosphate binding protein and is localized to early endosomes when expressed exogenously. The FYVE domain is responsible for mediating this endosomal localization.	There is limited information available on the disease implications of WDFY1. However, recent studies have suggested that mutations in this gene may be associated with the development of certain types of cancer, including breast cancer and hepatocellular carcinoma. Targeted drug discovery efforts for WDFY1 are still in the early stages, but there is potential for this protein to be targeted in can…	GO:0034141 positive regulation of toll-like receptor 3 signaling pathway;GO:0034139 regulation of toll-like receptor 3 signaling pathway;GO:0034145 positive regulation of toll-like receptor 4 signaling pathway		Predicted intracellular proteins	Golgi apparatus;Vesicles (Supported)				0	0	0	0	0	0	0	0	0	0	0	0	0	0	0	0	0	0	0	0
YIPF5	81555	symbol	H. sapiens	81555	H. sapiens	YIPF5	Yip1 domain family member 5	YIPF5, also known as Yip1 domain family member 5, is a gene that is predicted to play a role in the transport of vesicles from the endoplasmic reticulum to the Golgi apparatus. It is also involved in regulating this transport process and in the fusion of vesicles with the Golgi apparatus. YIPF5 is located in the Golgi apparatus, endoplasmic reticulum, and nucleoplasm. This information is provided…	There is limited information available on the disease implications of YIPF5. However, some studies have suggested that mutations in this gene may be associated with certain types of cancer, including breast cancer and lung adenocarcinoma. Targeted drug discovery efforts for YIPF5 are also limited, as the exact role of this gene in disease pathogenesis is not well understood. However, some studies…	GO:0030070 insulin processing;GO:0048280 vesicle fusion with Golgi apparatus;GO:0060628 regulation of ER to Golgi vesicle-mediated transport		Human disease related genes:Congenital malformations:Congenital malformations of the nervous system; Disease related genes	Endoplasmic reticulum;Golgi apparatus;Vesicles (Supported); Additional: Nucleoplasm				0	0	0	1	1	0	0	0	0	0	1	0	0	0	0	0	0	0	0	0
SEC24B	10427	symbol	H. sapiens	10427	H. sapiens	SEC24B	SEC24 homolog B, COPII coat complex component	SEC24B is a gene that encodes a protein belonging to the SEC24 subfamily of the SEC23/SEC24 family, which is involved in vesicle trafficking. The protein is believed to be a cargo-binding component of the COPII vesicle and plays a role in transporting secretory proteins from the endoplasmic reticulum to the Golgi apparatus. Mutations in SEC24B have been linked to neural tube defects, which may be…	Mutations in SEC24B have been associated with neural tube defects, which are a group of congenital malformations that affect the development of the brain and spinal cord. These defects can lead to serious neurological and developmental problems, including paralysis, intellectual disability, and seizures. Targeted drug discovery efforts for SEC24B are currently limited, as the protein is involved …	GO:1901301 regulation of cargo loading into COPII-coated vesicle;GO:0021747 cochlear nucleus development;GO:0061156 pulmonary artery morphogenesis		Predicted intracellular proteins	Nucleoplasm;Vesicles (Approved)				0	1	1	1	1	0	0	1	0	0	1	0	0	0	0	0	0	0	1	0
AP1G1	164	symbol	H. sapiens	164	H. sapiens	AP1G1	adaptor related protein complex 1 subunit gamma 1	AP1G1 is a human gene that encodes for the gamma-adaptin protein, which is a component of the adaptor complexes large subunits family. Adaptins are crucial for the transportation of ligand-receptor complexes from the plasma membrane or trans-Golgi network to lysosomes. The adaptin family consists of four classes of molecules, including alpha, beta-, beta prime-, and gamma-adaptins. Together with …	There is limited information available on the disease implications of AP1G1. However, some studies have suggested that mutations in this gene may be associated with developmental disorders and intellectual disability. Targeted drug discovery efforts for AP1G1 are also limited, as the function of the gamma-adaptin protein is essential for normal cellular processes. Therefore, targeting this protei…	GO:0016182 synaptic vesicle budding from endosome;GO:0036466 synaptic vesicle recycling via endosome;GO:0043321 regulation of natural killer cell degranulation		Potential drug targets; Predicted intracellular proteins; Transporters; Disease related genes	Golgi apparatus;Vesicles (Enhanced); Additional: Cytosol			(M5910)HALLMARK PROTEIN SECRETION	0	1	1	1	1	0	0	0	0	0	0	0	0	0	0	1	0	0	0	0
KIAA1033	23325	gene_synonym	H. sapiens	23325	H. sapiens	WASHC4	WASH complex subunit 4	The WASHC4 gene encodes a protein that is part of the WASH complex, which helps transport endosomes within cells. Mutations in this gene have been linked to cognitive disability in individuals with autosomal recessive inheritance. There are multiple versions of the gene due to alternative splicing.	Mutations in the WASHC4 gene have been associated with a rare genetic disorder called autosomal recessive spastic ataxia of Charlevoix-Saguenay (ARSACS). This disorder is characterized by progressive muscle stiffness, difficulty with coordination and balance, and vision problems. There are currently no targeted drug discovery efforts specifically for WASHC4 mutations, but there are some drugs on …	GO:0140591 nuclear envelope budding;GO:0034315 regulation of Arp2/3 complex-mediated actin nucleation;GO:0051125 regulation of actin nucleation		Disease related genes; Predicted intracellular proteins; Human disease related genes:Other diseases:Mental and behavioural disorders; Transporters; Potential drug targets	Nucleoplasm (Enhanced)				0	0	0	0	1	0	0	0	0	0	0	0	1	0	0	1	0	0	0	0
OSBPL11	114885	symbol	H. sapiens	114885	H. sapiens	OSBPL11	oxysterol binding protein like 11	The OSBPL11 gene belongs to the oxysterol-binding protein family, which are intracellular lipid receptors. The gene encodes a protein that contains a pleckstrin homology domain at the N-terminal and a sterol-binding domain at the C-terminal, which are highly conserved. The protein is involved in the regulation of lipid metabolism and transport, and it binds to oxysterols, which are oxidized deriv…	There is limited information available on the disease implications of OSBPL11. However, studies have suggested that dysregulation of the gene may be associated with various diseases, including atherosclerosis, Alzheimer's disease, and cancer. Targeted drug discovery efforts for OSBPL11 are also limited, but some studies have identified potential therapeutic targets for the gene, such as the stero…	GO:0010890 positive regulation of sequestering of triglyceride;GO:0010889 regulation of sequestering of triglyceride;GO:0010884 positive regulation of lipid storage		Predicted intracellular proteins	Golgi apparatus;Nucleoplasm (Approved)				1	0	0	0	0	0	0	0	0	0	0	0	0	0	0	0	0	0	0	0
RALGPS2	55103	symbol	H. sapiens	55103	H. sapiens	RALGPS2	Ral GEF with PH domain and SH3 binding motif 2	RALGPS2 is a human gene that is predicted to have guanyl-nucleotide exchange factor activity and be involved in regulating Ral protein signal transduction, catalytic activity, and small GTPase mediated signal transduction. It is also predicted to be located in the cytoplasm and plasma membrane.	There is limited information available on the disease implications of RALGPS2. However, some studies have suggested that it may play a role in cancer progression and metastasis. Targeted drug discovery efforts for RALGPS2 are also limited, but some studies have identified potential small molecule inhibitors that could target RALGPS2 and inhibit its activity. One example is a study that identified…	GO:0007265 Ras protein signal transduction;GO:0043547 positive regulation of GTPase activity;GO:0007264 small GTPase-mediated signal transduction		Predicted intracellular proteins; Disease related genes	Cytosol;Nucleoplasm (Uncertain)				0	0	0	0	0	0	0	0	0	0	0	0	0	0	0	0	0	0	0	0
GPBP1L1	60313	symbol	H. sapiens	60313	H. sapiens	GPBP1L1	GC-rich promoter binding protein 1 like 1	GPBP1L1, or GC-rich promoter binding protein 1 like 1, is a gene that is predicted to have DNA binding and RNA binding activity. It is also predicted to be involved in regulating transcription, specifically DNA-templated transcription. GPBP1L1 is expected to be active in the nucleus of cells. This information is provided by the Alliance of Genome Resources as of April 2022.	Unfortunately, there is currently limited information available on the disease implications and targeted drug discovery efforts for GPBP1L1. As of April 2022, there are no drugs on the market that specifically target this gene. However, further research may reveal potential therapeutic targets and drug candidates for diseases associated with GPBP1L1 dysregulation. It is important to note that the…	GO:0006351 DNA-templated transcription;GO:0032774 RNA biosynthetic process;GO:0034654 nucleobase-containing compound biosynthetic process		Predicted intracellular proteins	Nucleoplasm (Approved); Additional: Cytosol;Focal adhesion sites;Plasma membrane				0	0	0	0	0	0	0	0	0	0	0	0	0	0	0	0	0	0	0	0
PDCD6IP	10015	symbol	H. sapiens	10015	H. sapiens	PDCD6IP	programmed cell death 6 interacting protein	The PDCD6IP gene encodes a protein that plays a role in various cellular processes, including cytokinesis, endosomal vesicle formation, and virus budding. Overexpression of this protein has been shown to block apoptosis, and it binds to the PDCD6 gene product, which is required for apoptosis, in a calcium-dependent manner. The PDCD6IP protein also interacts with endophilins, which regulate membra…	The PDCD6IP gene has been implicated in several diseases, including cancer, neurodegenerative disorders, and viral infections. In cancer, PDCD6IP has been shown to be overexpressed in several types of tumors, including breast, lung, and liver cancer, and its overexpression is associated with poor prognosis. Targeted drug discovery efforts have focused on developing inhibitors of PDCD6IP to block …	GO:1903553 positive regulation of extracellular exosome assembly;GO:0090611 ubiquitin-independent protein catabolic process via the multivesicular body sorting pathway;GO:1903551 regulation of extracellular exosome assembly		Human disease related genes:Congenital malformations:Congenital malformations of the nervous system; Predicted intracellular proteins	Vesicles (Approved); Additional: Centrosome				0	0	0	0	1	0	0	0	1	0	0	0	0	1	0	0	0	0	0	0
FAM126B	285172	gene_synonym	H. sapiens	285172	H. sapiens	HYCC2	hyccin PI4KA lipid kinase complex subunit 2	HYCC2 is a human gene that is predicted to play a role in the biosynthesis of phosphatidylinositol phosphate and the localization of proteins to the plasma membrane. It is also predicted to be located in the cytosol and active in the plasma membrane. The gene is a subunit of the hyccin PI4KA lipid kinase complex, which is involved in the regulation of lipid metabolism and membrane trafficking. Fu…	There is limited information available on the disease implications of HYCC2. However, mutations in the HYCC2 gene have been associated with X-linked intellectual disability (XLID), a condition characterized by significant limitations in intellectual functioning and adaptive behavior. Targeted drug discovery efforts for HYCC2 are currently limited, as the function of the gene is not fully understo…	GO:0046854 phosphatidylinositol phosphate biosynthetic process;GO:0006661 phosphatidylinositol biosynthetic process;GO:0046488 phosphatidylinositol metabolic process		Predicted intracellular proteins	Cell Junctions (Supported); Additional: Nucleoplasm			(M5947)HALLMARK IL2 STAT5 SIGNALING	0	0	0	0	0	0	0	1	0	0	0	0	0	0	0	0	0	0	0	0
SPIN1	10927	symbol	H. sapiens	10927	H. sapiens	SPIN1	spindlin 1	SPIN1, also known as spindlin 1, is a human gene that encodes a protein involved in various cellular processes. The protein has the ability to bind to methylated histones and is involved in the positive regulation of the Wnt signaling pathway, transcription of DNA, and transcription of ribosomal RNA. SPIN1 is located in both the cytosol and nucleus of cells.	There is limited information available on the disease implications of SPIN1. However, recent studies have suggested that SPIN1 may play a role in the development and progression of certain types of cancer, including breast cancer and hepatocellular carcinoma. Targeted drug discovery efforts for SPIN1 are still in the early stages, but there is potential for the development of drugs that target th…	GO:0009303 rRNA transcription;GO:0098781 ncRNA transcription;GO:0030177 positive regulation of Wnt signaling pathway		Predicted intracellular proteins	Nucleoplasm (Supported)				0	0	0	0	0	0	0	0	0	0	0	0	0	0	0	0	0	0	0	0
ACTR2	10097	symbol	H. sapiens	10097	H. sapiens	ACTR2	actin related protein 2	ACTR2 is a human gene that encodes a protein that is a major component of the ARP2/3 complex. The specific function of this gene is not yet known, but the ARP2/3 complex is essential for cell shape and motility through the assembly and protrusion of lamellipodial actin. Two different isoforms of the protein have been identified through transcript variants.	Mutations in the ACTR2 gene have been associated with several diseases, including Baraitser-Winter syndrome, a rare genetic disorder characterized by intellectual disability, epilepsy, and distinctive facial features. Additionally, ACTR2 mutations have been linked to a form of hereditary spastic paraplegia, a group of neurological disorders that affect the ability to walk. Targeted drug discovery…	GO:0016344 meiotic chromosome movement towards spindle pole;GO:0051305 chromosome movement towards spindle pole;GO:0033206 meiotic cytokinesis		Predicted intracellular proteins	Cytosol (Approved)	N-[2-(2-methyl-1H-indol-3-yl)ethyl]thiophene-2-carboxamide; (2S)-2-(3-bromophenyl)-3-(5-chloro-2-hydroxyphenyl)-1,3-thiazolidin-4-one	(M16801)SIG REGULATION OF THE ACTIN CYTOSKELETON BY RHO GTPASES; (M5193)SIG CHEMOTAXIS; (M278)PID RAC1 PATHWAY	(M5923)HALLMARK PI3K AKT MTOR SIGNALING; (M5924)HALLMARK MTORC1 SIGNALING	1	1	0	0	0	1	0	0	0	0	0	0	0	1	0	1	0	1	0	0
MCEE	84693	symbol	H. sapiens	84693	H. sapiens	MCEE	methylmalonyl-CoA epimerase	The MCEE gene encodes for the enzyme methylmalonyl-CoA epimerase, which is responsible for converting D- and L-methylmalonyl-CoA during the breakdown of certain amino acids and fatty acids. Mutations in this gene can lead to a deficiency in the enzyme, resulting in mild to moderate methylmalonic aciduria.	Mutations in the MCEE gene can lead to a deficiency in the enzyme methylmalonyl-CoA epimerase, resulting in mild to moderate methylmalonic aciduria. This condition is characterized by an accumulation of methylmalonic acid in the blood and urine, which can lead to metabolic acidosis, developmental delays, and neurological symptoms. There are currently no targeted drug discovery efforts for MCEE de…	GO:0046491 L-methylmalonyl-CoA metabolic process;GO:0019626 short-chain fatty acid catabolic process;GO:0046459 short-chain fatty acid metabolic process		Enzymes; Disease related genes; Human disease related genes:Congenital disorders of metabolism:Congenital disorders of amino acid metabolism; Predicted intracellular proteins; ENZYME proteins:Isomerase; Potential drug targets	Nucleoli (Approved)			(M5935)HALLMARK FATTY ACID METABOLISM	0	0	0	0	0	0	0	1	0	0	0	0	0	0	0	0	0	0	0	0
LIN7C	55327	symbol	H. sapiens	55327	H. sapiens	LIN7C	lin-7 homolog C, crumbs cell polarity complex component	LIN7C is a human gene that encodes for a protein called lin-7 homolog C, which is a component of the crumbs cell polarity complex. This protein is involved in the morphogenesis of an epithelial sheet and is located in the cell-cell junction, cytoplasm, and plasma membrane. It enables L27 domain binding activity and cytoskeletal protein binding activity. LIN7C is part of the MPP7-DLG1-LIN7 complex.	There is limited information available on the disease implications of LIN7C. However, studies have shown that mutations in other members of the crumbs cell polarity complex, such as CRB1 and CRB2, are associated with retinal dystrophies and other ocular diseases. Targeted drug discovery efforts for LIN7C are also limited, as the function of this protein is not well understood. However, there have…	GO:1903361 protein localization to basolateral plasma membrane;GO:0035090 maintenance of apical/basal cell polarity;GO:0045199 maintenance of epithelial cell apical/basal polarity		Predicted intracellular proteins					0	0	0	0	0	0	0	0	0	0	0	0	0	0	0	0	0	0	0	0
IPO8	10526	symbol	H. sapiens	10526	H. sapiens	IPO8	importin 8	IPO8, also known as importin 8, is a protein involved in the process of nuclear import of proteins with a classical nuclear localization signal. It is a member of a group of potential Ran targets that share a sequence motif related to the Ran-binding site of importin-beta. IPO8 binds to the nuclear pore complex and, along with RanGTP and RANBP1, inhibits the GAP stimulation of the Ran GTPase. Dif…	There is limited information available on the disease implications of IPO8. However, recent studies have suggested that IPO8 may play a role in cancer progression and metastasis. Targeted drug discovery efforts for IPO8 are also limited, but some studies have identified potential small molecule inhibitors of IPO8 that could be used as anti-cancer agents. One example is the compound NSC697923, whi…	GO:0006606 protein import into nucleus;GO:0051170 import into nucleus;GO:0034504 protein localization to nucleus		Potential drug targets; Transporters:Transporter channels and pores; Predicted intracellular proteins; Disease related genes	Nucleoplasm (Approved)				0	0	1	0	0	0	0	0	0	0	0	0	0	0	0	0	0	0	0	0
ADH5	128	symbol	H. sapiens	128	H. sapiens	ADH5	alcohol dehydrogenase 5 (class III), chi polypeptide	ADH5 is a gene that belongs to the alcohol dehydrogenase family and encodes a protein that forms a homodimer. This protein has high activity for the oxidation of long-chain primary alcohols and S-hydroxymethyl-glutathione, which is a spontaneous adduct between formaldehyde and glutathione. It has virtually no activity for ethanol oxidation. This enzyme is important for cellular metabolism as it h…	There is limited information on the disease implications of ADH5. However, studies have shown that mutations in this gene may be associated with an increased risk of developing certain types of cancer, such as breast cancer and colorectal cancer. Targeted drug discovery efforts for ADH5 have focused on developing inhibitors that can selectively target the enzyme and prevent the formation of forma…	GO:0046294 formaldehyde catabolic process;GO:0046292 formaldehyde metabolic process;GO:0010430 fatty acid omega-oxidation		Enzymes; Disease related genes; Human disease related genes:Cardiovascular diseases:Hematologic diseases; Predicted intracellular proteins; Potential drug targets; ENZYME proteins:Oxidoreductases		NADH; Lauric acid; 12-Hydroxydodecanoic Acid; S-Hydroxymethyl Glutathione		(M5934)HALLMARK XENOBIOTIC METABOLISM	0	0	0	0	0	0	0	0	0	0	0	0	0	0	0	0	0	0	0	0
PAFAH1B1	5048	symbol	H. sapiens	5048	H. sapiens	PAFAH1B1	platelet activating factor acetylhydrolase 1b regulatory subunit 1	The PAFAH1B1 gene encodes the non-catalytic alpha subunit of the intracellular Ib isoform of platelet-activating factor acetylhydrolase, which is an enzyme that removes the acetyl group at the SN-2 position of platelet-activating factor. Mutations or loss of this gene have been associated with lissencephaly, a brain malformation that causes developmental delays and intellectual disability. Two ot…	Mutations in the PAFAH1B1 gene have been linked to lissencephaly, a rare brain malformation that causes developmental delays and intellectual disability. There are currently no targeted drug discovery efforts specifically for PAFAH1B1 mutations, but research is ongoing to better understand the underlying mechanisms of lissencephaly and potential therapeutic targets. However, there are drugs on th…	GO:0051012 microtubule sliding;GO:0090176 microtubule cytoskeleton organization involved in establishment of planar polarity;GO:0042249 establishment of planar polarity of embryonic epithelium		Human disease related genes:Congenital malformations:Congenital malformations of the nervous system; Predicted intracellular proteins; Disease related genes	Centrosome (Supported)		(M69)PID REELIN PATHWAY; (M163)PID LIS1 PATHWAY	(M5893)HALLMARK MITOTIC SPINDLE; (M5901)HALLMARK G2M CHECKPOINT	1	1	0	0	1	1	1	1	0	1	0	0	1	1	0	0	0	0	0	1
NFYB	4801	symbol	H. sapiens	4801	H. sapiens	NFYB	nuclear transcription factor Y subunit beta	NFYB is a gene that encodes for a subunit of a transcription factor complex that binds specifically to CCAAT motifs in gene promoter regions. This subunit, along with subunit C, forms a dimer that is necessary for association with subunit A to form the trimeric complex. Both subunits B and C contain a histone-like motif, which is supported by protein sequence alignments and mutant experiments. Th…	There is limited information available on the disease implications of NFYB gene mutations. However, studies have shown that dysregulation of the NFYB gene can lead to various diseases, including cancer, autoimmune disorders, and developmental disorders. Targeted drug discovery efforts for NFYB are still in the early stages, but there is potential for the development of drugs that target the NFYB …	GO:1990830 cellular response to leukemia inhibitory factor;GO:1990823 response to leukemia inhibitory factor;GO:0071345 cellular response to cytokine stimulus		Transcription factors:Other all-alpha-helical DNA-binding domains; Predicted intracellular proteins	Nucleoplasm (Supported)		(M254)PID MYC REPRESS PATHWAY; (M145)PID P53 DOWNSTREAM PATHWAY	(M5922)HALLMARK UNFOLDED PROTEIN RESPONSE	0	0	0	1	0	0	0	1	0	0	0	0	0	0	0	0	0	0	0	0
MAPK14	1432	symbol	H. sapiens	1432	H. sapiens	MAPK14	mitogen-activated protein kinase 14	MAPK14, also known as mitogen-activated protein kinase 14, is a member of the MAP kinase family that acts as an integration point for multiple biochemical signals and is involved in various cellular processes such as proliferation, differentiation, transcription regulation, and development. This kinase is activated by environmental stresses and proinflammatory cytokines, and its activation requir…	MAPK14 has been implicated in various diseases, including cancer, inflammation, and neurodegenerative disorders. In cancer, MAPK14 has been shown to promote tumor growth and metastasis, making it a potential target for cancer therapy. Several drugs targeting MAPK14 are currently in development, including small molecule inhibitors and monoclonal antibodies. One example is the small molecule inhibi…	GO:0099179 regulation of synaptic membrane adhesion;GO:0090400 stress-induced premature senescence;GO:0070391 response to lipoteichoic acid	yes	Enzymes; Kinases:CMGC Ser/Thr protein kinases; ENZYME proteins:Transferases; Predicted intracellular proteins; Cancer-related genes:Candidate cancer biomarkers	Nuclear speckles (Supported); Additional: Cytosol	Dasatinib; 4-[5-[2-(1-phenyl-ethylamino)-pyrimidin-4-yl]-1-methyl-4-(3-trifluoromethylphenyl)-1H-imidazol-2-yl]-piperidine; N-[(3Z)-5-Tert-butyl-2-phenyl-1,2-dihydro-3H-pyrazol-3-ylidene]-N'-(4-chlorophenyl)urea; 1-(2,6-Dichlorophenyl)-5-(2,4-Difluorophenyl)-7-Piperidin-4-Yl-3,4-Dihydroquinolin-2(1h)-One; Inhibitor of P38 Kinase; 6((S)-3-Benzylpiperazin-1-Yl)-3-(Naphthalen-2-Yl)-4-(Pyridin-4-Yl)P…	(M26)PID NFKAPPAB ATYPICAL PATHWAY; (M199)PID P38 MK2 PATHWAY; (M268)PID S1P S1P2 PATHWAY	(M5942)HALLMARK UV RESPONSE DN; (M5901)HALLMARK G2M CHECKPOINT; (M5915)HALLMARK APICAL JUNCTION	1	0	0	0	0	1	1	0	0	0	1	1	0	0	0	0	1	1	0	1
ZBTB41	360023	symbol	H. sapiens	360023	H. sapiens	ZBTB41	zinc finger and BTB domain containing 41	ZBTB41 is a human gene that is predicted to have DNA-binding transcription factor activity, specifically for RNA polymerase II and cis-regulatory region sequence-specific DNA binding activity. It is also predicted to be involved in the regulation of transcription by RNA polymerase II and located in the nucleus.	There is limited information available on the disease implications of ZBTB41. However, some studies have suggested that it may play a role in the development of certain cancers, including breast cancer and glioblastoma. Targeted drug discovery efforts for ZBTB41 are also limited, as its function and role in disease are not well understood. Currently, there are no drugs on the market that specific…	GO:0006357 regulation of transcription by RNA polymerase II;GO:0006355 regulation of DNA-templated transcription;GO:2001141 regulation of RNA biosynthetic process		Predicted intracellular proteins; Transcription factors:Zinc-coordinating DNA-binding domains	Cytosol;Nuclear membrane (Approved); Additional: Nucleoplasm				0	0	0	0	0	0	0	0	0	0	0	0	0	0	0	0	0	0	0	0
ZCCHC7	84186	symbol	H. sapiens	84186	H. sapiens	ZCCHC7	zinc finger CCHC-type containing 7	ZCCHC7 is a human gene that encodes a protein containing a zinc finger CCHC-type domain. This protein is involved in RNA binding and is found in both the cytosol and nucleolus of cells. The function of ZCCHC7 is not fully understood, but it may play a role in regulating gene expression or RNA processing. Mutations in this gene have been associated with certain types of cancer, including breast an…	There is limited information available on targeted drug discovery efforts for ZCCHC7, as its function and role in disease are not fully understood. However, mutations in this gene have been associated with certain types of cancer, including breast and lung cancer. Therefore, there is potential for ZCCHC7 to be a target for cancer therapies. Currently, there are no drugs on the market that specifi…	GO:0071031 nuclear mRNA surveillance of mRNA 3'-end processing;GO:0071036 nuclear polyadenylation-dependent snoRNA catabolic process;GO:0071037 nuclear polyadenylation-dependent snRNA catabolic process		Predicted intracellular proteins	Cytosol;Nucleoli (Enhanced)				0	0	0	0	0	0	0	0	1	0	0	0	0	0	0	0	0	0	0	0
KDELR1	10945	symbol	H. sapiens	10945	H. sapiens	KDELR1	KDEL endoplasmic reticulum protein retention receptor 1	KDELR1 is a gene that encodes a protein involved in the retention of resident soluble proteins in the lumen of the endoplasmic reticulum (ER). This process is achieved by continual retrieval of proteins from the cis-Golgi or a pre-Golgi compartment, which is dependent on a C-terminal tetrapeptide signal, usually lys-asp-glu-leu (KDEL) in animal cells. The protein encoded by KDELR1 is a member of …	There is limited information on the disease implications of KDELR1. However, studies have shown that the expression of this gene is altered in certain cancers, including breast cancer and hepatocellular carcinoma. Targeted drug discovery efforts for KDELR1 have focused on developing small molecule inhibitors that can disrupt the interaction between the KDEL receptor and its ligands, leading to th…	GO:0006621 protein retention in ER lumen;GO:0035437 maintenance of protein localization in endoplasmic reticulum;GO:0070231 T cell apoptotic process		Transporters	Golgi apparatus (Supported); Additional: Cytosol;Vesicles		(M243)PID ARF 3PATHWAY		0	1	1	1	0	0	0	0	0	1	0	0	0	0	0	0	0	0	0	1
ABHD10	55347	symbol	H. sapiens	55347	H. sapiens	ABHD10	abhydrolase domain containing 10, depalmitoylase	ABHD10 is a gene that encodes an enzyme that is found in the mitochondria of liver cells. The enzyme acts as a hydrolase and is responsible for removing glucuronide from mycophenolic acid acyl-glucuronide. The gene has a pseudogene on chromosome 6 and alternative splicing results in multiple transcript variants.	Research on ABHD10 has primarily focused on its role in drug metabolism and toxicity. Studies have shown that variations in the gene can affect an individual's response to certain drugs, such as mycophenolic acid, which is used to prevent organ rejection in transplant patients. Additionally, mutations in ABHD10 have been linked to an increased risk of liver damage and toxicity from certain medica…	GO:0019389 glucuronoside metabolic process;GO:0019391 glucuronoside catabolic process;GO:0002084 protein depalmitoylation		Enzymes; ENZYME proteins:Hydrolases; Predicted intracellular proteins	Mitochondria (Approved)				0	0	0	0	0	0	0	0	1	0	0	0	0	0	0	0	0	0	0	0
CDV3	55573	symbol	H. sapiens	55573	H. sapiens	CDV3	CDV3 homolog	CDV3 is a human gene that is homologous to the CDV3 gene found in other organisms. It is located in both the cytosol and plasma membrane. The function of CDV3 is not well understood, but it has been implicated in various cellular processes, including cell growth and differentiation. Further research is needed to fully understand the role of CDV3 in human biology.	Unfortunately, there is currently limited information available on the disease implications and targeted drug discovery efforts for CDV3. As the function of this gene is not well understood, it is difficult to determine its potential role in disease development or progression. Additionally, there are no known drugs on the market that specifically target CDV3. However, further research on the func…	GO:0008150 biological_process		Predicted intracellular proteins	Cytosol (Approved); Additional: Nucleoli;Plasma membrane				0	0	0	0	0	0	0	0	0	0	0	0	0	0	0	0	0	0	0	0
PANK3	79646	symbol	H. sapiens	79646	H. sapiens	PANK3	pantothenate kinase 3	PANK3 is a gene that encodes a protein belonging to the pantothenate kinase family. This protein is a key regulatory enzyme in the biosynthesis of coenzyme A (CoA) in both bacteria and mammalian cells. PANK3 catalyzes the first committed step in the universal biosynthetic pathway leading to CoA and is regulated through feedback inhibition by CoA. This gene is expressed most abundantly in the live…	Mutations in the PANK3 gene have been associated with a rare autosomal recessive neurodegenerative disorder called pantothenate kinase-associated neurodegeneration (PKAN). PKAN is characterized by progressive dystonia, dysarthria, rigidity, and spasticity, and is caused by a defect in CoA biosynthesis. There are currently no targeted drugs available for PKAN, and treatment is mainly supportive. H…	GO:0015937 coenzyme A biosynthetic process;GO:0015936 coenzyme A metabolic process;GO:0033866 nucleoside bisphosphate biosynthetic process	yes	Enzymes; ENZYME proteins:Transferases; Predicted intracellular proteins	Golgi apparatus (Approved)				0	0	0	0	0	0	0	1	0	0	0	0	0	0	0	0	0	0	0	0
JAK1	3716	symbol	H. sapiens	3716	H. sapiens	JAK1	Janus kinase 1	JAK1 (Janus kinase 1) is a membrane protein that belongs to a class of protein-tyrosine kinases. It plays a crucial role in interferon-alpha/beta, interferon-gamma, and cytokine signal transduction by phosphorylating STAT proteins. JAK1 is involved in the expression of genes that mediate inflammation, epithelial remodeling, and metastatic cancer progression. It is a key component of the IL-6/JAK1…	JAK1 has been implicated in various diseases, including autoimmune disorders, inflammatory diseases, and cancer. Dysregulation of JAK1 signaling has been linked to rheumatoid arthritis, psoriasis, and inflammatory bowel disease. Targeting JAK1 has emerged as a promising therapeutic strategy for these diseases. Several JAK inhibitors have been developed and approved for clinical use, including tof…	GO:0038154 interleukin-11-mediated signaling pathway;GO:0035771 interleukin-4-mediated signaling pathway;GO:0038113 interleukin-9-mediated signaling pathway	yes	Enzymes; Human disease related genes:Immune system diseases:Allergies and autoimmune diseases; ENZYME proteins:Transferases; Predicted intracellular proteins; Kinases:Tyr protein kinases; FDA approved drug targets:Small molecule drugs; Cancer-related genes; Disease related genes		Myricetin; 2-tert-butyl-9-fluoro-1,6-dihydrobenzo[h]imidazo[4,5-f]isoquinolin-7-one; Ruxolitinib; Tofacitinib; Baricitinib; Fostamatinib; Fedratinib; Upadacitinib	(M206)PID PDGFRA PATHWAY; (M36)PID IL27 PATHWAY; (M1718)SIG IL4RECEPTOR IN B LYPHOCYTES	(M5907)HALLMARK ESTROGEN RESPONSE LATE	0	0	0	1	0	1	1	0	0	0	1	0	0	0	1	0	0	0	0	1
PTPLB	201562	gene_synonym	H. sapiens	201562	H. sapiens	HACD2	3-hydroxyacyl-CoA dehydratase 2	HACD2 is a human gene that encodes for the enzyme 3-hydroxyacyl-CoA dehydratase 2. This enzyme is involved in the conversion of long chain fatty acids to very long chain fatty acids by catalyzing the third step, dehydration. HACD2 is located on the endoplasmic reticulum membrane.	Mutations in the HACD2 gene have been associated with several diseases, including X-linked intellectual disability, spastic paraplegia, and hereditary spastic paraplegia. These conditions are characterized by progressive weakness and spasticity of the lower limbs, as well as cognitive impairment in some cases. There are currently no drugs specifically targeting HACD2, but there are efforts to dev…	GO:0042761 very long-chain fatty acid biosynthetic process;GO:0030497 fatty acid elongation;GO:0035338 long-chain fatty-acyl-CoA biosynthetic process		ENZYME proteins:Lyases; Enzymes					0	0	0	0	0	0	0	1	0	0	0	0	0	0	0	0	0	0	0	0
BZW1	9689	symbol	H. sapiens	9689	H. sapiens	BZW1	basic leucine zipper and W2 domains 1	BZW1 is a human gene that encodes a protein with basic leucine zipper and W2 domains. This protein is involved in RNA binding and cadherin binding activities and is located in the cytoplasm. The function of BZW1 is not fully understood, but it may play a role in regulating gene expression and cell signaling pathways. Mutations in BZW1 have been associated with various diseases, including cancer a…	There is limited information available on the disease implications of BZW1 mutations. However, some studies have suggested that BZW1 may play a role in cancer development and progression. For example, one study found that BZW1 expression was significantly higher in breast cancer tissues compared to normal breast tissues. Additionally, BZW1 has been identified as a potential therapeutic target for…	GO:0006446 regulation of translational initiation;GO:0006417 regulation of translation;GO:0034248 regulation of amide metabolic process		Predicted intracellular proteins	Vesicles (Approved)				0	0	0	0	0	0	0	0	0	0	0	0	0	0	0	0	0	0	0	0
CTDSPL2	51496	symbol	H. sapiens	51496	H. sapiens	CTDSPL2	CTD small phosphatase like 2	CTDSPL2, also known as CTD small phosphatase like 2, is a gene that encodes a protein that enables RNA polymerase II CTD heptapeptide repeat phosphatase activity. It is predicted to play a role in negative regulation of the BMP signaling pathway, positive regulation of protein export from the nucleus, and protein dephosphorylation. The protein is located in the nucleoplasm. This information is pr…	There is limited information available on the disease implications of CTDSPL2. However, some studies have suggested that mutations in this gene may be associated with developmental disorders such as intellectual disability and autism spectrum disorders. Targeted drug discovery efforts for CTDSPL2 are also limited, as the function of this gene is not well understood. Currently, there are no drugs …	GO:0046827 positive regulation of protein export from nucleus;GO:0006611 protein export from nucleus;GO:0046825 regulation of protein export from nucleus		Predicted intracellular proteins	Nucleoplasm (Approved)				0	0	1	0	0	0	0	0	0	0	1	0	0	0	0	0	0	0	0	0
PTP4A1	7803	symbol	H. sapiens	7803	H. sapiens	PTP4A1	protein tyrosine phosphatase 4A1	PTP4A1 is a gene that encodes a prenylated protein tyrosine phosphatase (PTP) that plays a regulatory role in various cellular processes, including cell proliferation and migration. The protein is involved in cancer development and metastasis and is a nuclear protein that may associate with the plasma membrane through its prenylation motif. Pseudogenes related to this gene are located on several …	PTP4A1 has been implicated in various types of cancer, including breast, lung, colon, and prostate cancer. Overexpression of PTP4A1 has been associated with tumor growth, invasion, and metastasis, making it a potential target for cancer therapy. Several studies have focused on developing drugs that target PTP4A1, including small molecule inhibitors and monoclonal antibodies. However, no drugs tar…	GO:0016311 dephosphorylation;GO:0030335 positive regulation of cell migration;GO:2000147 positive regulation of cell motility		Enzymes; ENZYME proteins:Hydrolases; Predicted intracellular proteins			(M11)PID PRL SIGNALING EVENTS PATHWAY		0	0	0	0	0	0	0	0	0	0	0	0	0	0	0	0	0	0	0	0
ZNF317	57693	symbol	H. sapiens	57693	H. sapiens	ZNF317	zinc finger protein 317	ZNF317 is a human gene that encodes for a zinc finger protein 317. This protein is predicted to have the ability to bind to DNA and regulate transcription by RNA polymerase II. It is specifically predicted to have DNA-binding transcription factor activity, RNA polymerase II-specific and RNA polymerase II cis-regulatory region sequence-specific DNA binding activity. ZNF317 is located in the nucleu…	There is limited information available on the disease implications of ZNF317. However, some studies have suggested that it may play a role in the development of certain cancers, such as breast cancer and hepatocellular carcinoma. Targeted drug discovery efforts for ZNF317 are also limited, as its function and role in disease are not well understood. Currently, there are no drugs on the market tha…	GO:0006357 regulation of transcription by RNA polymerase II;GO:0006355 regulation of DNA-templated transcription;GO:2001141 regulation of RNA biosynthetic process		Predicted intracellular proteins; Transcription factors:Zinc-coordinating DNA-binding domains	Nucleoplasm (Enhanced)				0	0	0	0	0	0	0	0	0	0	0	0	0	0	1	0	0	0	0	0
PTPN12	5782	symbol	H. sapiens	5782	H. sapiens	PTPN12	protein tyrosine phosphatase non-receptor type 12	PTPN12 is a gene that encodes a protein tyrosine phosphatase (PTP) which is involved in regulating various cellular processes such as cell growth, differentiation, and oncogenic transformation. The protein contains a PEST motif that may regulate protein intracellular half-life and serves as a protein-protein interaction domain. PTPN12 has been found to bind and dephosphorylate the product of the …	PTPN12 has been implicated in various diseases, including cancer, diabetes, and cardiovascular disease. In cancer, PTPN12 has been shown to act as a tumor suppressor, and its downregulation or loss of function has been observed in several types of cancer, including breast, ovarian, and lung cancer. Targeted drug discovery efforts have focused on developing small molecule inhibitors of PTPN12 for …	GO:2000587 negative regulation of platelet-derived growth factor receptor-beta signaling pathway;GO:2000586 regulation of platelet-derived growth factor receptor-beta signaling pathway;GO:0010642 negative regulation of platelet-derived growth factor receptor signaling pathway		Enzymes; ENZYME proteins:Hydrolases; Predicted intracellular proteins	Cytosol;Plasma membrane (Approved)	Tiludronic acid			0	0	0	0	0	1	0	0	0	0	0	1	0	0	0	0	0	0	0	0
MGAT4A	11320	symbol	H. sapiens	11320	H. sapiens	MGAT4A	alpha-1,3-mannosyl-glycoprotein 4-beta-N-acetylglucosaminyltransferase A	MGAT4A is a gene that encodes a glycosyltransferase enzyme that plays a crucial role in the formation of branching structures in the Golgi apparatus. The enzyme catalyzes the transfer of N-acetylglucosamine (GlcNAc) from UDP-GlcNAc to a specific arm of a glycoprotein molecule. This process regulates the availability of serum glycoproteins and is involved in oncogenesis and differentiation. The en…	Research has shown that MGAT4A is involved in the development and progression of various diseases, including cancer, autoimmune disorders, and infectious diseases. In cancer, MGAT4A has been found to be upregulated in several types of tumors, including breast, lung, and colon cancer, and is associated with increased tumor growth and metastasis. Targeting MGAT4A with small molecule inhibitors has …	GO:0046487 glyoxylate metabolic process;GO:0006491 N-glycan processing;GO:0019082 viral protein processing		Predicted secreted proteins; Enzymes; ENZYME proteins:Transferases; Predicted intracellular proteins	Golgi apparatus (Approved)				0	0	0	1	0	0	0	0	0	0	0	0	0	0	0	0	0	0	0	0
EHBP1	23301	symbol	H. sapiens	23301	H. sapiens	EHBP1	EH domain binding protein 1	EHBP1 is a gene that encodes for a protein that binds to the Eps15 homology domain. This protein is believed to be involved in the process of endocytic trafficking. EHBP1 has multiple transcript variants due to alternate splicing. A single nucleotide polymorphism in this gene has been linked to a more aggressive form of prostate cancer.	EHBP1 has been implicated in several diseases, including cancer and neurological disorders. In addition to the single nucleotide polymorphism linked to aggressive prostate cancer, EHBP1 has also been found to be overexpressed in breast cancer and glioblastoma. Targeted drug discovery efforts for EHBP1 are still in the early stages, but there is potential for the development of drugs that target t…	GO:0006897 endocytosis;GO:0098657 import into cell;GO:0015031 protein transport		Human disease related genes:Cancers:Cancers of male genital organs; Predicted intracellular proteins; Disease related genes	Plasma membrane (Enhanced); Additional: Cytosol				0	0	0	0	0	0	0	0	0	0	0	0	0	0	0	0	0	0	0	0
PIK3CA	5290	symbol	H. sapiens	5290	H. sapiens	PIK3CA	phosphatidylinositol-4,5-bisphosphate 3-kinase catalytic subunit alpha	PIK3CA is a gene that encodes the catalytic subunit of phosphatidylinositol 3-kinase, an enzyme that phosphorylates certain lipids. This gene has been found to be oncogenic and has been linked to cervical cancers. The protein encoded by PIK3CA uses ATP to phosphorylate PtdIns, PtdIns4P, and PtdIns(4,5)P2. A pseudogene of this gene has been identified on chromosome 22.	PIK3CA mutations have been found in a variety of cancers, including breast, ovarian, colorectal, and cervical cancers. These mutations result in the activation of the PI3K/AKT/mTOR signaling pathway, which promotes cell growth and survival. As a result, PIK3CA has become an attractive target for drug discovery efforts. Several drugs targeting PIK3CA have been developed and are currently on the ma…	GO:1903544 response to butyrate;GO:0071464 cellular response to hydrostatic pressure;GO:0141068 autosome genomic imprinting	yes	Human disease related genes:Cancers:Cancers of the lung and pleura; Enzymes; Human disease related genes:Cancers:Cancers of soft tissues and bone; Kinases:Atypical kinases; Human disease related genes:Cancers:Cancers of the digestive system; ENZYME proteins:Transferases; Human disease related genes:Congenital malformations:Congenital malformations of skin; Predicted intracellular proteins; Cancer…	Cytosol (Approved); Additional: Mitochondria	ATP; Caffeine; XL765; Wortmannin; Pilaralisib; Alpelisib; Copanlisib	(M135)PID IL5 PATHWAY; (M26)PID NFKAPPAB ATYPICAL PATHWAY; (M12771)SA PTEN PATHWAY	(M5921)HALLMARK COMPLEMENT	1	1	0	1	0	1	0	1	0	0	1	1	1	1	1	0	1	0	0	1
TCF7L2	6934	symbol	H. sapiens	6934	H. sapiens	TCF7L2	transcription factor 7 like 2	The TCF7L2 gene encodes a transcription factor that is involved in the Wnt signaling pathway and plays a crucial role in regulating blood glucose levels. Variants of this gene have been linked to an increased risk of developing type 2 diabetes. Multiple isoforms of the protein are produced due to alternative splicing of the gene.	The TCF7L2 gene has been extensively studied for its association with type 2 diabetes. Variants of this gene have been found to increase the risk of developing the disease by up to 80%. This has led to efforts to develop drugs that target the Wnt signaling pathway and TCF7L2 specifically. One example is the drug TAK-875, which targets the TCF7L2 pathway and has shown promising results in clinical…	GO:0010909 positive regulation of heparan sulfate proteoglycan biosynthetic process;GO:0010908 regulation of heparan sulfate proteoglycan biosynthetic process;GO:0051176 positive regulation of sulfur metabolic process		Human disease related genes:Endocrine and metabolic diseases:Diabetes; Predicted intracellular proteins; Transcription factors:Other all-alpha-helical DNA-binding domains; Cancer-related genes:Mutated cancer genes; Cancer-related genes:Mutational cancer driver genes; Disease related genes	Nuclear bodies;Nucleoplasm (Approved); Additional: Cytosol		(M167)PID AP1 PATHWAY; (M223)PID BETA CATENIN NUC PATHWAY	(M5903)HALLMARK NOTCH SIGNALING	0	0	0	0	0	1	0	0	0	0	1	1	0	0	0	0	0	0	0	0
ATP6V1A	523	symbol	H. sapiens	523	H. sapiens	ATP6V1A	ATPase H+ transporting V1 subunit A	ATP6V1A is a gene that encodes a component of vacuolar ATPase (V-ATPase), an enzyme that acidifies eukaryotic intracellular organelles. The V-ATPase is necessary for intracellular processes such as protein sorting, zymogen activation, receptor-mediated endocytosis, and synaptic vesicle proton gradient generation. The V-ATPase is composed of a cytosolic V1 domain and a transmembrane V0 domain. The…	Mutations in ATP6V1A have been associated with several diseases, including osteopetrosis, renal tubular acidosis, and distal renal tubular acidosis. In osteopetrosis, mutations in ATP6V1A lead to impaired bone resorption, resulting in increased bone density and susceptibility to fractures. In renal tubular acidosis, mutations in ATP6V1A lead to impaired acid secretion in the kidneys, resulting in…	GO:0061795 Golgi lumen acidification;GO:0036295 cellular response to increased oxygen levels;GO:0048388 endosomal lumen acidification		Enzymes; Human disease related genes:Nervous system diseases:Epilepsy; Transporters:Primary Active Transporters; Human disease related genes:Congenital malformations:Congenital malformations of skin; Predicted intracellular proteins; ENZYME proteins; Disease related genes	Cytosol;Vesicles (Supported); Additional: Nucleoplasm	Alendronic acid; Etidronic acid; Bafilomycin A1; Bafilomycin B1			0	0	0	0	1	1	0	1	0	1	0	1	0	0	0	0	1	0	0	0
NCBP1	4686	symbol	H. sapiens	4686	H. sapiens	NCBP1	nuclear cap binding protein subunit 1	NCBP1 is a gene that encodes a protein that is a part of the nuclear cap-binding protein complex (CBC). The CBC binds to the monomethylated 5' cap of nascent pre-mRNA in the nucleoplasm and promotes high-affinity mRNA-cap binding. The encoded protein also associates with the CTD of RNA polymerase II and promotes pre-mRNA splicing, 3'-end processing, RNA nuclear export, and nonsense-mediated mRNA …	There is limited information available on the disease implications of NCBP1 mutations. However, recent studies have suggested that NCBP1 may play a role in the development of certain cancers, including breast cancer and hepatocellular carcinoma. Targeted drug discovery efforts for NCBP1 are currently underway, with a focus on identifying small molecule inhibitors that can disrupt the interaction …	GO:0006408 snRNA export from nucleus;GO:0031442 positive regulation of mRNA 3'-end processing;GO:0002191 cap-dependent translational initiation		Predicted intracellular proteins; Transporters	Cytosol (Supported); Additional: Nucleoplasm			(M5926)HALLMARK MYC TARGETS V1	0	0	0	0	0	1	0	0	0	0	0	1	0	0	0	0	0	0	0	0
TIA1	7072	symbol	H. sapiens	7072	H. sapiens	TIA1	TIA1 cytotoxic granule associated RNA binding protein	TIA1 is a gene that encodes a RNA-binding protein with nucleolytic activity against cytotoxic lymphocyte (CTL) target cells. This protein is believed to be involved in inducing apoptosis by recognizing poly(A) homopolymers and inducing DNA fragmentation in CTL targets. The major granule-associated species is a 15-kDa protein that is thought to be derived from the carboxyl terminus of the 40-kDa p…	Research on TIA1 has revealed its potential involvement in various diseases, including cancer, autoimmune disorders, and neurodegenerative diseases. In cancer, TIA1 has been shown to play a role in regulating tumor growth and metastasis, making it a potential target for cancer therapy. In autoimmune disorders, TIA1 has been implicated in the regulation of immune responses, and its dysregulation h…	GO:1903608 protein localization to cytoplasmic stress granule;GO:0034063 stress granule assembly;GO:1904037 positive regulation of epithelial cell apoptotic process		Human disease related genes:Musculoskeletal diseases:Muscular diseases; Predicted intracellular proteins; Disease related genes; Human disease related genes:Nervous system diseases:Neurodegenerative diseases	Nucleoplasm (Supported); Additional: Cytosol				0	0	1	0	0	1	0	0	0	0	0	1	0	0	0	0	0	0	0	0
KLF3	51274	symbol	H. sapiens	51274	H. sapiens	KLF3	KLF transcription factor 3	KLF3, also known as KLF transcription factor 3, is a human gene that encodes a protein involved in regulating gene expression. The protein has the ability to bind to specific sequences of double-stranded DNA and is predicted to play a role in the regulation of transcription by RNA polymerase II. KLF3 is located in the nucleoplasm, the fluid within the nucleus of a cell. This information is provid…	There is limited information available on the disease implications of KLF3. However, some studies have suggested that KLF3 may play a role in the development of certain cancers, including breast cancer and leukemia. Targeted drug discovery efforts for KLF3 are also limited, as the function of the protein is not well understood. However, some studies have suggested that KLF3 may be a potential the…	GO:1901653 cellular response to peptide;GO:1901652 response to peptide;GO:0071417 cellular response to organonitrogen compound		Predicted intracellular proteins; Transcription factors:Zinc-coordinating DNA-binding domains	Nucleoplasm (Enhanced)			(M5945)HALLMARK HEME METABOLISM	0	0	0	0	0	0	0	0	0	0	0	0	0	0	0	0	0	0	0	1
USP38	84640	symbol	H. sapiens	84640	H. sapiens	USP38	ubiquitin specific peptidase 38	USP38 is a human gene that encodes for a protein called ubiquitin specific peptidase 38. This protein is involved in the process of deubiquitination, which is the removal of ubiquitin molecules from proteins. USP38 is predicted to be active in both the cytosol and nucleus of cells. It functions as a thiol-dependent deubiquitinase, meaning that it requires a specific type of amino acid called a th…	There is limited information available on the disease implications of USP38. However, recent studies have suggested that USP38 may play a role in the development and progression of certain types of cancer, including breast cancer and lung cancer. As a result, there has been some interest in developing drugs that target USP38 as a potential therapeutic strategy for these types of cancer. Currently…	GO:0032435 negative regulation of proteasomal ubiquitin-dependent protein catabolic process;GO:1901799 negative regulation of proteasomal protein catabolic process;GO:2000059 negative regulation of ubiquitin-dependent protein catabolic process		Enzymes; Predicted intracellular proteins; ENZYME proteins:Hydrolases; Peptidases:Cysteine-type peptidases	Nucleoplasm (Approved); Additional: Centrosome;Cytosol				0	0	0	0	0	0	0	0	1	0	0	0	0	0	0	0	0	0	0	0
AFF4	27125	symbol	H. sapiens	27125	H. sapiens	AFF4	ALF transcription elongation factor 4	AFF4 is a human gene that belongs to the AF4 family of transcription factors involved in leukemia. It is a component of the positive transcription elongation factor b (P-TEFb) complex. A chromosomal translocation involving this gene and MLL gene on chromosome 11 is found in infant acute lymphoblastic leukemia with ins(5;11)(q31;q31q23). This gene is responsible for encoding the ALF transcription …	The AFF4 gene has been implicated in various types of leukemia, including infant acute lymphoblastic leukemia (ALL) and acute myeloid leukemia (AML). The chromosomal translocation involving AFF4 and MLL gene is a common genetic abnormality found in infant ALL. Targeted drug discovery efforts have focused on developing inhibitors of the P-TEFb complex, which includes AFF4, as a potential treatment…	GO:0007286 spermatid development;GO:0048515 spermatid differentiation;GO:0034976 response to endoplasmic reticulum stress		Human disease related genes:Congenital malformations:Other congenital malformations; Predicted intracellular proteins; Disease related genes; Cancer-related genes	Nucleoplasm (Supported); Additional: Nucleoli fibrillar center				0	0	0	0	0	0	0	0	0	0	0	0	0	0	0	0	0	0	1	0
RCHY1	25898	symbol	H. sapiens	25898	H. sapiens	RCHY1	ring finger and CHY zinc finger domain containing 1	RCHY1 is a human gene that encodes a protein with ubiquitin ligase activity. This protein is responsible for mediating the degradation of target proteins, including tumor protein 53, histone deacetylase 1, and cyclin-dependent kinase inhibitor 1B, which regulates their levels and cell cycle progression. The gene has multiple alternatively spliced transcript variants that encode different isoforms.	RCHY1 has been implicated in several diseases, including cancer, neurodegenerative disorders, and viral infections. In cancer, RCHY1 has been shown to regulate the stability of tumor suppressor proteins, such as p53, and its loss or dysfunction has been associated with tumor progression and poor prognosis. In neurodegenerative disorders, RCHY1 has been linked to the degradation of misfolded prote…	GO:0070987 error-free translesion synthesis;GO:0019985 translesion synthesis;GO:0072344 rescue of stalled ribosome		Enzymes; ENZYME proteins:Transferases; Predicted intracellular proteins	Cytosol (Supported); Additional: Nucleoplasm;Vesicles		(M151)PID AR TF PATHWAY; (M261)PID P53 REGULATION PATHWAY; (M19)PID P73PATHWAY	(M5939)HALLMARK P53 PATHWAY	0	1	0	0	0	1	1	0	1	0	0	0	0	0	0	0	0	0	0	0
DNAJC10	54431	symbol	H. sapiens	54431	H. sapiens	DNAJC10	DnaJ heat shock protein family (Hsp40) member C10	DNAJC10 is a gene that encodes a co-chaperone protein found in the endoplasmic reticulum (ER) of cells. This protein is part of a complex responsible for recognizing and breaking down misfolded proteins in the ER, a process known as endoplasmic reticulum-associated degradation. Specifically, DNAJC10 helps to correct incorrect disulfide bonds in misfolded glycoproteins. The gene has been found to …	There is limited information available on the disease implications of DNAJC10 mutations. However, some studies have suggested that mutations in this gene may be associated with neurodegenerative disorders such as Parkinson's disease and Alzheimer's disease. Targeted drug discovery efforts for DNAJC10 are also limited, but some studies have explored the potential of small molecule inhibitors of th…	GO:0036498 IRE1-mediated unfolded protein response;GO:0034975 protein folding in endoplasmic reticulum;GO:0070059 intrinsic apoptotic signaling pathway in response to endoplasmic reticulum stress		Predicted intracellular proteins					0	0	0	0	0	0	0	0	1	0	0	0	0	0	0	0	0	0	1	0
RBM18	92400	symbol	H. sapiens	92400	H. sapiens	RBM18	RNA binding motif protein 18	RBM18 is a human gene that encodes for RNA binding motif protein 18. It is predicted to have RNA binding activity and is located in the cytosol, intercellular bridge, and nucleoplasm. This information is provided by the Alliance of Genome Resources as of April 2022.	There is limited information available on the disease implications of RBM18. However, some studies have suggested that mutations in this gene may be associated with certain types of cancer, including breast cancer and acute myeloid leukemia. Targeted drug discovery efforts for RBM18 are also limited, as the function of this gene is not well understood. However, some studies have suggested that RB…			Predicted intracellular proteins	Nucleoplasm (Enhanced); Additional: Cytokinetic bridge;Cytosol				0	0	0	0	0	0	0	0	0	0	0	0	0	0	0	0	0	0	0	0
NCKAP1	10787	symbol	H. sapiens	10787	H. sapiens	NCKAP1	NCK associated protein 1	NCKAP1, also known as NCK associated protein 1, is a gene that contributes to small GTPase binding activity and is involved in Rac protein signal transduction. It positively regulates Arp2/3 complex-mediated actin nucleation and lamellipodium assembly. NCKAP1 is located in extracellular exosome and focal adhesion and is part of the SCAR complex.	There is limited information available on the disease implications of NCKAP1. However, studies have shown that dysregulation of Rac protein signal transduction and actin nucleation can contribute to cancer metastasis and invasion. Therefore, NCKAP1 may play a role in cancer progression and could be a potential target for cancer therapy. There are currently no targeted drug discovery efforts speci…	GO:2000601 positive regulation of Arp2/3 complex-mediated actin nucleation;GO:0051127 positive regulation of actin nucleation;GO:0016601 Rac protein signal transduction			Cytosol (Approved)		(M156)PID ECADHERIN NASCENT AJ PATHWAY; (M232)PID ECADHERIN STABILIZATION PATHWAY; (M278)PID RAC1 PATHWAY		1	0	0	0	0	1	0	0	0	0	0	1	1	1	0	0	0	0	0	0
HSPA4	3308	symbol	H. sapiens	3308	H. sapiens	HSPA4	heat shock protein family A (Hsp70) member 4	HSPA4 is a member of the heat shock protein family A (Hsp70) and is predicted to have ATP binding activity. It plays a role in chaperone-mediated protein complex assembly and protein insertion into the mitochondrial outer membrane. HSPA4 is located in the cytosol and extracellular exosome and has been implicated in Chagas disease. It is also a biomarker for chronic obstructive pulmonary disease, …	HSPA4 has been implicated in several diseases, including Chagas disease, chronic obstructive pulmonary disease (COPD), rheumatoid arthritis, type 2 diabetes mellitus, and ulcerative colitis. In Chagas disease, HSPA4 has been identified as a potential therapeutic target due to its role in the parasite-host interaction. In COPD, HSPA4 has been identified as a biomarker for disease severity and prog…	GO:0007008 outer mitochondrial membrane organization;GO:0045040 protein insertion into mitochondrial outer membrane;GO:0051131 chaperone-mediated protein complex assembly		Cancer-related genes:Candidate cancer biomarkers; Predicted intracellular proteins	Cytosol;Nucleoplasm (Approved)	Phenethyl Isothiocyanate	(M66)PID MYC ACTIV PATHWAY	(M5924)HALLMARK MTORC1 SIGNALING	0	0	1	0	1	0	1	0	0	0	0	0	0	0	0	0	0	0	1	0
MKLN1	4289	symbol	H. sapiens	4289	H. sapiens	MKLN1	muskelin 1	MKLN1, also known as muskelin 1, is a gene that encodes for an intracellular protein called muskelin. This protein plays a role in mediating cell spreading and cytoskeletal responses to the extracellular matrix component thrombospondin I. Thrombospondin I is involved in various cellular processes, including cell adhesion, migration, and proliferation. Muskelin has also been implicated in the regu…	Mutations in the MKLN1 gene have been associated with developmental disorders such as autism spectrum disorder and intellectual disability. However, there are currently no targeted drug discovery efforts specifically for MKLN1. As muskelin plays a role in mediating cell spreading and cytoskeletal responses, drugs targeting these pathways may indirectly affect muskelin function. For example, drugs…	GO:0002090 regulation of receptor internalization;GO:0048259 regulation of receptor-mediated endocytosis;GO:0007160 cell-matrix adhesion		Predicted intracellular proteins	Cytosol;Plasma membrane (Approved); Additional: Vesicles				0	0	0	0	0	0	0	0	0	0	0	0	0	1	0	0	0	0	0	0
OSGEPL1	64172	symbol	H. sapiens	64172	H. sapiens	OSGEPL1	O-sialoglycoprotein endopeptidase like 1	The human gene OSGEPL1, also known as O-sialoglycoprotein endopeptidase like 1, is predicted to have N(6)-L-threonylcarbamoyladenine synthase activity and metal ion binding activity. It is also predicted to be involved in tRNA threonylcarbamoyladenosine modification and is located in the mitochondrion. This information was provided by the Alliance of Genome Resources in April 2022.	Unfortunately, there is currently limited information available on the disease implications and targeted drug discovery efforts for the OSGEPL1 gene. However, it is worth noting that mutations in this gene have been associated with mitochondrial encephalomyopathy, a rare genetic disorder that affects the brain and other organs. As for drug discovery efforts, there are currently no known drugs tha…	GO:0002949 tRNA threonylcarbamoyladenosine modification;GO:0070525 tRNA threonylcarbamoyladenosine metabolic process;GO:0006400 tRNA modification		Enzymes; ENZYME proteins:Transferases; Predicted intracellular proteins	Mitochondria (Supported)				0	0	0	0	0	0	0	0	0	0	0	0	0	0	0	0	0	0	0	0
B4GALT4	8702	symbol	H. sapiens	8702	H. sapiens	B4GALT4	beta-1,4-galactosyltransferase 4	B4GALT4 is a gene that encodes for beta-1,4-galactosyltransferase 4, which is one of seven beta-1,4-galactosyltransferase genes. These genes encode for glycoproteins that transfer galactose in a beta1,4 linkage to acceptor sugars such as GlcNAc, Glc, and Xyl, using UDP-galactose as the donor substrate. Each beta-1,4-galactosyltransferase has a distinct function in the biosynthesis of different gl…	Research has shown that mutations in the B4GALT4 gene can lead to a rare genetic disorder called Spondylodysplastic Ehlers-Danlos Syndrome (SD-EDS). This syndrome is characterized by skeletal abnormalities, joint hypermobility, and skin hyperextensibility. There are currently no targeted drug discovery efforts for B4GALT4, as the underlying cause of SD-EDS is not yet fully understood. However, th…	GO:0001572 lactosylceramide biosynthetic process;GO:0046478 lactosylceramide metabolic process;GO:0018146 keratan sulfate biosynthetic process		Enzymes; ENZYME proteins:Transferases; Predicted intracellular proteins	Golgi apparatus (Supported)	N-Acetylglucosamine		(M5937)HALLMARK GLYCOLYSIS	0	0	0	1	0	0	0	1	0	0	0	0	0	0	0	0	0	0	0	0
KIF3A	11127	symbol	H. sapiens	11127	H. sapiens	KIF3A	kinesin family member 3A	KIF3A is a human gene that encodes for a protein involved in protein transport and localization to cell junctions. It has been found to have binding activity with protein phosphatase, small GTPase, and spectrin. KIF3A is located in the centriole and centrosome and is part of the kinesin II complex. It also colocalizes with spindle microtubules. This information was provided by the Alliance of Gen…	Mutations in the KIF3A gene have been associated with several diseases, including Bardet-Biedl syndrome, a rare genetic disorder characterized by obesity, retinal degeneration, and kidney abnormalities. Additionally, KIF3A has been implicated in the development of certain cancers, such as breast cancer and glioblastoma. Targeted drug discovery efforts for KIF3A have focused on developing inhibito…	GO:0072383 plus-end-directed vesicle transport along microtubule;GO:0072386 plus-end-directed organelle transport along microtubule;GO:0034454 microtubule anchoring at centrosome		Predicted intracellular proteins	Cytosol;Intermediate filaments;Nucleoplasm (Approved)		(M219)PID HEDGEHOG GLI PATHWAY		0	1	0	0	0	1	0	0	0	0	0	0	0	0	0	0	0	0	0	0
ZFAND6	54469	symbol	H. sapiens	54469	H. sapiens	ZFAND6	zinc finger AN1-type containing 6	ZFAND6 is a human gene that encodes a protein containing a zinc finger AN1-type domain. This protein is predicted to have the ability to bind to proteins that have undergone polyubiquitin modification. It is involved in various cellular processes, including the response to tumor necrosis factor, negative regulation of apoptosis, and regulation of the I-kappaB kinase/NF-kappaB signaling pathway. Z…	There is limited information available on the disease implications of ZFAND6. However, recent studies have suggested that ZFAND6 may play a role in the development and progression of certain types of cancer, including breast cancer and hepatocellular carcinoma. Targeted drug discovery efforts for ZFAND6 are currently underway, with a focus on identifying small molecule inhibitors that can selecti…	GO:0006625 protein targeting to peroxisome;GO:0072662 protein localization to peroxisome;GO:0072663 establishment of protein localization to peroxisome		Predicted intracellular proteins	Nucleoplasm (Approved)				0	0	1	0	0	0	0	0	0	0	0	0	0	0	0	0	0	0	0	0
ATG12	9140	symbol	H. sapiens	9140	H. sapiens	ATG12	autophagy related 12	ATG12 is a human gene that is involved in the process of autophagy, which is the degradation of cytoplasmic components, including organelles, through the use of autophagosomes that are delivered to lysosomes or vacuoles. ATG12 is the human version of a yeast protein that is also involved in autophagy.	Research has shown that dysregulation of ATG12 can lead to various diseases, including cancer, neurodegenerative disorders, and infectious diseases. As a result, there has been significant interest in developing drugs that target ATG12 and the autophagy pathway. One example of a successful drug targeting autophagy is hydroxychloroquine, which is used to treat malaria and autoimmune diseases such …	GO:0061739 protein lipidation involved in autophagosome assembly;GO:1904971 regulation of viral translation;GO:1904973 positive regulation of viral translation		Predicted intracellular proteins; Transporters	Nucleoplasm;Vesicles (Approved)				0	0	0	0	0	1	1	0	0	0	0	0	1	0	0	0	1	0	0	0
XRCC4	7518	symbol	H. sapiens	7518	H. sapiens	XRCC4	X-ray repair cross complementing 4	XRCC4 (X-ray repair cross complementing 4) is a human gene that plays a crucial role in repairing DNA double-strand breaks. It works in conjunction with DNA ligase IV and the DNA-dependent protein kinase. XRCC4 is involved in both non-homologous end joining and the completion of V(D)J recombination. Mutations in this gene can lead to a condition called short stature, microcephaly, and endocrine d…	Mutations in the XRCC4 gene have been associated with a rare genetic disorder called short stature, microcephaly, and endocrine dysfunction (SSMED). This condition is characterized by growth retardation, small head size, and hormonal imbalances. There are currently no targeted drug discovery efforts specifically for XRCC4, but research is ongoing to develop therapies for DNA repair-related disord…	GO:0051103 DNA ligation involved in DNA repair;GO:0033152 immunoglobulin V(D)J recombination;GO:0051351 positive regulation of ligase activity		Cancer-related genes:Candidate cancer biomarkers; Human disease related genes:Congenital malformations:Other congenital malformations; Predicted intracellular proteins; Disease related genes	Nucleoplasm (Enhanced)	S-(Dimethylarsenic)Cysteine	(M42)PID DNA PK PATHWAY; (M84)PID ATM PATHWAY		0	0	1	0	0	0	0	0	0	0	0	0	0	0	0	0	0	0	0	0
PICALM	8301	symbol	H. sapiens	8301	H. sapiens	PICALM	phosphatidylinositol binding clathrin assembly protein	PICALM is a gene that encodes a protein involved in clathrin-mediated endocytosis, a process by which cells take in molecules from their environment. The protein recruits clathrin and adaptor protein complex 2 (AP2) to cell membranes to form coated pits and vesicles. It may also regulate the size of the clathrin cage, which determines the amount of membrane to be recycled. PICALM is involved in e…	PICALM has been implicated in the pathogenesis of Alzheimer's disease (AD), with genetic studies identifying it as a risk factor for the disease. The protein is involved in the endocytosis of amyloid precursor protein (APP), which is processed to form amyloid-beta (Aβ) peptides that accumulate in the brains of AD patients. Targeting PICALM could therefore be a potential therapeutic strategy for A…	GO:0097753 membrane bending;GO:1902962 regulation of metalloendopeptidase activity involved in amyloid precursor protein catabolic process;GO:1902963 negative regulation of metalloendopeptidase activity involved in amyloid precursor protein catabolic process		Predicted intracellular proteins; Human disease related genes:Cancers:Cancers of haematopoietic and lymphoid tissues; Disease related genes; Cancer-related genes	Vesicles (Enhanced)			(M5945)HALLMARK HEME METABOLISM	1	1	0	1	1	0	0	0	0	0	0	0	1	0	0	1	0	0	0	1
VDAC1	7416	symbol	H. sapiens	7416	H. sapiens	VDAC1	voltage dependent anion channel 1	The VDAC1 gene encodes a protein that is a key component of the outer mitochondrial membrane. This protein is responsible for facilitating the exchange of metabolites and ions across the membrane, which is important for regulating mitochondrial functions. Additionally, the protein can form channels in the plasma membrane and may be involved in transmembrane electron transport. The gene undergoes …	Research has shown that VDAC1 may play a role in various diseases, including cancer, neurodegenerative disorders, and cardiovascular diseases. In cancer, VDAC1 has been found to be overexpressed in many types of tumors, and its inhibition has been shown to induce apoptosis in cancer cells. Therefore, VDAC1 has been identified as a potential target for cancer therapy. In neurodegenerative disorder…	GO:0110099 negative regulation of calcium import into the mitochondrion;GO:1905091 positive regulation of parkin-mediated stimulation of mitophagy in response to mitochondrial depolarization;GO:0110097 regulation of calcium import into the mitochondrion		Predicted intracellular proteins		Aluminium monostearate; Cannabidiol; Medical Cannabis; Nabiximols		(M5926)HALLMARK MYC TARGETS V1; (M5936)HALLMARK OXIDATIVE PHOSPHORYLATION	0	0	0	0	0	1	1	0	0	0	0	0	0	0	0	0	1	0	0	0
ZNF30	90075	symbol	H. sapiens	90075	H. sapiens	ZNF30	zinc finger protein 30	ZNF30 is a human gene that encodes for a zinc finger protein 30. This protein is predicted to have the ability to bind to DNA and regulate transcription by RNA polymerase II. It is also predicted to be active in the nucleus. The function of ZNF30 is not fully understood, but it is believed to play a role in the regulation of gene expression.	There is limited information available on the disease implications of ZNF30. However, some studies have suggested that alterations in the expression of this gene may be associated with certain types of cancer, including breast cancer and hepatocellular carcinoma. Targeted drug discovery efforts for ZNF30 are also limited, as the function of this gene is not fully understood. Currently, there are …	GO:0006357 regulation of transcription by RNA polymerase II;GO:0006355 regulation of DNA-templated transcription;GO:2001141 regulation of RNA biosynthetic process		Predicted intracellular proteins; Transcription factors:Zinc-coordinating DNA-binding domains	Nucleoplasm (Approved); Additional: Cytosol				0	0	0	0	0	0	0	0	0	0	0	0	0	0	1	0	0	0	0	0
TAF7	6879	symbol	H. sapiens	6879	H. sapiens	TAF7	TATA-box binding protein associated factor 7	TAF7 is a gene that encodes a transcription coactivator and is located on chromosome 5 between the protocadherin beta and gamma gene clusters. The protein encoded by this gene is a component of the TFIID protein complex, which binds to the TATA box in class II promoters and recruits RNA polymerase II and other factors. TAF7 interacts with the largest TFIID subunit and multiple transcription activ…	There is limited information on the disease implications of TAF7 mutations. However, recent studies have suggested that TAF7 may play a role in the development of certain cancers, including breast cancer and hepatocellular carcinoma. Targeted drug discovery efforts for TAF7 are still in the early stages, but there is potential for TAF7 inhibitors to be developed as cancer therapies. One example o…	GO:0045344 negative regulation of MHC class I biosynthetic process;GO:0000296 spermine transport;GO:0045347 negative regulation of MHC class II biosynthetic process		Predicted intracellular proteins	Nucleoplasm (Approved); Additional: Golgi apparatus				0	0	0	0	0	0	0	0	0	0	0	0	0	0	0	0	0	0	0	0
GMCL1	64395	symbol	H. sapiens	64395	H. sapiens	GMCL1	germ cell-less 1, spermatogenesis associated	GMCL1 is a gene that encodes a nuclear envelope protein that is believed to be involved in spermatogenesis, either directly or indirectly by influencing other genes involved in the process. It is the human homolog of the germ cell-less gene found in mice and drosophila. The gene has multiple exons and is located on chromosome 2, but there is also a single-exon locus on chromosome 5 that encodes a…	There is limited information available on the disease implications of GMCL1. However, some studies have suggested that mutations in this gene may be associated with male infertility. Targeted drug discovery efforts for GMCL1 are also limited, as the exact role of the gene in spermatogenesis is not yet fully understood. However, there have been some studies exploring the potential of using GMCL1 a…	GO:0007281 germ cell development;GO:0022412 cellular process involved in reproduction in multicellular organism;GO:0007283 spermatogenesis		Predicted intracellular proteins				(M5951)HALLMARK SPERMATOGENESIS	0	0	0	0	0	0	0	0	0	0	0	0	0	0	0	0	0	0	0	0
ZNF92	168374	symbol	H. sapiens	168374	H. sapiens	ZNF92	zinc finger protein 92	ZNF92 is a human gene that encodes for a protein called zinc finger protein 92. This protein is predicted to have the ability to bind to DNA and regulate transcription, specifically in the cis-regulatory regions of genes that are transcribed by RNA polymerase II. ZNF92 is predicted to be located in the nucleus of cells, where it may play a role in controlling gene expression.	There is limited information available on the disease implications of ZNF92. However, some studies have suggested that it may be involved in the development of certain cancers, such as breast cancer and hepatocellular carcinoma. Targeted drug discovery efforts for ZNF92 are also limited, as its function and role in disease are not well understood. Currently, there are no drugs on the market that …	GO:0006357 regulation of transcription by RNA polymerase II;GO:0006355 regulation of DNA-templated transcription;GO:2001141 regulation of RNA biosynthetic process		Predicted intracellular proteins; Transcription factors:Zinc-coordinating DNA-binding domains	Nucleoplasm (Approved)				0	0	0	0	0	0	0	0	0	0	0	0	0	0	1	0	0	0	0	0
IKZF5	64376	symbol	H. sapiens	64376	H. sapiens	IKZF5	IKAROS family zinc finger 5	IKZF5 is a gene that belongs to the Ikaros family of transcription factors. These factors are involved in the regulation of lymphoid development and are expressed in lymphocytes. IKZF5 is also known as IKAROS family zinc finger 5. The function of this gene is not well understood, but it is thought to play a role in the development and differentiation of immune cells. Mutations in IKZF5 have been …	There is limited information available on the disease implications of IKZF5, and no targeted drug discovery efforts have been reported for this gene. However, mutations in other members of the Ikaros family of transcription factors have been associated with various diseases, including leukemia, lymphoma, and autoimmune disorders. It is possible that IKZF5 may also play a role in these diseases, b…	GO:0000122 negative regulation of transcription by RNA polymerase II;GO:0045892 negative regulation of DNA-templated transcription;GO:1902679 negative regulation of RNA biosynthetic process		Predicted intracellular proteins; Transcription factors:Zinc-coordinating DNA-binding domains; Human disease related genes:Cardiovascular diseases:Hematologic diseases; Disease related genes	Nucleoplasm (Supported); Additional: Cytosol;Plasma membrane				0	0	0	0	0	0	0	0	0	0	0	0	0	0	0	0	0	0	0	0
GCA	25801	symbol	H. sapiens	25801	H. sapiens	GCA	grancalcin	The GCA gene encodes a calcium-binding protein that is found in high levels in neutrophils and macrophages. The protein localizes to different cellular fractions depending on the presence of divalent cations such as magnesium and calcium. Alternative splicing and use of alternative promoters result in multiple transcript variants.	Research has shown that the GCA gene may play a role in various diseases, including cancer, autoimmune disorders, and infectious diseases. For example, studies have found that GCA expression is upregulated in certain types of cancer, such as breast and lung cancer, and may contribute to tumor growth and metastasis. Additionally, GCA has been implicated in the pathogenesis of autoimmune disorders …	GO:0061025 membrane fusion;GO:0061024 membrane organization;GO:0016043 cellular component organization		Predicted intracellular proteins	Cytosol (Supported); Additional: Plasma membrane	Calcium citrate; Calcium Phosphate; Calcium phosphate dihydrate		(M5921)HALLMARK COMPLEMENT	0	0	0	0	1	0	0	0	0	0	0	0	0	0	0	0	0	1	0	0
LZIC	84328	symbol	H. sapiens	84328	H. sapiens	LZIC	leucine zipper and CTNNBIP1 domain containing	LZIC is a human gene that is predicted to have beta-catenin binding activity and be involved in response to ionizing radiation. It contains both leucine zipper and CTNNBIP1 domains. The function of this gene is not fully understood, but it may play a role in regulating cell growth and proliferation. Further research is needed to fully understand the role of LZIC in human biology and disease.	Unfortunately, there is currently limited information available on the disease implications and targeted drug discovery efforts for LZIC. As the function of this gene is not fully understood, it is difficult to predict its potential involvement in disease pathways. Additionally, there are no known drugs on the market that specifically target LZIC. However, further research on the function of this…			Predicted intracellular proteins	Nucleoplasm (Approved); Additional: Cytosol				0	0	0	0	0	0	0	0	0	0	0	0	0	0	0	0	0	0	0	0
ZRANB2	9406	symbol	H. sapiens	9406	H. sapiens	ZRANB2	zinc finger RANBP2-type containing 2	The human gene ZRANB2, also known as zinc finger RANBP2-type containing 2, is involved in RNA binding activity and is predicted to play a role in RNA splicing and mRNA processing. It is located in the nucleoplasm, which is the fluid inside the nucleus of a cell. The gene's function is not fully understood, but it is believed to be important for regulating gene expression and maintaining the integ…	There is limited information available on the disease implications of ZRANB2. However, recent studies have suggested that mutations in this gene may be associated with certain types of cancer, including breast and ovarian cancer. Targeted drug discovery efforts for ZRANB2 are still in the early stages, but there is potential for the development of drugs that target the RNA binding activity of the…	GO:0008380 RNA splicing;GO:0006397 mRNA processing;GO:0016071 mRNA metabolic process		Predicted intracellular proteins	Nucleoplasm (Enhanced)				0	0	0	0	0	0	0	0	0	0	0	0	0	0	0	0	0	0	0	0
FEM1B	10116	symbol	H. sapiens	10116	H. sapiens	FEM1B	fem-1 homolog B	FEM1B is a gene that encodes an ankyrin repeat protein that is involved in mediating apoptosis, or programmed cell death. It is also believed to play a role in the replication stress-induced checkpoint signaling pathway by interacting with checkpoint kinase 1. The protein belongs to the death receptor-associated family of proteins.	There is limited information available on the disease implications of FEM1B. However, some studies have suggested that mutations in this gene may be associated with the development of certain types of cancer, including breast cancer and ovarian cancer. Targeted drug discovery efforts for FEM1B are also limited, as the function of this gene is not well understood. However, some studies have sugges…	GO:0060743 epithelial cell maturation involved in prostate gland development;GO:0060442 branching involved in prostate gland morphogenesis;GO:0060742 epithelial cell differentiation involved in prostate gland development		Predicted intracellular proteins	Nucleoplasm (Supported); Additional: Cytosol				0	0	0	0	0	0	0	0	1	0	0	0	0	0	0	0	0	0	0	0
ATG5	9474	symbol	H. sapiens	9474	H. sapiens	ATG5	autophagy related 5	ATG5 is a human gene that encodes a protein involved in various cellular processes, including autophagy, mitochondrial quality control, immune response regulation, lymphocyte development, antigen presentation, adipocyte differentiation, and apoptosis. The protein works with autophagy protein 12 as an E1-like activating enzyme in a ubiquitin-like conjugating system. Different protein isoforms are …	ATG5 has been implicated in various diseases, including cancer, neurodegenerative disorders, and infectious diseases. In cancer, ATG5 has been shown to play a role in tumor growth and survival, making it a potential target for cancer therapy. In neurodegenerative disorders, ATG5 dysfunction has been linked to the accumulation of toxic protein aggregates, such as in Alzheimer's and Parkinson's dis…	GO:0039689 negative stranded viral RNA replication;GO:0061739 protein lipidation involved in autophagosome assembly;GO:1904093 negative regulation of autophagic cell death		Disease related genes; Predicted intracellular proteins; Transporters; Human disease related genes:Nervous system diseases:Neurodegenerative diseases; Potential drug targets	Centrosome (Approved)				0	0	0	0	0	1	1	0	1	0	0	0	1	0	0	0	1	0	0	1
ARHGAP26	23092	symbol	H. sapiens	23092	H. sapiens	ARHGAP26	Rho GTPase activating protein 26	ARHGAP26 is a gene that encodes for a protein called Rho GTPase activating protein 26. This protein plays a role in regulating the organization of the actin-cytoskeleton in response to signals from integrin cell surface receptors. It binds to focal adhesion kinase and mediates the activity of the GTP binding proteins RhoA and Cdc42. Defects in this gene have been linked to juvenile myelomonocytic…	Juvenile myelomonocytic leukemia (JMML) is a rare and aggressive form of childhood leukemia that is characterized by the overproduction of immature white blood cells. Mutations in the ARHGAP26 gene have been identified in a subset of JMML patients, suggesting that this gene may play a role in the development of the disease. Targeted drug discovery efforts for JMML are ongoing, with a focus on ide…	GO:0051056 regulation of small GTPase mediated signal transduction;GO:0030036 actin cytoskeleton organization;GO:0030029 actin filament-based process		Predicted intracellular proteins; Human disease related genes:Cancers:Cancers of haematopoietic and lymphoid tissues; Disease related genes; Cancer-related genes	Cytosol (Approved)		(M281)PID FAK PATHWAY		1	0	0	0	0	1	0	0	0	0	0	0	0	1	0	0	0	0	0	0

## Sheet: Black module Enrichment
GroupID	Category	Term	Description	LogP	Log(q-value)	Genes	Symbols	InTerm_InList
1_Summary	Reactome Gene Sets	R-HSA-9716542	Signaling by Rho GTPases, Miro GTPases and RHOBTB3	-9.65263	-5.30772	1362,1432,3012,3799,3998,4646,5048,5290,5295,5337,5825,8301,8773,8826,9341,10097,10276,10787,23092,29766,51133,55669,56990,93663,94134,114885,121512,3655	CPD,MAPK14,H2AC8,KIF5B,LMAN1,MYO6,PAFAH1B1,PIK3CA,PIK3R1,PLD1,ABCD3,PICALM,SNAP23,IQGAP1,VAMP3,ACTR2,NET1,NCKAP1,ARHGAP26,TMOD3,KCTD3,MFN1,CDC42SE2,ARHGAP18,ARHGAP12,OSBPL11,FGD4,ITGA6	28/-
1_Member	Reactome Gene Sets	R-HSA-9716542	Signaling by Rho GTPases, Miro GTPases and RHOBTB3	-9.65263	-5.30772	1362,1432,3012,3799,3998,4646,5048,5290,5295,5337,5825,8301,8773,8826,9341,10097,10276,10787,23092,29766,51133,55669,56990,93663,94134,114885,121512	CPD,MAPK14,H2AC8,KIF5B,LMAN1,MYO6,PAFAH1B1,PIK3CA,PIK3R1,PLD1,ABCD3,PICALM,SNAP23,IQGAP1,VAMP3,ACTR2,NET1,NCKAP1,ARHGAP26,TMOD3,KCTD3,MFN1,CDC42SE2,ARHGAP18,ARHGAP12,OSBPL11,FGD4	27/722
1_Member	Reactome Gene Sets	R-HSA-9012999	RHO GTPase cycle	-9.31628	-5.3017	1362,3998,4646,5290,5295,5337,5825,8301,8773,8826,9341,10276,10787,23092,29766,51133,56990,93663,94134,114885,121512	CPD,LMAN1,MYO6,PIK3CA,PIK3R1,PLD1,ABCD3,PICALM,SNAP23,IQGAP1,VAMP3,NET1,NCKAP1,ARHGAP26,TMOD3,KCTD3,CDC42SE2,ARHGAP18,ARHGAP12,OSBPL11,FGD4	21/449
1_Member	Reactome Gene Sets	R-HSA-194315	Signaling by Rho GTPases	-9.16948	-5.3017	1362,1432,3012,3799,3998,4646,5048,5290,5295,5337,5825,8301,8773,8826,9341,10097,10276,10787,23092,29766,51133,56990,93663,94134,114885,121512	CPD,MAPK14,H2AC8,KIF5B,LMAN1,MYO6,PAFAH1B1,PIK3CA,PIK3R1,PLD1,ABCD3,PICALM,SNAP23,IQGAP1,VAMP3,ACTR2,NET1,NCKAP1,ARHGAP26,TMOD3,KCTD3,CDC42SE2,ARHGAP18,ARHGAP12,OSBPL11,FGD4	26/706
1_Member	Reactome Gene Sets	R-HSA-8980692	RHOA GTPase cycle	-6.17755	-3.00874	3998,5295,5337,5825,8773,8826,9341,10276,23092,93663	LMAN1,PIK3R1,PLD1,ABCD3,SNAP23,IQGAP1,VAMP3,NET1,ARHGAP26,ARHGAP18	10/147
1_Member	Reactome Gene Sets	R-HSA-9013106	RHOC GTPase cycle	-5.43477	-2.55227	3998,5295,5825,8826,9341,23092,93663	LMAN1,PIK3R1,ABCD3,IQGAP1,VAMP3,ARHGAP26,ARHGAP18	7/74
1_Member	Reactome Gene Sets	R-HSA-9013148	CDC42 GTPase cycle	-5.05269	-2.30985	5295,5337,8773,8826,9341,23092,51133,56990,121512	PIK3R1,PLD1,SNAP23,IQGAP1,VAMP3,ARHGAP26,KCTD3,CDC42SE2,FGD4	9/155
1_Member	Reactome Gene Sets	R-HSA-9013404	RAC2 GTPase cycle	-4.93194	-2.25913	3998,5290,5295,8826,9341,10787,23092	LMAN1,PIK3CA,PIK3R1,IQGAP1,VAMP3,NCKAP1,ARHGAP26	7/88
1_Member	Reactome Gene Sets	R-HSA-9013149	RAC1 GTPase cycle	-4.44168	-1.94188	5290,5295,5337,8773,8826,9341,10787,23092,94134	PIK3CA,PIK3R1,PLD1,SNAP23,IQGAP1,VAMP3,NCKAP1,ARHGAP26,ARHGAP12	9/185
1_Member	Reactome Gene Sets	R-HSA-9013405	RHOD GTPase cycle	-3.98159	-1.65787	3998,5295,9341,23092,94134	LMAN1,PIK3R1,VAMP3,ARHGAP26,ARHGAP12	5/54
1_Member	Reactome Gene Sets	R-HSA-9013423	RAC3 GTPase cycle	-3.76811	-1.52153	3998,5295,8773,9341,10787,23092	LMAN1,PIK3R1,SNAP23,VAMP3,NCKAP1,ARHGAP26	6/94
1_Member	Reactome Gene Sets	R-HSA-9013026	RHOB GTPase cycle	-3.44753	-1.34567	5295,8773,9341,10276,23092	PIK3R1,SNAP23,VAMP3,NET1,ARHGAP26	5/70
1_Member	Reactome Gene Sets	R-HSA-9035034	RHOF GTPase cycle	-3.32504	-1.29284	5295,8773,9341,94134	PIK3R1,SNAP23,VAMP3,ARHGAP12	4/42
1_Member	Reactome Gene Sets	R-HSA-9013409	RHOJ GTPase cycle	-2.87931	-1.04092	5295,8773,9341,23092	PIK3R1,SNAP23,VAMP3,ARHGAP26	4/55
1_Member	Reactome Gene Sets	R-HSA-9013406	RHOQ GTPase cycle	-2.76572	-0.957374	8773,8826,9341,23092	SNAP23,IQGAP1,VAMP3,ARHGAP26	4/59
1_Member	Reactome Gene Sets	R-HSA-9013408	RHOG GTPase cycle	-2.40671	-0.710171	3998,5295,5337,9341	LMAN1,PIK3R1,PLD1,VAMP3	4/74
1_Member	Canonical Pathways	M67	PID ARF6 TRAFFICKING PATHWAY	-2.05574	-0.472014	3655,5337,9341	ITGA6,PLD1,VAMP3	3/49
2_Summary	Reactome Gene Sets	R-HSA-199991	Membrane Trafficking	-8.7312	-4.98836	164,400,1362,3799,3998,4074,4646,5048,6272,7082,8301,8773,9341,10097,10260,10427,10484,10945,10959,11014,11127,27348,60592,149371,6683,51068,55669,80184,4893,5290,5295,5781,9867,25898,26235	AP1G1,ARL1,CPD,KIF5B,LMAN1,M6PR,MYO6,PAFAH1B1,SORT1,TJP1,PICALM,SNAP23,VAMP3,ACTR2,DENND4A,SEC24B,SEC23A,KDELR1,TMED2,KDELR2,KIF3A,TOR1B,SCOC,EXOC8,SPAST,NMD3,MFN1,CEP290,NRAS,PIK3CA,PIK3R1,PTPN11,PJA2,RCHY1,FBXL4	35/-
2_Member	Reactome Gene Sets	R-HSA-199991	Membrane Trafficking	-8.7312	-4.98836	164,400,1362,3799,3998,4074,4646,5048,6272,7082,8301,8773,9341,10097,10260,10427,10484,10945,10959,11014,11127,27348,60592,149371	AP1G1,ARL1,CPD,KIF5B,LMAN1,M6PR,MYO6,PAFAH1B1,SORT1,TJP1,PICALM,SNAP23,VAMP3,ACTR2,DENND4A,SEC24B,SEC23A,KDELR1,TMED2,KDELR2,KIF3A,TOR1B,SCOC,EXOC8	24/634
2_Member	Reactome Gene Sets	R-HSA-5653656	Vesicle-mediated transport	-8.22749	-4.66073	164,400,1362,3799,3998,4074,4646,5048,6272,7082,8301,8773,9341,10097,10260,10427,10484,10945,10959,11014,11127,27348,60592,149371	AP1G1,ARL1,CPD,KIF5B,LMAN1,M6PR,MYO6,PAFAH1B1,SORT1,TJP1,PICALM,SNAP23,VAMP3,ACTR2,DENND4A,SEC24B,SEC23A,KDELR1,TMED2,KDELR2,KIF3A,TOR1B,SCOC,EXOC8	24/673
2_Member	Reactome Gene Sets	R-HSA-6811442	Intra-Golgi and retrograde Golgi-to-ER traffic	-4.93984	-2.25913	400,3799,4074,5048,9341,10945,10959,11014,11127,60592	ARL1,KIF5B,M6PR,PAFAH1B1,VAMP3,KDELR1,TMED2,KDELR2,KIF3A,SCOC	10/202
2_Member	GO Biological Processes	GO:0051650	establishment of vesicle localization	-3.92581	-1.61833	164,3799,5048,8301,8773,10959,11127,149371	AP1G1,KIF5B,PAFAH1B1,PICALM,SNAP23,TMED2,KIF3A,EXOC8	8/169
2_Member	GO Biological Processes	GO:0051648	vesicle localization	-3.68855	-1.48147	164,3799,5048,8301,8773,10959,11127,149371	AP1G1,KIF5B,PAFAH1B1,PICALM,SNAP23,TMED2,KIF3A,EXOC8	8/183
2_Member	GO Biological Processes	GO:0051640	organelle localization	-3.52657	-1.39118	164,3799,5048,6683,8301,8773,9341,10097,10959,11127,51068,55669,80184,149371	AP1G1,KIF5B,PAFAH1B1,SPAST,PICALM,SNAP23,VAMP3,ACTR2,TMED2,KIF3A,NMD3,MFN1,CEP290,EXOC8	14/542
2_Member	Reactome Gene Sets	R-HSA-8856688	Golgi-to-ER retrograde transport	-2.96413	-1.0861	3799,5048,10945,10959,11014,11127	KIF5B,PAFAH1B1,KDELR1,TMED2,KDELR2,KIF3A	6/133
2_Member	Reactome Gene Sets	R-HSA-6811434	COPI-dependent Golgi-to-ER retrograde traffic	-2.76404	-0.956953	3799,10945,10959,11014,11127	KIF5B,KDELR1,TMED2,KDELR2,KIF3A	5/99
2_Member	GO Biological Processes	GO:0098930	axonal transport	-2.71215	-0.918699	3799,5048,6683,11127	KIF5B,PAFAH1B1,SPAST,KIF3A	4/61
2_Member	GO Biological Processes	GO:0051656	establishment of organelle localization	-2.49184	-0.766032	164,3799,5048,6683,8301,8773,10959,11127,51068,149371	AP1G1,KIF5B,PAFAH1B1,SPAST,PICALM,SNAP23,TMED2,KIF3A,NMD3,EXOC8	10/410
2_Member	GO Biological Processes	GO:0008088	axo-dendritic transport	-2.44949	-0.737294	3799,5048,6683,11127	KIF5B,PAFAH1B1,SPAST,KIF3A	4/72
2_Member	Reactome Gene Sets	R-HSA-2132295	MHC class II antigen presentation	-2.35636	-0.675155	164,3799,10427,10484,11127	AP1G1,KIF5B,SEC24B,SEC23A,KIF3A	5/123
2_Member	GO Biological Processes	GO:0072384	organelle transport along microtubule	-2.24812	-0.60132	3799,5048,6683,11127	KIF5B,PAFAH1B1,SPAST,KIF3A	4/82
2_Member	GO Biological Processes	GO:0047496	vesicle transport along microtubule	-2.24196	-0.599492	3799,5048,11127	KIF5B,PAFAH1B1,KIF3A	3/42
2_Member	Reactome Gene Sets	R-HSA-1280218	Adaptive Immune System	-2.13046	-0.526711	164,3799,4893,5290,5295,5781,8773,9341,9867,10427,10484,11127,25898,26235	AP1G1,KIF5B,NRAS,PIK3CA,PIK3R1,PTPN11,SNAP23,VAMP3,PJA2,SEC24B,SEC23A,KIF3A,RCHY1,FBXL4	14/768
2_Member	GO Biological Processes	GO:0008089	anterograde axonal transport	-2.10572	-0.508232	3799,6683,11127	KIF5B,SPAST,KIF3A	3/47
3_Summary	GO Biological Processes	GO:0033365	protein localization to organelle	-8.59685	-4.95091	400,1660,3012,3308,4074,5295,6272,7072,7485,7518,9804,10210,10526,10945,10959,11014,23515,25913,26060,27348,51141,54469,55198,55754,90865,134266,164,3799,4646,10427,10484,23161,27236,51496	ARL1,DHX9,H2AC8,HSPA4,M6PR,PIK3R1,SORT1,TIA1,GET1,XRCC4,TOMM20,TOPORS,IPO8,KDELR1,TMED2,KDELR2,MORC3,POT1,APPL1,TOR1B,INSIG2,ZFAND6,APPL2,TMEM30A,IL33,GRPEL2,AP1G1,KIF5B,MYO6,SEC24B,SEC23A,SNX13,ARFIP1,CTDSPL2	34/-
3_Member	GO Biological Processes	GO:0033365	protein localization to organelle	-8.59685	-4.95091	400,1660,3012,3308,4074,5295,6272,7072,7485,7518,9804,10210,10526,10945,10959,11014,23515,25913,26060,27348,51141,54469,55198,55754,90865,134266	ARL1,DHX9,H2AC8,HSPA4,M6PR,PIK3R1,SORT1,TIA1,GET1,XRCC4,TOMM20,TOPORS,IPO8,KDELR1,TMED2,KDELR2,MORC3,POT1,APPL1,TOR1B,INSIG2,ZFAND6,APPL2,TMEM30A,IL33,GRPEL2	26/752
3_Member	GO Biological Processes	GO:0006886	intracellular protein transport	-6.92407	-3.57916	164,400,3308,3799,4074,4646,5295,6272,9804,10427,10484,10526,10959,23161,26060,27236,51496,55198,90865,134266	AP1G1,ARL1,HSPA4,KIF5B,M6PR,MYO6,PIK3R1,SORT1,TOMM20,SEC24B,SEC23A,IPO8,TMED2,SNX13,APPL1,ARFIP1,CTDSPL2,APPL2,IL33,GRPEL2	20/562
3_Member	GO Biological Processes	GO:0072594	establishment of protein localization to organelle	-4.21891	-1.80343	3308,4074,5295,6272,9804,10526,25913,26060,54469,55198,90865,134266	HSPA4,M6PR,PIK3R1,SORT1,TOMM20,IPO8,POT1,APPL1,ZFAND6,APPL2,IL33,GRPEL2	12/350
4_Summary	GO Biological Processes	GO:0048193	Golgi vesicle transport	-7.57839	-4.07859	164,3998,6272,6683,8773,9341,9522,10427,10484,10945,10959,11014,51026,81555,149371,8702,8790,9331,11320,55907,79694,80267,8301,4801,51141,5290,3716,5781,9908,7082	AP1G1,LMAN1,SORT1,SPAST,SNAP23,VAMP3,SCAMP1,SEC24B,SEC23A,KDELR1,TMED2,KDELR2,GOLT1B,YIPF5,EXOC8,B4GALT4,FPGT,B4GALT6,MGAT4A,CMAS,MANEA,EDEM3,PICALM,NFYB,INSIG2,PIK3CA,JAK1,PTPN11,G3BP2,TJP1	30/-
4_Member	GO Biological Processes	GO:0048193	Golgi vesicle transport	-7.57839	-4.07859	164,3998,6272,6683,8773,9341,9522,10427,10484,10945,10959,11014,51026,81555,149371	AP1G1,LMAN1,SORT1,SPAST,SNAP23,VAMP3,SCAMP1,SEC24B,SEC23A,KDELR1,TMED2,KDELR2,GOLT1B,YIPF5,EXOC8	15/280
4_Member	GO Biological Processes	GO:0006888	endoplasmic reticulum to Golgi vesicle-mediated transport	-5.82106	-2.79364	3998,6683,10427,10484,10945,10959,11014,51026,81555	LMAN1,SPAST,SEC24B,SEC23A,KDELR1,TMED2,KDELR2,GOLT1B,YIPF5	9/125
4_Member	Reactome Gene Sets	R-HSA-446203	Asparagine N-linked glycosylation	-5.54555	-2.63201	3998,8702,8790,9331,10427,10484,10945,10959,11014,11320,55907,79694,80267	LMAN1,B4GALT4,FPGT,B4GALT6,SEC24B,SEC23A,KDELR1,TMED2,KDELR2,MGAT4A,CMAS,MANEA,EDEM3	13/304
4_Member	Reactome Gene Sets	R-HSA-948021	Transport to the Golgi and subsequent modification	-5.27517	-2.47434	3998,8702,9331,10427,10484,10945,10959,11014,11320,79694	LMAN1,B4GALT4,B4GALT6,SEC24B,SEC23A,KDELR1,TMED2,KDELR2,MGAT4A,MANEA	10/185
4_Member	GO Biological Processes	GO:0035459	vesicle cargo loading	-3.73555	-1.50792	8301,10427,10484,10959	PICALM,SEC24B,SEC23A,TMED2	4/33
4_Member	Reactome Gene Sets	R-HSA-5694530	Cargo concentration in the ER	-3.73555	-1.50792	3998,10427,10484,10959	LMAN1,SEC24B,SEC23A,TMED2	4/33
4_Member	GO Biological Processes	GO:0006900	vesicle budding from membrane	-3.17991	-1.22062	164,8301,10427,10484,10959	AP1G1,PICALM,SEC24B,SEC23A,TMED2	5/80
4_Member	Reactome Gene Sets	R-HSA-1655829	Regulation of cholesterol biosynthesis by SREBP (SREBF)	-2.87931	-1.04092	4801,10427,10484,51141	NFYB,SEC24B,SEC23A,INSIG2	4/55
4_Member	Reactome Gene Sets	R-HSA-199977	ER to Golgi Anterograde Transport	-2.64032	-0.868288	3998,10427,10484,10945,10959,11014	LMAN1,SEC24B,SEC23A,KDELR1,TMED2,KDELR2	6/154
4_Member	Reactome Gene Sets	R-HSA-204005	COPII-mediated vesicle transport	-2.53932	-0.798646	3998,10427,10484,10959	LMAN1,SEC24B,SEC23A,TMED2	4/68
4_Member	WikiPathways	WP1982	Sterol regulatory element binding proteins SREBP signaling	-2.5163	-0.782062	5290,10427,10484,51141	PIK3CA,SEC24B,SEC23A,INSIG2	4/69
4_Member	Reactome Gene Sets	R-HSA-9705671	SARS-CoV-2 activates/modulates innate and adaptive immune responses	-2.3122	-0.643378	3716,5781,9908,10427,10484	JAK1,PTPN11,G3BP2,SEC24B,SEC23A	5/126
4_Member	GO Biological Processes	GO:0090114	COPII-coated vesicle budding	-2.2714	-0.619343	10427,10484,10959	SEC24B,SEC23A,TMED2	3/41
4_Member	Reactome Gene Sets	R-HSA-9705683	SARS-CoV-2-host interactions	-2.06095	-0.474204	3716,5781,7082,9908,10427,10484	JAK1,PTPN11,TJP1,G3BP2,SEC24B,SEC23A	6/203
5_Summary	GO Biological Processes	GO:0061024	membrane organization	-7.22911	-3.81853	164,1182,3308,5048,6683,7485,8301,8411,8773,9341,9804,10015,10427,10484,10959,25801,27348,28978,55754,81555,91137,94134,149371,221035,523,6272,23325,400,3998	AP1G1,CLCN3,HSPA4,PAFAH1B1,SPAST,GET1,PICALM,EEA1,SNAP23,VAMP3,TOMM20,PDCD6IP,SEC24B,SEC23A,TMED2,GCA,TOR1B,TMEM14A,TMEM30A,YIPF5,SLC25A46,ARHGAP12,EXOC8,REEP3,ATP6V1A,SORT1,WASHC4,ARL1,LMAN1	29/-
5_Member	GO Biological Processes	GO:0061024	membrane organization	-7.22911	-3.81853	164,1182,3308,5048,6683,7485,8301,8411,8773,9341,9804,10015,10427,10484,10959,25801,27348,28978,55754,81555,91137,94134,149371,221035	AP1G1,CLCN3,HSPA4,PAFAH1B1,SPAST,GET1,PICALM,EEA1,SNAP23,VAMP3,TOMM20,PDCD6IP,SEC24B,SEC23A,TMED2,GCA,TOR1B,TMEM14A,TMEM30A,YIPF5,SLC25A46,ARHGAP12,EXOC8,REEP3	24/760
5_Member	GO Biological Processes	GO:0016050	vesicle organization	-7.20919	-3.81853	164,523,1182,5048,6272,8301,8411,8773,9341,10015,10427,10484,10959,23325,81555,149371	AP1G1,ATP6V1A,CLCN3,PAFAH1B1,SORT1,PICALM,EEA1,SNAP23,VAMP3,PDCD6IP,SEC24B,SEC23A,TMED2,WASHC4,YIPF5,EXOC8	16/343
5_Member	GO Biological Processes	GO:0010256	endomembrane system organization	-5.07824	-2.3244	164,400,523,1182,3998,5048,6683,7485,8411,8773,10015,10959,23325,27348,81555,149371,221035	AP1G1,ARL1,ATP6V1A,CLCN3,LMAN1,PAFAH1B1,SPAST,GET1,EEA1,SNAP23,PDCD6IP,TMED2,WASHC4,TOR1B,YIPF5,EXOC8,REEP3	17/557
6_Summary	Canonical Pathways	M164	PID ERBB1 DOWNSTREAM PATHWAY	-6.46242	-3.15891	466,2059,4893,5290,5295,5337,8826,10097,10787,1432,3716,5781,5921,5782,3998,4233,7422,4170,1021,102,4686,7072,161742,7082,847,7416,3799,3664,6934,55970,8491,8773,11127,10558,81537,9474,26060,4664,92,4090,10114,3655,8030,127933,6272,523,865,3012,8204,90865,9140,5573,4179,25898,5048,55754,51719,23092,9975,55198,1182,3632,55669,23530	ATF1,EPS8,NRAS,PIK3CA,PIK3R1,PLD1,IQGAP1,ACTR2,NCKAP1,MAPK14,JAK1,PTPN11,RASA1,PTPN12,LMAN1,MET,VEGFA,MCL1,CDK6,ADAM10,NCBP1,TIA1,SPRED1,TJP1,CAT,VDAC1,KIF5B,IRF6,TCF7L2,GNG12,MAP4K3,SNAP23,KIF3A,SPTLC1,SGPP1,ATG5,APPL1,NAB1,ACVR2A,SMAD5,HIPK3,ITGA6,CCDC6,UHMK1,SORT1,ATP6V1A,CBFB,H2AC8,NRIP1,IL33,ATG12,PRKAR1A,CD46,RCHY1,PAFAH1B1,TMEM30A,CAB39,ARHGAP26,NR1D2,APPL2,CLCN3,INPP5A,MFN1,NNT	64/-
6_Member	Canonical Pathways	M164	PID ERBB1 DOWNSTREAM PATHWAY	-6.46242	-3.15891	466,2059,4893,5290,5295,5337,8826,10097,10787	ATF1,EPS8,NRAS,PIK3CA,PIK3R1,PLD1,IQGAP1,ACTR2,NCKAP1	9/105
6_Member	Canonical Pathways	M122	PID IL2 1PATHWAY	-6.3219	-3.05617	1432,3716,4893,5290,5295,5781,5921	MAPK14,JAK1,NRAS,PIK3CA,PIK3R1,PTPN11,RASA1	7/55
6_Member	WikiPathways	WP437	EGF EGFR signaling pathway	-5.86565	-2.7995	466,1432,2059,3716,5295,5337,5781,5782,5921,8826	ATF1,MAPK14,EPS8,JAK1,PIK3R1,PLD1,PTPN11,PTPN12,RASA1,IQGAP1	10/159
6_Member	Canonical Pathways	M91	PID TCPTP PATHWAY	-5.79612	-2.79364	3716,3998,4233,5290,5295,7422	JAK1,LMAN1,MET,PIK3CA,PIK3R1,VEGFA	6/42
6_Member	Canonical Pathways	M186	PID PDGFRB PATHWAY	-5.70692	-2.7314	2059,4893,5290,5295,5781,5921,8826,10097,10787	EPS8,NRAS,PIK3CA,PIK3R1,PTPN11,RASA1,IQGAP1,ACTR2,NCKAP1	9/129
6_Member	Canonical Pathways	M81	PID CDC42 PATHWAY	-5.59843	-2.65147	1432,2059,5290,5295,5337,8826,10097	MAPK14,EPS8,PIK3CA,PIK3R1,PLD1,IQGAP1,ACTR2	7/70
6_Member	Canonical Pathways	M226	PID VEGFR1 PATHWAY	-5.57776	-2.64783	5290,5295,5781,5921,7422	PIK3CA,PIK3R1,PTPN11,RASA1,VEGFA	5/26
6_Member	Canonical Pathways	M183	PID IL6 7 PATHWAY	-5.50074	-2.60299	1432,3716,4170,5290,5295,5781	MAPK14,JAK1,MCL1,PIK3CA,PIK3R1,PTPN11	6/47
6_Member	Reactome Gene Sets	R-HSA-186763	Downstream signal transduction	-5.33041	-2.49116	4893,5290,5295,5781,5921	NRAS,PIK3CA,PIK3R1,PTPN11,RASA1	5/29
6_Member	Canonical Pathways	M234	PID IL2 STAT5 PATHWAY	-5.2543	-2.4657	1021,3716,5290,5295,5781	CDK6,JAK1,PIK3CA,PIK3R1,PTPN11	5/30
6_Member	Reactome Gene Sets	R-HSA-177929	Signaling by EGFR	-5.18957	-2.42445	102,4893,5290,5295,5781,5782	ADAM10,NRAS,PIK3CA,PIK3R1,PTPN11,PTPN12	6/53
6_Member	Reactome Gene Sets	R-HSA-9703648	Signaling by FLT3 ITD and TKD mutants	-5.03719	-2.30507	4893,5290,5295,5781	NRAS,PIK3CA,PIK3R1,PTPN11	4/16
6_Member	Canonical Pathways	M100	PID SHP2 PATHWAY	-5.00328	-2.28163	3716,4893,5290,5295,5781,7422	JAK1,NRAS,PIK3CA,PIK3R1,PTPN11,VEGFA	6/57
6_Member	Reactome Gene Sets	R-HSA-186797	Signaling by PDGF	-4.95899	-2.25913	4893,5290,5295,5781,5782,5921	NRAS,PIK3CA,PIK3R1,PTPN11,PTPN12,RASA1	6/58
6_Member	Canonical Pathways	M127	PID ERBB1 RECEPTOR PROXIMAL PATHWAY	-4.91208	-2.25362	4893,5290,5295,5781,5921	NRAS,PIK3CA,PIK3R1,PTPN11,RASA1	5/35
6_Member	Reactome Gene Sets	R-HSA-8851907	MET activates PI3K/AKT signaling	-4.90112	-2.25362	4233,5290,5295	MET,PIK3CA,PIK3R1	3/6
6_Member	Reactome Gene Sets	R-HSA-190236	Signaling by FGFR	-4.89955	-2.25362	4686,4893,5290,5295,5781,7072,161742	NCBP1,NRAS,PIK3CA,PIK3R1,PTPN11,TIA1,SPRED1	7/89
6_Member	Reactome Gene Sets	R-HSA-210993	Tie2 Signaling	-4.81746	-2.18013	4893,5290,5295,5781	NRAS,PIK3CA,PIK3R1,PTPN11	4/18
6_Member	Canonical Pathways	M156	PID ECADHERIN NASCENT AJ PATHWAY	-4.67549	-2.07418	5290,5295,7082,8826,10787	PIK3CA,PIK3R1,TJP1,IQGAP1,NCKAP1	5/39
6_Member	Reactome Gene Sets	R-HSA-4420097	VEGFA-VEGFR2 Pathway	-4.59683	-2.03726	1432,4893,5290,5295,5921,7422,10787	MAPK14,NRAS,PIK3CA,PIK3R1,RASA1,VEGFA,NCKAP1	7/99
6_Member	KEGG Pathway	hsa05208	Chemical carcinogenesis - reactive oxygen species	-4.5696	-2.01709	847,1432,4233,4893,5290,5295,5337,5781,7416,7422	CAT,MAPK14,MET,NRAS,PIK3CA,PIK3R1,PLD1,PTPN11,VDAC1,VEGFA	10/223
6_Member	WikiPathways	WP3303	RAC1 PAK1 p38 MMP2 pathway	-4.55831	-2.01275	1432,4893,5290,5295,5781,5921	MAPK14,NRAS,PIK3CA,PIK3R1,PTPN11,RASA1	6/68
6_Member	Canonical Pathways	M237	PID VEGFR1 2 PATHWAY	-4.52193	-1.99657	1432,5290,5295,5781,7422,8826	MAPK14,PIK3CA,PIK3R1,PTPN11,VEGFA,IQGAP1	6/69
6_Member	KEGG Pathway	hsa05211	Renal cell carcinoma	-4.52193	-1.99657	4233,4893,5290,5295,5781,7422	MET,NRAS,PIK3CA,PIK3R1,PTPN11,VEGFA	6/69
6_Member	KEGG Pathway	hsa05223	Non-small cell lung cancer	-4.41628	-1.92871	1021,3799,4233,4893,5290,5295	CDK6,KIF5B,MET,NRAS,PIK3CA,PIK3R1	6/72
6_Member	Reactome Gene Sets	R-HSA-5654738	Signaling by FGFR2	-4.38216	-1.90058	4686,4893,5290,5295,5781,7072	NCBP1,NRAS,PIK3CA,PIK3R1,PTPN11,TIA1	6/73
6_Member	Reactome Gene Sets	R-HSA-194138	Signaling by VEGF	-4.35294	-1.88448	1432,4893,5290,5295,5921,7422,10787	MAPK14,NRAS,PIK3CA,PIK3R1,RASA1,VEGFA,NCKAP1	7/108
6_Member	WikiPathways	WP4674	Head and neck squamous cell carcinoma	-4.34857	-1.88448	1021,3664,4893,5290,5295,7422	CDK6,IRF6,NRAS,PIK3CA,PIK3R1,VEGFA	6/74
6_Member	KEGG Pathway	hsa05212	Pancreatic cancer	-4.2829	-1.83937	1021,3716,5290,5295,5337,7422	CDK6,JAK1,PIK3CA,PIK3R1,PLD1,VEGFA	6/76
6_Member	KEGG Pathway	hsa05167	Kaposi sarcoma-associated herpesvirus infection	-4.28118	-1.83937	1021,1432,3716,4893,5290,5295,6934,7422,55970	CDK6,MAPK14,JAK1,NRAS,PIK3CA,PIK3R1,TCF7L2,VEGFA,GNG12	9/194
6_Member	Reactome Gene Sets	R-HSA-5654708	Downstream signaling of activated FGFR3	-4.22179	-1.80343	4893,5290,5295,5781	NRAS,PIK3CA,PIK3R1,PTPN11	4/25
6_Member	Reactome Gene Sets	R-HSA-9006115	Signaling by NTRK2 (TRKB)	-4.22179	-1.80343	4893,5290,5295,5781	NRAS,PIK3CA,PIK3R1,PTPN11	4/25
6_Member	KEGG Pathway	hsa01521	EGFR tyrosine kinase inhibitor resistance	-4.18799	-1.78559	3716,4233,4893,5290,5295,7422	JAK1,MET,NRAS,PIK3CA,PIK3R1,VEGFA	6/79
6_Member	Canonical Pathways	M92	PID ANGIOPOIETIN RECEPTOR PATHWAY	-4.18601	-1.78559	1432,5290,5295,5781,5921	MAPK14,PIK3CA,PIK3R1,PTPN11,RASA1	5/49
6_Member	Reactome Gene Sets	R-HSA-1227990	Signaling by ERBB2 in Cancer	-4.15219	-1.7622	4893,5290,5295,5782	NRAS,PIK3CA,PIK3R1,PTPN12	4/26
6_Member	WikiPathways	WP395	IL 4 signaling pathway	-4.14331	-1.7622	1432,3716,5290,5295,5781	MAPK14,JAK1,PIK3CA,PIK3R1,PTPN11	5/50
6_Member	WikiPathways	WP481	Insulin signaling	-4.0912	-1.71943	1432,3799,5290,5295,5781,8491,8773,11127	MAPK14,KIF5B,PIK3CA,PIK3R1,PTPN11,MAP4K3,SNAP23,KIF3A	8/160
6_Member	Reactome Gene Sets	R-HSA-5654716	Downstream signaling of activated FGFR4	-4.08551	-1.71833	4893,5290,5295,5781	NRAS,PIK3CA,PIK3R1,PTPN11	4/27
6_Member	Reactome Gene Sets	R-HSA-5654736	Signaling by FGFR1	-4.06071	-1.69808	4893,5290,5295,5781,161742	NRAS,PIK3CA,PIK3R1,PTPN11,SPRED1	5/52
6_Member	KEGG Pathway	hsa04071	Sphingolipid signaling pathway	-4.03929	-1.6893	1432,4893,5290,5295,5337,10558,81537	MAPK14,NRAS,PIK3CA,PIK3R1,PLD1,SPTLC1,SGPP1	7/121
6_Member	WikiPathways	WP4806	EGFR tyrosine kinase inhibitor resistance	-4.03857	-1.6893	3716,4233,4893,5290,5295,7422	JAK1,MET,NRAS,PIK3CA,PIK3R1,VEGFA	6/84
6_Member	GO Biological Processes	GO:0010592	positive regulation of lamellipodium assembly	-4.02151	-1.68093	5290,5295,10097,10787	PIK3CA,PIK3R1,ACTR2,NCKAP1	4/28
6_Member	Reactome Gene Sets	R-HSA-9682385	FLT3 signaling in disease	-4.02151	-1.68093	4893,5290,5295,5781	NRAS,PIK3CA,PIK3R1,PTPN11	4/28
6_Member	Reactome Gene Sets	R-HSA-5655291	Signaling by FGFR4 in disease	-3.99861	-1.67074	4893,5290,5295	NRAS,PIK3CA,PIK3R1	3/11
6_Member	WikiPathways	WP3972	PDGFR beta pathway	-3.96001	-1.64853	3716,5290,5295,5921	JAK1,PIK3CA,PIK3R1,RASA1	4/29
6_Member	WikiPathways	WP2374	Oncostatin M signaling pathway	-3.90569	-1.61098	1432,3716,5295,5781,7422	MAPK14,JAK1,PIK3R1,PTPN11,VEGFA	5/56
6_Member	Reactome Gene Sets	R-HSA-5654696	Downstream signaling of activated FGFR2	-3.90081	-1.61098	4893,5290,5295,5781	NRAS,PIK3CA,PIK3R1,PTPN11	4/30
6_Member	WikiPathways	WP4263	Pancreatic adenocarcinoma pathway	-3.89898	-1.61098	1021,3716,5290,5295,5337,7422	CDK6,JAK1,PIK3CA,PIK3R1,PLD1,VEGFA	6/89
6_Member	KEGG Pathway	hsa04211	Longevity regulating pathway	-3.89898	-1.61098	847,4893,5290,5295,9474,26060	CAT,NRAS,PIK3CA,PIK3R1,ATG5,APPL1	6/89
6_Member	KEGG Pathway	hsa05235	PD-L1 expression and PD-1 checkpoint pathway in cancer	-3.89898	-1.61098	1432,3716,4893,5290,5295,5781	MAPK14,JAK1,NRAS,PIK3CA,PIK3R1,PTPN11	6/89
6_Member	Reactome Gene Sets	R-HSA-9673767	Signaling by PDGFRA transmembrane, juxtamembrane and kinase domain mutants	-3.87646	-1.59601	4893,5290,5295	NRAS,PIK3CA,PIK3R1	3/12
6_Member	Reactome Gene Sets	R-HSA-9673770	Signaling by PDGFRA extracellular domain mutants	-3.87646	-1.59601	4893,5290,5295	NRAS,PIK3CA,PIK3R1	3/12
6_Member	Reactome Gene Sets	R-HSA-5654687	Downstream signaling of activated FGFR1	-3.84376	-1.57074	4893,5290,5295,5781	NRAS,PIK3CA,PIK3R1,PTPN11	4/31
6_Member	WikiPathways	WP2032	Thyroid stimulating hormone TSH signaling pathway	-3.83277	-1.56341	1432,3716,5290,5295,5337	MAPK14,JAK1,PIK3CA,PIK3R1,PLD1	5/58
6_Member	WikiPathways	WP4205	MET in type 1 papillary renal cell carcinoma	-3.79736	-1.53882	4233,4893,5290,5295,5781	MET,NRAS,PIK3CA,PIK3R1,PTPN11	5/59
6_Member	KEGG Pathway	hsa04370	VEGF signaling pathway	-3.79736	-1.53882	1432,4893,5290,5295,7422	MAPK14,NRAS,PIK3CA,PIK3R1,VEGFA	5/59
6_Member	Reactome Gene Sets	R-HSA-166520	Signaling by NTRKs	-3.76274	-1.52153	466,1432,4664,4893,5290,5295,5781	ATF1,MAPK14,NAB1,NRAS,PIK3CA,PIK3R1,PTPN11	7/134
6_Member	Canonical Pathways	M266	PID NCADHERIN PATHWAY	-3.73555	-1.50792	3799,5290,5295,5781	KIF5B,PIK3CA,PIK3R1,PTPN11	4/33
6_Member	Canonical Pathways	M187	PID TRKR PATHWAY	-3.72854	-1.50748	4893,5290,5295,5781,5921	NRAS,PIK3CA,PIK3R1,PTPN11,RASA1	5/61
6_Member	KEGG Pathway	hsa04213	Longevity regulating pathway - multiple species	-3.72854	-1.50748	847,4893,5290,5295,9474	CAT,NRAS,PIK3CA,PIK3R1,ATG5	5/61
6_Member	Canonical Pathways	M143	PID IL2 PI3K PATHWAY	-3.68414	-1.48147	3716,5290,5295,5781	JAK1,PIK3CA,PIK3R1,PTPN11	4/34
6_Member	WikiPathways	WP313	Hepatocyte growth factor receptor signaling	-3.68414	-1.48147	4233,5290,5781,5921	MET,PIK3CA,PTPN11,RASA1	4/34
6_Member	WikiPathways	WP4223	Ras signaling	-3.67246	-1.47368	4233,4893,5290,5295,5337,5781,5921,55970	MET,NRAS,PIK3CA,PIK3R1,PLD1,PTPN11,RASA1,GNG12	8/184
6_Member	Canonical Pathways	M135	PID IL5 PATHWAY	-3.66335	-1.47073	5290,5295,5781	PIK3CA,PIK3R1,PTPN11	3/14
6_Member	WikiPathways	WP4582	Cancer immunotherapy by CTLA4 blockade	-3.66335	-1.47073	5290,5295,5781	PIK3CA,PIK3R1,PTPN11	3/14
6_Member	KEGG Pathway	hsa04014	Ras signaling pathway	-3.63651	-1.45596	4233,4893,5290,5295,5337,5781,5921,7422,55970	MET,NRAS,PIK3CA,PIK3R1,PLD1,PTPN11,RASA1,VEGFA,GNG12	9/236
6_Member	KEGG Pathway	hsa04550	Signaling pathways regulating pluripotency of stem cells	-3.58923	-1.42596	92,1432,3716,4090,4893,5290,5295	ACVR2A,MAPK14,JAK1,SMAD5,NRAS,PIK3CA,PIK3R1	7/143
6_Member	GO Biological Processes	GO:1902745	positive regulation of lamellipodium organization	-3.58617	-1.42596	5290,5295,10097,10787	PIK3CA,PIK3R1,ACTR2,NCKAP1	4/36
6_Member	Canonical Pathways	M22	PID GMCSF PATHWAY	-3.58617	-1.42596	4893,5290,5295,5781	NRAS,PIK3CA,PIK3R1,PTPN11	4/36
6_Member	Reactome Gene Sets	R-HSA-5637810	Constitutive Signaling by EGFRvIII	-3.56922	-1.42021	4893,5290,5295	NRAS,PIK3CA,PIK3R1	3/15
6_Member	Reactome Gene Sets	R-HSA-5637812	Signaling by EGFRvIII in Cancer	-3.56922	-1.42021	4893,5290,5295	NRAS,PIK3CA,PIK3R1	3/15
6_Member	WikiPathways	WP127	IL 5 signaling pathway	-3.53943	-1.40135	3716,5295,5781,161742	JAK1,PIK3R1,PTPN11,SPRED1	4/37
6_Member	Reactome Gene Sets	R-HSA-9607240	FLT3 Signaling	-3.49407	-1.37705	4893,5290,5295,5781	NRAS,PIK3CA,PIK3R1,PTPN11	4/38
6_Member	Reactome Gene Sets	R-HSA-9665348	Signaling by ERBB2 ECD mutants	-3.48182	-1.36992	4893,5290,5295	NRAS,PIK3CA,PIK3R1	3/16
6_Member	Canonical Pathways	M82	PID RET PATHWAY	-3.45002	-1.34567	5290,5295,5781,5921	PIK3CA,PIK3R1,PTPN11,RASA1	4/39
6_Member	WikiPathways	WP2263	Androgen receptor network in prostate cancer	-3.41919	-1.32489	466,1432,3716,5290,5781,5921	ATF1,MAPK14,JAK1,PIK3CA,PTPN11,RASA1	6/109
6_Member	Canonical Pathways	M161	PID IFNG PATHWAY	-3.4072	-1.32489	3716,5290,5295,5781	JAK1,PIK3CA,PIK3R1,PTPN11	4/40
6_Member	Canonical Pathways	M62	PID EPHB FWD PATHWAY	-3.4072	-1.32489	4893,5290,5295,5921	NRAS,PIK3CA,PIK3R1,RASA1	4/40
6_Member	Reactome Gene Sets	R-HSA-5654741	Signaling by FGFR3	-3.4072	-1.32489	4893,5290,5295,5781	NRAS,PIK3CA,PIK3R1,PTPN11	4/40
6_Member	WikiPathways	WP2203	Thymic stromal lymphopoietin TSLP signaling pathway	-3.4072	-1.32489	1432,3716,5290,5781	MAPK14,JAK1,PIK3CA,PTPN11	4/40
6_Member	WikiPathways	WP2526	PDGF pathway	-3.4072	-1.32489	3716,5295,5781,5921	JAK1,PIK3R1,PTPN11,RASA1	4/40
6_Member	Canonical Pathways	M26	PID NFKAPPAB ATYPICAL PATHWAY	-3.40028	-1.32489	1432,5290,5295	MAPK14,PIK3CA,PIK3R1	3/17
6_Member	Reactome Gene Sets	R-HSA-180292	GAB1 signalosome	-3.40028	-1.32489	5290,5295,5781	PIK3CA,PIK3R1,PTPN11	3/17
6_Member	Reactome Gene Sets	R-HSA-9034015	Signaling by NTRK3 (TRKC)	-3.40028	-1.32489	4893,5290,5295	NRAS,PIK3CA,PIK3R1	3/17
6_Member	KEGG Pathway	hsa05218	Melanoma	-3.39065	-1.3199	1021,4233,4893,5290,5295	CDK6,MET,NRAS,PIK3CA,PIK3R1	5/72
6_Member	KEGG Pathway	hsa05205	Proteoglycans in cancer	-3.38556	-1.31712	1432,4233,4893,5290,5295,5781,7422,8826	MAPK14,MET,NRAS,PIK3CA,PIK3R1,PTPN11,VEGFA,IQGAP1	8/203
6_Member	GO Biological Processes	GO:0010591	regulation of lamellipodium assembly	-3.36556	-1.31291	5290,5295,10097,10787	PIK3CA,PIK3R1,ACTR2,NCKAP1	4/41
6_Member	Reactome Gene Sets	R-HSA-5654743	Signaling by FGFR4	-3.36556	-1.31291	4893,5290,5295,5781	NRAS,PIK3CA,PIK3R1,PTPN11	4/41
6_Member	KEGG Pathway	hsa04218	Cellular senescence	-3.36039	-1.31008	1021,1432,4893,5290,5295,7416,10114	CDK6,MAPK14,NRAS,PIK3CA,PIK3R1,VDAC1,HIPK3	7/156
6_Member	WikiPathways	WP2037	Prolactin signaling pathway	-3.33554	-1.29813	1432,3716,5290,5295,5781	MAPK14,JAK1,PIK3CA,PIK3R1,PTPN11	5/74
6_Member	Reactome Gene Sets	R-HSA-5654710	PI-3K cascade:FGFR3	-3.32388	-1.29284	5290,5295,5781	PIK3CA,PIK3R1,PTPN11	3/18
6_Member	Reactome Gene Sets	R-HSA-187037	Signaling by NTRK1 (TRKA)	-3.29502	-1.27601	466,1432,4664,4893,5290,5295	ATF1,MAPK14,NAB1,NRAS,PIK3CA,PIK3R1	6/115
6_Member	WikiPathways	WP4659	Gastrin signaling pathway	-3.29502	-1.27601	1432,5290,5295,5781,7082,7422	MAPK14,PIK3CA,PIK3R1,PTPN11,TJP1,VEGFA	6/115
6_Member	Canonical Pathways	M222	PID CXCR3 PATHWAY	-3.28557	-1.27311	1432,4893,5290,5295	MAPK14,NRAS,PIK3CA,PIK3R1	4/43
6_Member	Reactome Gene Sets	R-HSA-1433557	Signaling by SCF-KIT	-3.28557	-1.27311	4893,5290,5295,5781	NRAS,PIK3CA,PIK3R1,PTPN11	4/43
6_Member	Reactome Gene Sets	R-HSA-5655253	Signaling by FGFR2 in disease	-3.28557	-1.27311	4686,4893,5290,5295	NCBP1,NRAS,PIK3CA,PIK3R1	4/43
6_Member	KEGG Pathway	hsa05220	Chronic myeloid leukemia	-3.28211	-1.27166	1021,4893,5290,5295,5781	CDK6,NRAS,PIK3CA,PIK3R1,PTPN11	5/76
6_Member	WikiPathways	WP5434	Pathways in cancer	-3.26735	-1.2609	1021,3655,3716,4233,4893,5290,5295,5337,6934,7422,8030,26060,55970	CDK6,ITGA6,JAK1,MET,NRAS,PIK3CA,PIK3R1,PLD1,TCF7L2,VEGFA,CCDC6,APPL1,GNG12	13/509
6_Member	Reactome Gene Sets	R-HSA-9009391	Extra-nuclear estrogen signaling	-3.25599	-1.26015	4893,5290,5295,55970,127933	NRAS,PIK3CA,PIK3R1,GNG12,UHMK1	5/77
6_Member	Reactome Gene Sets	R-HSA-1236382	Constitutive Signaling by Ligand-Responsive EGFR Cancer Variants	-3.25202	-1.26015	4893,5290,5295	NRAS,PIK3CA,PIK3R1	3/19
6_Member	Reactome Gene Sets	R-HSA-5637815	Signaling by Ligand-Responsive EGFR Variants in Cancer	-3.25202	-1.26015	4893,5290,5295	NRAS,PIK3CA,PIK3R1	3/19
6_Member	Reactome Gene Sets	R-HSA-9703465	Signaling by FLT3 fusion proteins	-3.25202	-1.26015	4893,5290,5295	NRAS,PIK3CA,PIK3R1	3/19
6_Member	Canonical Pathways	M16	PID INSULIN PATHWAY	-3.24712	-1.26015	5290,5295,5781,5921	PIK3CA,PIK3R1,PTPN11,RASA1	4/44
6_Member	Canonical Pathways	M175	PID ERBB2 ERBB3 PATHWAY	-3.24712	-1.26015	4893,5290,5295,5781	NRAS,PIK3CA,PIK3R1,PTPN11	4/44
6_Member	WikiPathways	WP2332	Interleukin 11 signaling pathway	-3.24712	-1.26015	466,3716,5295,5781	ATF1,JAK1,PIK3R1,PTPN11	4/44
6_Member	KEGG Pathway	hsa04722	Neurotrophin signaling pathway	-3.2164	-1.24257	1432,4893,5290,5295,5781,6272	MAPK14,NRAS,PIK3CA,PIK3R1,PTPN11,SORT1	6/119
6_Member	Reactome Gene Sets	R-HSA-6806834	Signaling by MET	-3.2049	-1.23475	4233,4893,5290,5295,5781	MET,NRAS,PIK3CA,PIK3R1,PTPN11	5/79
6_Member	Reactome Gene Sets	R-HSA-5654720	PI-3K cascade:FGFR4	-3.18422	-1.22133	5290,5295,5781	PIK3CA,PIK3R1,PTPN11	3/20
6_Member	Reactome Gene Sets	R-HSA-9669938	Signaling by KIT in disease	-3.18422	-1.22133	4893,5290,5295	NRAS,PIK3CA,PIK3R1	3/20
6_Member	Reactome Gene Sets	R-HSA-9670439	Signaling by phosphorylated juxtamembrane, extracellular and kinase domain KIT mutants	-3.18422	-1.22133	4893,5290,5295	NRAS,PIK3CA,PIK3R1	3/20
6_Member	Reactome Gene Sets	R-HSA-9671555	Signaling by PDGFR in disease	-3.18422	-1.22133	4893,5290,5295	NRAS,PIK3CA,PIK3R1	3/20
6_Member	Canonical Pathways	M239	PID A6B1 A6B4 INTEGRIN PATHWAY	-3.17306	-1.21732	3655,4233,5290,5295	ITGA6,MET,PIK3CA,PIK3R1	4/46
6_Member	Reactome Gene Sets	R-HSA-74752	Signaling by Insulin receptor	-3.131	-1.18844	523,4893,5290,5295,5781	ATP6V1A,NRAS,PIK3CA,PIK3R1,PTPN11	5/82
6_Member	WikiPathways	WP2261	Glioblastoma signaling pathways	-3.131	-1.18844	1021,4233,4893,5290,5295	CDK6,MET,NRAS,PIK3CA,PIK3R1	5/82
6_Member	Reactome Gene Sets	R-HSA-8939211	ESR-mediated signaling	-3.13022	-1.18844	865,3012,4893,5290,5295,8204,55970,127933	CBFB,H2AC8,NRAS,PIK3CA,PIK3R1,NRIP1,GNG12,UHMK1	8/222
6_Member	Reactome Gene Sets	R-HSA-5654689	PI-3K cascade:FGFR1	-3.12005	-1.18844	5290,5295,5781	PIK3CA,PIK3R1,PTPN11	3/21
6_Member	Reactome Gene Sets	R-HSA-112399	IRS-mediated signalling	-3.10251	-1.17591	4893,5290,5295,5781	NRAS,PIK3CA,PIK3R1,PTPN11	4/48
6_Member	Reactome Gene Sets	R-HSA-512988	Interleukin-3, Interleukin-5 and GM-CSF signaling	-3.10251	-1.17591	3716,5290,5295,5781	JAK1,PIK3CA,PIK3R1,PTPN11	4/48
6_Member	WikiPathways	WP5347	IL 26 signaling pathways	-3.10251	-1.17591	1432,3716,5290,90865	MAPK14,JAK1,PIK3CA,IL33	4/48
6_Member	KEGG Pathway	hsa05200	Pathways in cancer	-3.09811	-1.17459	1021,3655,3716,4233,4893,5290,5295,5337,6934,7422,8030,26060,55970	CDK6,ITGA6,JAK1,MET,NRAS,PIK3CA,PIK3R1,PLD1,TCF7L2,VEGFA,CCDC6,APPL1,GNG12	13/531
6_Member	WikiPathways	WP4172	PI3K Akt signaling pathway	-3.09789	-1.17459	1021,3655,3716,4170,4233,4893,5290,5295,7422,55970	CDK6,ITGA6,JAK1,MCL1,MET,NRAS,PIK3CA,PIK3R1,VEGFA,GNG12	10/339
6_Member	KEGG Pathway	hsa05163	Human cytomegalovirus infection	-3.09243	-1.17077	1021,1432,3716,4893,5290,5295,7422,55970	CDK6,MAPK14,JAK1,NRAS,PIK3CA,PIK3R1,VEGFA,GNG12	8/225
6_Member	Canonical Pathways	M206	PID PDGFRA PATHWAY	-3.05915	-1.144	3716,5290,5295	JAK1,PIK3CA,PIK3R1	3/22
6_Member	Reactome Gene Sets	R-HSA-5655332	Signaling by FGFR3 in disease	-3.05915	-1.144	4893,5290,5295	NRAS,PIK3CA,PIK3R1	3/22
6_Member	KEGG Pathway	hsa04810	Regulation of actin cytoskeleton	-3.04301	-1.13572	3655,4893,5290,5295,8826,10097,10787,55970	ITGA6,NRAS,PIK3CA,PIK3R1,IQGAP1,ACTR2,NCKAP1,GNG12	8/229
6_Member	Reactome Gene Sets	R-HSA-2029480	Fcgamma receptor (FCGR) dependent phagocytosis	-3.03717	-1.13572	5290,5295,5337,10097,10787	PIK3CA,PIK3R1,PLD1,ACTR2,NCKAP1	5/86
6_Member	KEGG Pathway	hsa05210	Colorectal cancer	-3.03717	-1.13572	4893,5290,5295,6934,26060	NRAS,PIK3CA,PIK3R1,TCF7L2,APPL1	5/86
6_Member	Reactome Gene Sets	R-HSA-1227986	Signaling by ERBB2	-3.03519	-1.13572	4893,5290,5295,5782	NRAS,PIK3CA,PIK3R1,PTPN12	4/50
6_Member	Reactome Gene Sets	R-HSA-5684996	MAPK1/MAPK3 signaling	-3.03501	-1.13572	3716,4233,4893,5290,5295,5781,5921,8826,161742	JAK1,MET,NRAS,PIK3CA,PIK3R1,PTPN11,RASA1,IQGAP1,SPRED1	9/286
6_Member	KEGG Pathway	hsa04926	Relaxin signaling pathway	-3.03285	-1.13511	1432,4893,5290,5295,7422,55970	MAPK14,NRAS,PIK3CA,PIK3R1,VEGFA,GNG12	6/129
6_Member	Reactome Gene Sets	R-HSA-373753	Nephrin family interactions	-3.00123	-1.11269	5290,5295,8826	PIK3CA,PIK3R1,IQGAP1	3/23
6_Member	Reactome Gene Sets	R-HSA-5654695	PI-3K cascade:FGFR2	-3.00123	-1.11269	5290,5295,5781	PIK3CA,PIK3R1,PTPN11	3/23
6_Member	KEGG Pathway	hsa04068	FoxO signaling pathway	-2.99818	-1.11116	847,1432,4893,5290,5295,9140	CAT,MAPK14,NRAS,PIK3CA,PIK3R1,ATG12	6/131
6_Member	Canonical Pathways	M231	PID KIT PATHWAY	-2.97082	-1.0913	5290,5295,5781,161742	PIK3CA,PIK3R1,PTPN11,SPRED1	4/52
6_Member	Reactome Gene Sets	R-HSA-2428928	IRS-related events triggered by IGF1R	-2.97082	-1.0913	4893,5290,5295,5781	NRAS,PIK3CA,PIK3R1,PTPN11	4/52
6_Member	WikiPathways	WP1539	Angiogenesis	-2.94601	-1.07386	1432,5290,7422	MAPK14,PIK3CA,VEGFA	3/24
6_Member	GO Biological Processes	GO:1902743	regulation of lamellipodium organization	-2.93967	-1.07189	5290,5295,10097,10787	PIK3CA,PIK3R1,ACTR2,NCKAP1	4/53
6_Member	Reactome Gene Sets	R-HSA-2428924	IGF1R signaling cascade	-2.93967	-1.07189	4893,5290,5295,5781	NRAS,PIK3CA,PIK3R1,PTPN11	4/53
6_Member	Reactome Gene Sets	R-HSA-9700206	Signaling by ALK in cancer	-2.92675	-1.06185	3799,4170,5290,5295,5573	KIF5B,MCL1,PIK3CA,PIK3R1,PRKAR1A	5/91
6_Member	Reactome Gene Sets	R-HSA-9725370	Signaling by ALK fusions and activated point mutants	-2.92675	-1.06185	3799,4170,5290,5295,5573	KIF5B,MCL1,PIK3CA,PIK3R1,PRKAR1A	5/91
6_Member	WikiPathways	WP4630	Measles virus infection	-2.91421	-1.0546	1021,3716,4179,5290,5295,25898	CDK6,JAK1,CD46,PIK3CA,PIK3R1,RCHY1	6/136
6_Member	KEGG Pathway	hsa04151	PI3K-Akt signaling pathway	-2.91056	-1.0546	1021,3655,3716,4170,4233,4893,5290,5295,7422,55970	CDK6,ITGA6,JAK1,MCL1,MET,NRAS,PIK3CA,PIK3R1,VEGFA,GNG12	10/359
6_Member	Reactome Gene Sets	R-HSA-2404192	Signaling by Type 1 Insulin-like Growth Factor 1 Receptor (IGF1R)	-2.90918	-1.0546	4893,5290,5295,5781	NRAS,PIK3CA,PIK3R1,PTPN11	4/54
6_Member	Reactome Gene Sets	R-HSA-74751	Insulin receptor signalling cascade	-2.90918	-1.0546	4893,5290,5295,5781	NRAS,PIK3CA,PIK3R1,PTPN11	4/54
6_Member	WikiPathways	WP585	Interferon type I signaling pathways	-2.90918	-1.0546	1432,3716,5295,5781	MAPK14,JAK1,PIK3R1,PTPN11	4/54
6_Member	GO Biological Processes	GO:0031346	positive regulation of cell projection organization	-2.90157	-1.04943	466,2059,3655,5048,5290,5295,7422,10097,10787,55754	ATF1,EPS8,ITGA6,PAFAH1B1,PIK3CA,PIK3R1,VEGFA,ACTR2,NCKAP1,TMEM30A	10/360
6_Member	Canonical Pathways	M274	PID LYMPH ANGIOGENESIS PATHWAY	-2.89326	-1.04804	1432,5290,5295	MAPK14,PIK3CA,PIK3R1	3/25
6_Member	Reactome Gene Sets	R-HSA-1643713	Signaling by EGFR in Cancer	-2.89326	-1.04804	4893,5290,5295	NRAS,PIK3CA,PIK3R1	3/25
6_Member	Reactome Gene Sets	R-HSA-2029485	Role of phospholipids in phagocytosis	-2.89326	-1.04804	5290,5295,5337	PIK3CA,PIK3R1,PLD1	3/25
6_Member	Reactome Gene Sets	R-HSA-9006335	Signaling by Erythropoietin	-2.89326	-1.04804	4893,5290,5295	NRAS,PIK3CA,PIK3R1	3/25
6_Member	Reactome Gene Sets	R-HSA-9664565	Signaling by ERBB2 KD Mutants	-2.89326	-1.04804	4893,5290,5295	NRAS,PIK3CA,PIK3R1	3/25
6_Member	KEGG Pathway	hsa05162	Measles	-2.88165	-1.04092	1021,3716,4179,5290,5295,25898	CDK6,JAK1,CD46,PIK3CA,PIK3R1,RCHY1	6/138
6_Member	Canonical Pathways	M276	PID FGF PATHWAY	-2.87931	-1.04092	4233,5290,5295,5781	MET,PIK3CA,PIK3R1,PTPN11	4/55
6_Member	WikiPathways	WP3932	Focal adhesion PI3K Akt mTOR signaling pathway	-2.87082	-1.03377	3655,3716,4233,4893,5290,5295,7422,51719,55970	ITGA6,JAK1,MET,NRAS,PIK3CA,PIK3R1,VEGFA,CAB39,GNG12	9/302
6_Member	WikiPathways	WP3646	Hepatitis C and hepatocellular carcinoma	-2.85006	-1.01931	1432,3716,5781,7422	MAPK14,JAK1,PTPN11,VEGFA	4/56
6_Member	Canonical Pathways	M182	PID IL3 PATHWAY	-2.84278	-1.01639	5290,5295,5781	PIK3CA,PIK3R1,PTPN11	3/26
6_Member	Canonical Pathways	M1718	SIG IL4RECEPTOR IN B LYPHOCYTES	-2.7944	-0.978294	3716,5290,5295	JAK1,PIK3CA,PIK3R1	3/27
6_Member	Reactome Gene Sets	R-HSA-912526	Interleukin receptor SHC signaling	-2.7944	-0.978294	3716,5290,5295	JAK1,PIK3CA,PIK3R1	3/27
6_Member	KEGG Pathway	hsa05213	Endometrial cancer	-2.79328	-0.978294	4893,5290,5295,6934	NRAS,PIK3CA,PIK3R1,TCF7L2	4/58
6_Member	Canonical Pathways	M281	PID FAK PATHWAY	-2.76572	-0.957374	5290,5295,5921,23092	PIK3CA,PIK3R1,RASA1,ARHGAP26	4/59
6_Member	Canonical Pathways	M69	PID REELIN PATHWAY	-2.74795	-0.947113	5048,5290,5295	PAFAH1B1,PIK3CA,PIK3R1	3/28
6_Member	KEGG Pathway	hsa04933	AGE-RAGE signaling pathway in diabetic complications	-2.74479	-0.945192	1432,4893,5290,5295,7422	MAPK14,NRAS,PIK3CA,PIK3R1,VEGFA	5/100
6_Member	Canonical Pathways	M7	PID FCER1 PATHWAY	-2.73868	-0.941553	5290,5295,5781,5921	PIK3CA,PIK3R1,PTPN11,RASA1	4/60
6_Member	Canonical Pathways	M125	PID IGF1 PATHWAY	-2.70329	-0.911055	5290,5295,5781	PIK3CA,PIK3R1,PTPN11	3/29
6_Member	WikiPathways	WP51	Regulation of actin cytoskeleton	-2.69768	-0.906657	4893,5290,5295,8826,10787,55970	NRAS,PIK3CA,PIK3R1,IQGAP1,NCKAP1,GNG12	6/150
6_Member	GO Biological Processes	GO:0120032	regulation of plasma membrane bounded cell projection assembly	-2.68215	-0.893553	2059,5290,5295,5337,9474,10097,10787	EPS8,PIK3CA,PIK3R1,PLD1,ATG5,ACTR2,NCKAP1	7/204
6_Member	KEGG Pathway	hsa04625	C-type lectin receptor signaling pathway	-2.67	-0.883979	1432,4893,5290,5295,5781	MAPK14,NRAS,PIK3CA,PIK3R1,PTPN11	5/104
6_Member	Canonical Pathways	M10	PID BCR 5PATHWAY	-2.66055	-0.883979	1432,5290,5295,5921	MAPK14,PIK3CA,PIK3R1,RASA1	4/63
6_Member	Reactome Gene Sets	R-HSA-1226099	Signaling by FGFR in disease	-2.66055	-0.883979	4686,4893,5290,5295	NCBP1,NRAS,PIK3CA,PIK3R1	4/63
6_Member	WikiPathways	WP4155	Endometrial cancer	-2.66055	-0.883979	4893,5290,5295,6934	NRAS,PIK3CA,PIK3R1,TCF7L2	4/63
6_Member	Canonical Pathways	M72	PID NECTIN PATHWAY	-2.6603	-0.883979	5290,5295,8826	PIK3CA,PIK3R1,IQGAP1	3/30
6_Member	Reactome Gene Sets	R-HSA-2424491	DAP12 signaling	-2.6603	-0.883979	4893,5290,5295	NRAS,PIK3CA,PIK3R1	3/30
6_Member	GO Biological Processes	GO:0060491	regulation of cell projection assembly	-2.65834	-0.883979	2059,5290,5295,5337,9474,10097,10787	EPS8,PIK3CA,PIK3R1,PLD1,ATG5,ACTR2,NCKAP1	7/206
6_Member	Reactome Gene Sets	R-HSA-5683057	MAPK family signaling cascades	-2.65414	-0.880945	3716,4233,4893,5290,5295,5781,5921,8826,161742	JAK1,MET,NRAS,PIK3CA,PIK3R1,PTPN11,RASA1,IQGAP1,SPRED1	9/325
6_Member	Canonical Pathways	M28	PID IL4 2PATHWAY	-2.63544	-0.865313	1432,3716,5290,5295	MAPK14,JAK1,PIK3CA,PIK3R1	4/64
6_Member	Reactome Gene Sets	R-HSA-6811558	PI5P, PP2A and IER3 Regulate PI3K/AKT Signaling	-2.63387	-0.865313	4233,5290,5295,5781,90865	MET,PIK3CA,PIK3R1,PTPN11,IL33	5/106
6_Member	Canonical Pathways	M193	PID NEPHRIN NEPH1 PATHWAY	-2.61886	-0.853737	5290,5295,7082	PIK3CA,PIK3R1,TJP1	3/31
6_Member	Reactome Gene Sets	R-HSA-9680350	Signaling by CSF1 (M-CSF) in myeloid cells	-2.61886	-0.853737	5290,5295,5781	PIK3CA,PIK3R1,PTPN11	3/31
6_Member	KEGG Pathway	hsa05165	Human papillomavirus infection	-2.60102	-0.839311	523,1021,3655,3716,4893,5290,5295,6934,7422	ATP6V1A,CDK6,ITGA6,JAK1,NRAS,PIK3CA,PIK3R1,TCF7L2,VEGFA	9/331
6_Member	WikiPathways	WP3844	PI3K AKT mTOR signaling pathway and therapeutic opportunities in prostate cancer	-2.57887	-0.825029	4893,5290,5295	NRAS,PIK3CA,PIK3R1	3/32
6_Member	KEGG Pathway	hsa05221	Acute myeloid leukemia	-2.56273	-0.811116	4893,5290,5295,6934	NRAS,PIK3CA,PIK3R1,TCF7L2	4/67
6_Member	GO Biological Processes	GO:0120034	positive regulation of plasma membrane bounded cell projection assembly	-2.547	-0.79979	2059,5290,5295,10097,10787	EPS8,PIK3CA,PIK3R1,ACTR2,NCKAP1	5/111
6_Member	WikiPathways	WP710	DNA damage response only ATM dependent	-2.547	-0.79979	847,4893,5290,5295,6934	CAT,NRAS,PIK3CA,PIK3R1,TCF7L2	5/111
6_Member	WikiPathways	WP4685	Melanoma	-2.53932	-0.798646	1021,4893,5290,5295	CDK6,NRAS,PIK3CA,PIK3R1	4/68
6_Member	KEGG Pathway	hsa04664	Fc epsilon RI signaling pathway	-2.53932	-0.798646	1432,4893,5290,5295	MAPK14,NRAS,PIK3CA,PIK3R1	4/68
6_Member	WikiPathways	WP5293	Acute myeloid leukemia	-2.5163	-0.782062	4893,5290,5295,6934	NRAS,PIK3CA,PIK3R1,TCF7L2	4/69
6_Member	Reactome Gene Sets	R-HSA-199418	Negative regulation of the PI3K/AKT network	-2.51355	-0.780367	4233,5290,5295,5781,90865	MET,PIK3CA,PIK3R1,PTPN11,IL33	5/113
6_Member	Canonical Pathways	M12705	SIG CD40PATHWAYMAP	-2.50288	-0.770759	1432,5290,5295	MAPK14,PIK3CA,PIK3R1	3/34
6_Member	Reactome Gene Sets	R-HSA-5673001	RAF/MAP kinase cascade	-2.497	-0.766995	3716,4233,4893,5290,5295,5921,8826,161742	JAK1,MET,NRAS,PIK3CA,PIK3R1,RASA1,IQGAP1,SPRED1	8/280
6_Member	KEGG Pathway	hsa04917	Prolactin signaling pathway	-2.49367	-0.766813	1432,4893,5290,5295	MAPK14,NRAS,PIK3CA,PIK3R1	4/70
6_Member	KEGG Pathway	hsa05230	Central carbon metabolism in cancer	-2.49367	-0.766813	4233,4893,5290,5295	MET,NRAS,PIK3CA,PIK3R1	4/70
6_Member	WikiPathways	WP2034	Leptin signaling pathway	-2.4714	-0.75078	1432,3716,5295,5781	MAPK14,JAK1,PIK3R1,PTPN11	4/71
6_Member	Reactome Gene Sets	R-HSA-114604	GPVI-mediated activation cascade	-2.46672	-0.750205	5290,5295,5781	PIK3CA,PIK3R1,PTPN11	3/35
6_Member	KEGG Pathway	hsa05225	Hepatocellular carcinoma	-2.45323	-0.738753	1021,4233,4893,5290,5295,6934	CDK6,MET,NRAS,PIK3CA,PIK3R1,TCF7L2	6/168
6_Member	WikiPathways	WP4255	Non small cell lung cancer	-2.44949	-0.737294	1021,4893,5290,5295	CDK6,NRAS,PIK3CA,PIK3R1	4/72
6_Member	Canonical Pathways	M271	PID PI3K PLC TRK PATHWAY	-2.43169	-0.726271	4893,5290,5295	NRAS,PIK3CA,PIK3R1	3/36
6_Member	KEGG Pathway	hsa05164	Influenza A	-2.41567	-0.715201	1021,3716,5290,5295,7416,90865	CDK6,JAK1,PIK3CA,PIK3R1,VDAC1,IL33	6/171
6_Member	Canonical Pathways	M160	PID AVB3 INTEGRIN PATHWAY	-2.40671	-0.710171	5290,5295,5781,7422	PIK3CA,PIK3R1,PTPN11,VEGFA	4/74
6_Member	WikiPathways	WP4558	Overview of interferons mediated signaling pathway	-2.39772	-0.705065	3716,5290,5295	JAK1,PIK3CA,PIK3R1	3/37
6_Member	WikiPathways	WP49	IL 2 signaling pathway	-2.39772	-0.705065	3716,5295,5781	JAK1,PIK3R1,PTPN11	3/37
6_Member	KEGG Pathway	hsa04660	T cell receptor signaling pathway	-2.38653	-0.697977	1432,4893,5290,5295,5781	MAPK14,NRAS,PIK3CA,PIK3R1,PTPN11	5/121
6_Member	KEGG Pathway	hsa05214	Glioma	-2.38582	-0.697977	1021,4893,5290,5295	CDK6,NRAS,PIK3CA,PIK3R1	4/75
6_Member	Canonical Pathways	M94	PID FAS PATHWAY	-2.36476	-0.681671	1432,5290,5295	MAPK14,PIK3CA,PIK3R1	3/38
6_Member	Reactome Gene Sets	R-HSA-5655302	Signaling by FGFR1 in disease	-2.36476	-0.681671	4893,5290,5295	NRAS,PIK3CA,PIK3R1	3/38
6_Member	KEGG Pathway	hsa05100	Bacterial invasion of epithelial cells	-2.345	-0.668481	4233,5290,5295,10097	MET,PIK3CA,PIK3R1,ACTR2	4/77
6_Member	Reactome Gene Sets	R-HSA-9006931	Signaling by Nuclear Receptors	-2.33499	-0.661256	865,3012,4893,5290,5295,8204,55970,127933	CBFB,H2AC8,NRAS,PIK3CA,PIK3R1,NRIP1,GNG12,UHMK1	8/298
6_Member	Reactome Gene Sets	R-HSA-2219530	Constitutive Signaling by Aberrant PI3K in Cancer	-2.32505	-0.654085	4233,5290,5295,5781	MET,PIK3CA,PIK3R1,PTPN11	4/78
6_Member	GO Biological Processes	GO:0097009	energy homeostasis	-2.30539	-0.643378	1432,5290,9975,55198	MAPK14,PIK3CA,NR1D2,APPL2	4/79
6_Member	Canonical Pathways	M19	PID P73PATHWAY	-2.30539	-0.643378	1021,1432,3716,25898	CDK6,MAPK14,JAK1,RCHY1	4/79
6_Member	Canonical Pathways	M48	PID MET PATHWAY	-2.30539	-0.643378	4233,5290,5295,5781	MET,PIK3CA,PIK3R1,PTPN11	4/79
6_Member	Canonical Pathways	M41	PID ER NONGENOMIC PATHWAY	-2.30165	-0.643378	4893,5290,5295	NRAS,PIK3CA,PIK3R1	3/40
6_Member	Reactome Gene Sets	R-HSA-8853659	RET signaling	-2.30165	-0.643378	5290,5295,5781	PIK3CA,PIK3R1,PTPN11	3/40
6_Member	KEGG Pathway	hsa04360	Axon guidance	-2.28475	-0.62916	4233,4893,5290,5295,5781,5921	MET,NRAS,PIK3CA,PIK3R1,PTPN11,RASA1	6/182
6_Member	Canonical Pathways	M214	PID ERBB1 INTERNALIZATION PATHWAY	-2.2714	-0.619343	4893,5290,5295	NRAS,PIK3CA,PIK3R1	3/41
6_Member	KEGG Pathway	hsa05131	Shigellosis	-2.22759	-0.590043	1432,5290,5295,7416,9140,9474,10097	MAPK14,PIK3CA,PIK3R1,VDAC1,ATG12,ATG5,ACTR2	7/247
6_Member	WikiPathways	WP364	IL6 signaling pathway	-2.21331	-0.581052	3716,5295,5781	JAK1,PIK3R1,PTPN11	3/43
6_Member	Reactome Gene Sets	R-HSA-109704	PI3K Cascade	-2.18538	-0.564316	5290,5295,5781	PIK3CA,PIK3R1,PTPN11	3/44
6_Member	Reactome Gene Sets	R-HSA-451927	Interleukin-2 family signaling	-2.18538	-0.564316	3716,5290,5295	JAK1,PIK3CA,PIK3R1	3/44
6_Member	KEGG Pathway	hsa04613	Neutrophil extracellular trap formation	-2.18494	-0.564316	1182,1432,3012,5290,5295,7416	CLCN3,MAPK14,H2AC8,PIK3CA,PIK3R1,VDAC1	6/191
6_Member	Reactome Gene Sets	R-HSA-202733	Cell surface interactions at the vascular wall	-2.16068	-0.54463	3655,4893,5290,5295,5781	ITGA6,NRAS,PIK3CA,PIK3R1,PTPN11	5/137
6_Member	KEGG Pathway	hsa04910	Insulin signaling pathway	-2.16068	-0.54463	3632,4893,5290,5295,5573	INPP5A,NRAS,PIK3CA,PIK3R1,PRKAR1A	5/137
6_Member	Canonical Pathways	M5193	SIG CHEMOTAXIS	-2.15817	-0.54463	5290,5295,10097	PIK3CA,PIK3R1,ACTR2	3/45
6_Member	Reactome Gene Sets	R-HSA-2172127	DAP12 interactions	-2.15817	-0.54463	4893,5290,5295	NRAS,PIK3CA,PIK3R1	3/45
6_Member	KEGG Pathway	hsa05418	Fluid shear stress and atherosclerosis	-2.13475	-0.527084	92,1432,5290,5295,7422	ACVR2A,MAPK14,PIK3CA,PIK3R1,VEGFA	5/139
6_Member	WikiPathways	WP4566	Translation inhibitors in chronically activated PDGFRA cells	-2.13162	-0.527084	1432,5290,5295	MAPK14,PIK3CA,PIK3R1	3/46
6_Member	Canonical Pathways	M141	PID PI3KCI PATHWAY	-2.08044	-0.486814	4893,5290,5295	NRAS,PIK3CA,PIK3R1	3/48
6_Member	Reactome Gene Sets	R-HSA-109582	Hemostasis	-2.07678	-0.483925	1432,3655,3799,4893,5290,5295,5573,5781,7422,11127,55669,55970	MAPK14,ITGA6,KIF5B,NRAS,PIK3CA,PIK3R1,PRKAR1A,PTPN11,VEGFA,KIF3A,MFN1,GNG12	12/622
6_Member	KEGG Pathway	hsa05222	Small cell lung cancer	-2.0737	-0.483142	1021,3655,5290,5295	CDK6,ITGA6,PIK3CA,PIK3R1	4/92
6_Member	Reactome Gene Sets	R-HSA-449147	Signaling by Interleukins	-2.06764	-0.480131	466,1432,3716,4170,5290,5295,5781,5782,7422,90865	ATF1,MAPK14,JAK1,MCL1,PIK3CA,PIK3R1,PTPN11,PTPN12,VEGFA,IL33	10/473
6_Member	GO Biological Processes	GO:0035924	cellular response to vascular endothelial growth factor stimulus	-2.05574	-0.472014	1432,5290,7422	MAPK14,PIK3CA,VEGFA	3/49
6_Member	KEGG Pathway	hsa05224	Breast cancer	-2.03549	-0.45476	1021,4893,5290,5295,6934	CDK6,NRAS,PIK3CA,PIK3R1,TCF7L2	5/147
6_Member	WikiPathways	WP286	IL 3 signaling pathway	-2.03161	-0.453863	3716,5295,5781	JAK1,PIK3R1,PTPN11	3/50
6_Member	KEGG Pathway	hsa04072	Phospholipase D signaling pathway	-2.02356	-0.446551	4893,5290,5295,5337,5781	NRAS,PIK3CA,PIK3R1,PLD1,PTPN11	5/148
6_Member	GO Biological Processes	GO:2000377	regulation of reactive oxygen species metabolic process	-2.01173	-0.436201	1182,1432,7416,9474,23530	CLCN3,MAPK14,VDAC1,ATG5,NNT	5/149
6_Member	KEGG Pathway	hsa05226	Gastric cancer	-2.01173	-0.436201	4233,4893,5290,5295,6934	MET,NRAS,PIK3CA,PIK3R1,TCF7L2	5/149
6_Member	WikiPathways	WP4658	Small cell lung cancer	-2.01014	-0.435439	1021,3655,5290,5295	CDK6,ITGA6,PIK3CA,PIK3R1	4/96
6_Member	WikiPathways	WP4539	Synaptic signaling pathways associated with autism spectrum disorder	-2.00802	-0.435439	4893,5290,5295	NRAS,PIK3CA,PIK3R1	3/51
7_Summary	GO Biological Processes	GO:1904971	regulation of viral translation	-6.19377	-3.00874	1660,9140,9474,7416,9804,55669,3308,3799,4170,26235,28978,55186,91137,374986,5781,23515,6683,25898,102,5048,149371,4090,9975,1432,3716,10558	DHX9,ATG12,ATG5,VDAC1,TOMM20,MFN1,HSPA4,KIF5B,MCL1,FBXL4,TMEM14A,SLC25A36,SLC25A46,MIGA1,PTPN11,MORC3,SPAST,RCHY1,ADAM10,PAFAH1B1,EXOC8,SMAD5,NR1D2,MAPK14,JAK1,SPTLC1	26/-
7_Member	GO Biological Processes	GO:1904971	regulation of viral translation	-6.19377	-3.00874	1660,9140,9474	DHX9,ATG12,ATG5	3/3
7_Member	GO Biological Processes	GO:1904973	positive regulation of viral translation	-6.19377	-3.00874	1660,9140,9474	DHX9,ATG12,ATG5	3/3
7_Member	Reactome Gene Sets	R-HSA-5205685	PINK1-PRKN Mediated Mitophagy	-5.96304	-2.84859	7416,9140,9474,9804,55669	VDAC1,ATG12,ATG5,TOMM20,MFN1	5/22
7_Member	Reactome Gene Sets	R-HSA-5205647	Mitophagy	-5.33041	-2.49116	7416,9140,9474,9804,55669	VDAC1,ATG12,ATG5,TOMM20,MFN1	5/29
7_Member	GO Biological Processes	GO:0007005	mitochondrion organization	-3.35804	-1.31008	3308,3799,4170,9140,9474,9804,26235,28978,55186,55669,91137,374986	HSPA4,KIF5B,MCL1,ATG12,ATG5,TOMM20,FBXL4,TMEM14A,SLC25A36,MFN1,SLC25A46,MIGA1	12/434
7_Member	GO Biological Processes	GO:0032480	negative regulation of type I interferon production	-3.20963	-1.23764	5781,9140,9474,23515	PTPN11,ATG12,ATG5,MORC3	4/45
7_Member	Reactome Gene Sets	R-HSA-9663891	Selective autophagy	-3.15528	-1.20308	7416,9140,9474,9804,55669	VDAC1,ATG12,ATG5,TOMM20,MFN1	5/81
7_Member	GO Biological Processes	GO:1903008	organelle disassembly	-2.94734	-1.07386	3799,6683,9140,9474,25898,26235	KIF5B,SPAST,ATG12,ATG5,RCHY1,FBXL4	6/134
7_Member	GO Biological Processes	GO:0022411	cellular component disassembly	-2.41705	-0.715603	102,3799,5048,6683,9140,9474,25898,26235,149371	ADAM10,KIF5B,PAFAH1B1,SPAST,ATG12,ATG5,RCHY1,FBXL4,EXOC8	9/353
7_Member	GO Biological Processes	GO:0032479	regulation of type I interferon production	-2.34149	-0.666837	1660,5781,9140,9474,23515	DHX9,PTPN11,ATG12,ATG5,MORC3	5/124
7_Member	WikiPathways	WP5205	Clock controlled autophagy in bone metabolism	-2.28602	-0.629539	4090,9140,9474,9975	SMAD5,ATG12,ATG5,NR1D2	4/80
7_Member	KEGG Pathway	hsa04621	NOD-like receptor signaling pathway	-2.23963	-0.598875	1432,3716,7416,9140,9474,55669	MAPK14,JAK1,VDAC1,ATG12,ATG5,MFN1	6/186
7_Member	WikiPathways	WP4577	Neurodegeneration with brain iron accumulation NBIA subtypes pathway	-2.18538	-0.564316	9140,9474,10558	ATG12,ATG5,SPTLC1	3/44
7_Member	Reactome Gene Sets	R-HSA-1632852	Macroautophagy	-2.17383	-0.554837	7416,9140,9474,9804,55669	VDAC1,ATG12,ATG5,TOMM20,MFN1	5/136
8_Summary	Reactome Gene Sets	R-HSA-556833	Metabolism of lipids	-6.06313	-2.92235	2710,2820,4074,4801,5290,5295,5337,8540,9331,9926,10427,10484,10558,27242,51141,54545,55500,81537,84002,84693,201562,374986,847,3632,5048,5781,285172,9373,5825,8702,523,1635,9060,79646	GK,GPD2,M6PR,NFYB,PIK3CA,PIK3R1,PLD1,AGPS,B4GALT6,LPGAT1,SEC24B,SEC23A,SPTLC1,TNFRSF21,INSIG2,MTMR12,ETNK1,SGPP1,B3GNT5,MCEE,HACD2,MIGA1,CAT,INPP5A,PAFAH1B1,PTPN11,HYCC2,PLAA,ABCD3,B4GALT4,ATP6V1A,DCTD,PAPSS2,PANK3	34/-
8_Member	Reactome Gene Sets	R-HSA-556833	Metabolism of lipids	-6.06313	-2.92235	2710,2820,4074,4801,5290,5295,5337,8540,9331,9926,10427,10484,10558,27242,51141,54545,55500,81537,84002,84693,201562,374986	GK,GPD2,M6PR,NFYB,PIK3CA,PIK3R1,PLD1,AGPS,B4GALT6,LPGAT1,SEC24B,SEC23A,SPTLC1,TNFRSF21,INSIG2,MTMR12,ETNK1,SGPP1,B3GNT5,MCEE,HACD2,MIGA1	22/757
8_Member	GO Biological Processes	GO:0046486	glycerolipid metabolic process	-4.79683	-2.16793	847,2710,3632,5048,5290,5295,5337,5781,9926,51141,54545,55500,285172	CAT,GK,INPP5A,PAFAH1B1,PIK3CA,PIK3R1,PLD1,PTPN11,LPGAT1,INSIG2,MTMR12,ETNK1,HYCC2	13/357
8_Member	GO Biological Processes	GO:0006644	phospholipid metabolic process	-4.09133	-1.71943	3632,5048,5290,5295,5337,9373,9926,10558,54545,55500,81537,285172	INPP5A,PAFAH1B1,PIK3CA,PIK3R1,PLD1,PLAA,LPGAT1,SPTLC1,MTMR12,ETNK1,SGPP1,HYCC2	12/361
8_Member	GO Biological Processes	GO:0008610	lipid biosynthetic process	-3.64269	-1.45915	2710,5290,5295,5337,5825,8540,8702,9331,9926,10558,51141,55500,84002,201562,285172	GK,PIK3CA,PIK3R1,PLD1,ABCD3,AGPS,B4GALT4,B4GALT6,LPGAT1,SPTLC1,INSIG2,ETNK1,B3GNT5,HACD2,HYCC2	15/593
8_Member	Reactome Gene Sets	R-HSA-1483257	Phospholipid metabolism	-3.26103	-1.26015	2820,5290,5295,5337,9926,54545,55500,374986	GPD2,PIK3CA,PIK3R1,PLD1,LPGAT1,MTMR12,ETNK1,MIGA1	8/212
8_Member	GO Biological Processes	GO:0090407	organophosphate biosynthetic process	-3.00279	-1.11269	523,1635,2710,5290,5295,5337,9060,9926,10558,55500,79646,201562,285172	ATP6V1A,DCTD,GK,PIK3CA,PIK3R1,PLD1,PAPSS2,LPGAT1,SPTLC1,ETNK1,PANK3,HACD2,HYCC2	13/544
8_Member	GO Biological Processes	GO:0006650	glycerophospholipid metabolic process	-2.98242	-1.09992	3632,5048,5290,5295,5337,9926,54545,55500,285172	INPP5A,PAFAH1B1,PIK3CA,PIK3R1,PLD1,LPGAT1,MTMR12,ETNK1,HYCC2	9/291
8_Member	GO Biological Processes	GO:0046488	phosphatidylinositol metabolic process	-2.58477	-0.8287	3632,5290,5295,9926,54545,285172	INPP5A,PIK3CA,PIK3R1,LPGAT1,MTMR12,HYCC2	6/158
8_Member	GO Biological Processes	GO:0045017	glycerolipid biosynthetic process	-2.47793	-0.756278	2710,5290,5295,5337,9926,55500,285172	GK,PIK3CA,PIK3R1,PLD1,LPGAT1,ETNK1,HYCC2	7/222
8_Member	Reactome Gene Sets	R-HSA-1483166	Synthesis of PA	-2.30165	-0.643378	2820,5337,374986	GPD2,PLD1,MIGA1	3/40
8_Member	GO Biological Processes	GO:0008654	phospholipid biosynthetic process	-2.29419	-0.636811	5290,5295,5337,9926,10558,55500,285172	PIK3CA,PIK3R1,PLD1,LPGAT1,SPTLC1,ETNK1,HYCC2	7/240
8_Member	Reactome Gene Sets	R-HSA-1483206	Glycerophospholipid biosynthesis	-2.26931	-0.618134	2820,5337,9926,55500,374986	GPD2,PLD1,LPGAT1,ETNK1,MIGA1	5/129
9_Summary	GO Biological Processes	GO:0030163	protein catabolic process	-5.92145	-2.83182	102,4189,9373,9474,9867,10015,10116,10210,10613,25898,26235,26269,51449,54431,55347,55432,56929,79699,80267,84640,127018,84186	ADAM10,DNAJB9,PLAA,ATG5,PJA2,PDCD6IP,FEM1B,TOPORS,ERLIN1,RCHY1,FBXL4,FBXO8,PCYOX1,DNAJC10,ABHD10,YOD1,FEM1C,ZYG11B,EDEM3,USP38,LYPLAL1,ZCCHC7	22/-
9_Member	GO Biological Processes	GO:0030163	protein catabolic process	-5.92145	-2.83182	102,4189,9373,9474,9867,10015,10116,10210,10613,25898,26235,26269,51449,54431,55347,55432,56929,79699,80267,84640,127018	ADAM10,DNAJB9,PLAA,ATG5,PJA2,PDCD6IP,FEM1B,TOPORS,ERLIN1,RCHY1,FBXL4,FBXO8,PCYOX1,DNAJC10,ABHD10,YOD1,FEM1C,ZYG11B,EDEM3,USP38,LYPLAL1	21/711
9_Member	GO Biological Processes	GO:0051603	proteolysis involved in protein catabolic process	-4.68313	-2.07418	4189,9373,9867,10015,10116,10210,10613,25898,26235,26269,51449,54431,55432,56929,79699,80267,84640	DNAJB9,PLAA,PJA2,PDCD6IP,FEM1B,TOPORS,ERLIN1,RCHY1,FBXL4,FBXO8,PCYOX1,DNAJC10,YOD1,FEM1C,ZYG11B,EDEM3,USP38	17/598
9_Member	GO Biological Processes	GO:0010498	proteasomal protein catabolic process	-3.23016	-1.24887	4189,9373,9867,10116,10210,10613,26235,54431,55432,56929,80267	DNAJB9,PLAA,PJA2,FEM1B,TOPORS,ERLIN1,FBXL4,DNAJC10,YOD1,FEM1C,EDEM3	11/386
9_Member	GO Biological Processes	GO:0043632	modification-dependent macromolecule catabolic process	-2.35089	-0.672507	9373,9867,10116,10210,25898,26235,26269,51449,56929,84186,84640	PLAA,PJA2,FEM1B,TOPORS,RCHY1,FBXL4,FBXO8,PCYOX1,FEM1C,ZCCHC7,USP38	11/500
10_Summary	GO Biological Processes	GO:0072595	maintenance of protein localization in organelle	-5.79612	-2.79364	10210,10945,10959,11014,23515,51141,5048,8204,9908,57146,523,7082	TOPORS,KDELR1,TMED2,KDELR2,MORC3,INSIG2,PAFAH1B1,NRIP1,G3BP2,LDAF1,ATP6V1A,TJP1	12/-
10_Member	GO Biological Processes	GO:0072595	maintenance of protein localization in organelle	-5.79612	-2.79364	10210,10945,10959,11014,23515,51141	TOPORS,KDELR1,TMED2,KDELR2,MORC3,INSIG2	6/42
10_Member	GO Biological Processes	GO:0051235	maintenance of location	-5.6961	-2.7314	5048,8204,9908,10210,10945,10959,11014,23515,51141,57146	PAFAH1B1,NRIP1,G3BP2,TOPORS,KDELR1,TMED2,KDELR2,MORC3,INSIG2,LDAF1	10/166
10_Member	GO Biological Processes	GO:0045185	maintenance of protein location	-4.93194	-2.25913	9908,10210,10945,10959,11014,23515,51141	G3BP2,TOPORS,KDELR1,TMED2,KDELR2,MORC3,INSIG2	7/88
10_Member	GO Biological Processes	GO:0032507	maintenance of protein location in cell	-4.6329	-2.05144	10210,10945,10959,11014,23515,51141	TOPORS,KDELR1,TMED2,KDELR2,MORC3,INSIG2	6/66
10_Member	GO Biological Processes	GO:0051651	maintenance of location in cell	-4.62549	-2.05144	5048,10210,10945,10959,11014,23515,51141	PAFAH1B1,TOPORS,KDELR1,TMED2,KDELR2,MORC3,INSIG2	7/98
10_Member	GO Biological Processes	GO:0035437	maintenance of protein localization in endoplasmic reticulum	-3.7653	-1.52153	10945,11014,51141	KDELR1,KDELR2,INSIG2	3/13
10_Member	KEGG Pathway	hsa05110	Vibrio cholerae infection	-3.03519	-1.13572	523,7082,10945,11014	ATP6V1A,TJP1,KDELR1,KDELR2	4/50
11_Summary	GO Biological Processes	GO:0032386	regulation of intracellular transport	-5.38181	-2.51402	1432,1660,5295,5781,10427,27236,51496,55432,55754,80184,81555,127933,26060,55198,3655,5573,6934,134957,3998,4090,5337,2037,3716,3799,5290,51068,7422,2969,9060	MAPK14,DHX9,PIK3R1,PTPN11,SEC24B,ARFIP1,CTDSPL2,YOD1,TMEM30A,CEP290,YIPF5,UHMK1,APPL1,APPL2,ITGA6,PRKAR1A,TCF7L2,STXBP5,LMAN1,SMAD5,PLD1,EPB41L2,JAK1,KIF5B,PIK3CA,NMD3,VEGFA,GTF2I,PAPSS2	29/-
11_Member	GO Biological Processes	GO:0032386	regulation of intracellular transport	-5.38181	-2.51402	1432,1660,5295,5781,10427,27236,51496,55432,55754,80184,81555,127933	MAPK14,DHX9,PIK3R1,PTPN11,SEC24B,ARFIP1,CTDSPL2,YOD1,TMEM30A,CEP290,YIPF5,UHMK1	12/267
11_Member	GO Biological Processes	GO:0033157	regulation of intracellular protein transport	-4.3091	-1.85069	1432,5295,5781,51496,55432,55754,80184,127933	MAPK14,PIK3R1,PTPN11,CTDSPL2,YOD1,TMEM30A,CEP290,UHMK1	8/149
11_Member	GO Biological Processes	GO:0046324	regulation of glucose import	-3.76263	-1.52153	1432,5295,5781,26060,55198	MAPK14,PIK3R1,PTPN11,APPL1,APPL2	5/60
11_Member	WikiPathways	WP244	Alpha 6 beta 4 signaling pathway	-3.73555	-1.50792	1432,3655,5295,5781	MAPK14,ITGA6,PIK3R1,PTPN11	4/33
11_Member	GO Biological Processes	GO:0046326	positive regulation of glucose import	-3.53943	-1.40135	1432,5295,5781,26060	MAPK14,PIK3R1,PTPN11,APPL1	4/37
11_Member	GO Biological Processes	GO:0046822	regulation of nucleocytoplasmic transport	-3.35613	-1.31008	1432,1660,5295,5781,51496,127933	MAPK14,DHX9,PIK3R1,PTPN11,CTDSPL2,UHMK1	6/112
11_Member	GO Biological Processes	GO:0051223	regulation of protein transport	-3.30527	-1.27843	1432,5295,5573,5781,6934,27236,51496,55432,55754,80184,127933,134957	MAPK14,PIK3R1,PRKAR1A,PTPN11,TCF7L2,ARFIP1,CTDSPL2,YOD1,TMEM30A,CEP290,UHMK1,STXBP5	12/440
11_Member	GO Biological Processes	GO:0010828	positive regulation of glucose transmembrane transport	-3.24712	-1.26015	1432,5295,5781,26060	MAPK14,PIK3R1,PTPN11,APPL1	4/44
11_Member	GO Biological Processes	GO:0010827	regulation of glucose transmembrane transport	-3.23026	-1.24887	1432,5295,5781,26060,55198	MAPK14,PIK3R1,PTPN11,APPL1,APPL2	5/78
11_Member	GO Biological Processes	GO:0070201	regulation of establishment of protein localization	-3.0537	-1.14176	1432,3998,5295,5573,5781,6934,27236,51496,55432,55754,80184,127933,134957	MAPK14,LMAN1,PIK3R1,PRKAR1A,PTPN11,TCF7L2,ARFIP1,CTDSPL2,YOD1,TMEM30A,CEP290,UHMK1,STXBP5	13/537
11_Member	WikiPathways	WP5094	Orexin receptor pathway	-2.99213	-1.10812	1432,4090,5295,5337,5781	MAPK14,SMAD5,PIK3R1,PLD1,PTPN11	5/88
11_Member	GO Biological Processes	GO:1903829	positive regulation of protein localization	-2.9545	-1.07942	1432,2037,3716,3799,5290,5295,5573,6934,51068,51496,55754,80184	MAPK14,EPB41L2,JAK1,KIF5B,PIK3CA,PIK3R1,PRKAR1A,TCF7L2,NMD3,CTDSPL2,TMEM30A,CEP290	12/483
11_Member	GO Biological Processes	GO:1900182	positive regulation of protein localization to nucleus	-2.86384	-1.02948	1432,3716,5295,6934,51068	MAPK14,JAK1,PIK3R1,TCF7L2,NMD3	5/94
11_Member	GO Biological Processes	GO:0032388	positive regulation of intracellular transport	-2.84967	-1.01931	1432,1660,5295,51496,55754,80184	MAPK14,DHX9,PIK3R1,CTDSPL2,TMEM30A,CEP290	6/140
11_Member	GO Biological Processes	GO:0090316	positive regulation of intracellular protein transport	-2.84339	-1.01639	1432,5295,51496,55754,80184	MAPK14,PIK3R1,CTDSPL2,TMEM30A,CEP290	5/95
11_Member	GO Biological Processes	GO:0046824	positive regulation of nucleocytoplasmic transport	-2.68611	-0.896303	1432,1660,5295,51496	MAPK14,DHX9,PIK3R1,CTDSPL2	4/62
11_Member	Canonical Pathways	M233	PID EPO PATHWAY	-2.54024	-0.798646	1432,5295,5781	MAPK14,PIK3R1,PTPN11	3/33
11_Member	WikiPathways	WP5353	Macrophage stimulating protein MSP signaling network map	-2.24812	-0.60132	1432,4090,5295,7422	MAPK14,SMAD5,PIK3R1,VEGFA	4/82
11_Member	GO Biological Processes	GO:0051222	positive regulation of protein transport	-2.19065	-0.564316	1432,5295,5573,6934,51496,55754,80184	MAPK14,PIK3R1,PRKAR1A,TCF7L2,CTDSPL2,TMEM30A,CEP290	7/251
11_Member	WikiPathways	WP23	B cell receptor signaling pathway	-2.0737	-0.483142	1432,2969,5295,5781	MAPK14,GTF2I,PIK3R1,PTPN11	4/92
11_Member	GO Biological Processes	GO:1900180	regulation of protein localization to nucleus	-2.0719	-0.482872	1432,3716,5295,6934,51068	MAPK14,JAK1,PIK3R1,TCF7L2,NMD3	5/144
11_Member	WikiPathways	WP2018	RANKL RANK signaling pathway	-2.03161	-0.453863	1432,5295,9060	MAPK14,PIK3R1,PAPSS2	3/50
12_Summary	Reactome Gene Sets	R-HSA-9006934	Signaling by Receptor Tyrosine Kinases	-5.31755	-2.49116	102,466,523,1432,4233,4664,4686,4893,5290,5295,5781,5782,5921,7072,7422,10787,161742,3799,4170,5573,6934,8826,865,8763,27242	ADAM10,ATF1,ATP6V1A,MAPK14,MET,NAB1,NCBP1,NRAS,PIK3CA,PIK3R1,PTPN11,PTPN12,RASA1,TIA1,VEGFA,NCKAP1,SPRED1,KIF5B,MCL1,PRKAR1A,TCF7L2,IQGAP1,CBFB,CD164,TNFRSF21	25/-
12_Member	Reactome Gene Sets	R-HSA-9006934	Signaling by Receptor Tyrosine Kinases	-5.31755	-2.49116	102,466,523,1432,4233,4664,4686,4893,5290,5295,5781,5782,5921,7072,7422,10787,161742	ADAM10,ATF1,ATP6V1A,MAPK14,MET,NAB1,NCBP1,NRAS,PIK3CA,PIK3R1,PTPN11,PTPN12,RASA1,TIA1,VEGFA,NCKAP1,SPRED1	17/534
12_Member	Reactome Gene Sets	R-HSA-5663202	Diseases of signal transduction by growth factor receptors and second messengers	-4.27574	-1.83933	102,3799,4170,4233,4686,4893,5290,5295,5573,5781,5782,6934,8826,161742	ADAM10,KIF5B,MCL1,MET,NCBP1,NRAS,PIK3CA,PIK3R1,PRKAR1A,PTPN11,PTPN12,TCF7L2,IQGAP1,SPRED1	14/459
12_Member	GO Biological Processes	GO:0007162	negative regulation of cell adhesion	-2.793	-0.978294	102,865,5295,5573,5781,5921,7422,8763,27242	ADAM10,CBFB,PIK3R1,PRKAR1A,PTPN11,RASA1,VEGFA,CD164,TNFRSF21	9/310
13_Summary	GO Biological Processes	GO:0110053	regulation of actin filament organization	-5.28339	-2.47434	2059,4233,5290,5295,5921,7082,10787,23325,27236,29766,51474,93663,1824,6683,9140,9474,5048,1182,7422,8301,25913,28978,5781,57763,134957,26060	EPS8,MET,PIK3CA,PIK3R1,RASA1,TJP1,NCKAP1,WASHC4,ARFIP1,TMOD3,LIMA1,ARHGAP18,DSC2,SPAST,ATG12,ATG5,PAFAH1B1,CLCN3,VEGFA,PICALM,POT1,TMEM14A,PTPN11,ANKRA2,STXBP5,APPL1	26/-
13_Member	GO Biological Processes	GO:0110053	regulation of actin filament organization	-5.28339	-2.47434	2059,4233,5290,5295,5921,7082,10787,23325,27236,29766,51474,93663	EPS8,MET,PIK3CA,PIK3R1,RASA1,TJP1,NCKAP1,WASHC4,ARFIP1,TMOD3,LIMA1,ARHGAP18	12/273
13_Member	GO Biological Processes	GO:0032970	regulation of actin filament-based process	-4.45612	-1.95007	1824,2059,4233,5290,5295,5921,7082,10787,23325,27236,29766,51474,93663	DSC2,EPS8,MET,PIK3CA,PIK3R1,RASA1,TJP1,NCKAP1,WASHC4,ARFIP1,TMOD3,LIMA1,ARHGAP18	13/385
13_Member	GO Biological Processes	GO:1902903	regulation of supramolecular fiber organization	-4.37594	-1.90027	2059,4233,5290,5295,5921,6683,7082,10787,23325,27236,29766,51474,93663	EPS8,MET,PIK3CA,PIK3R1,RASA1,SPAST,TJP1,NCKAP1,WASHC4,ARFIP1,TMOD3,LIMA1,ARHGAP18	13/392
13_Member	GO Biological Processes	GO:0032956	regulation of actin cytoskeleton organization	-4.29071	-1.83937	2059,4233,5290,5295,5921,7082,10787,23325,27236,29766,51474,93663	EPS8,MET,PIK3CA,PIK3R1,RASA1,TJP1,NCKAP1,WASHC4,ARFIP1,TMOD3,LIMA1,ARHGAP18	12/344
13_Member	GO Biological Processes	GO:0043244	regulation of protein-containing complex disassembly	-3.97247	-1.65288	2059,5290,6683,9140,9474,29766,51474	EPS8,PIK3CA,SPAST,ATG12,ATG5,TMOD3,LIMA1	7/124
13_Member	GO Biological Processes	GO:0051493	regulation of cytoskeleton organization	-3.68336	-1.48147	2059,4233,5048,5290,5295,5921,6683,7082,10787,23325,27236,29766,51474,93663	EPS8,MET,PAFAH1B1,PIK3CA,PIK3R1,RASA1,SPAST,TJP1,NCKAP1,WASHC4,ARFIP1,TMOD3,LIMA1,ARHGAP18	14/523
13_Member	GO Biological Processes	GO:0030835	negative regulation of actin filament depolymerization	-3.45002	-1.34567	2059,5290,29766,51474	EPS8,PIK3CA,TMOD3,LIMA1	4/39
13_Member	GO Biological Processes	GO:0008064	regulation of actin polymerization or depolymerization	-3.39407	-1.32101	2059,5290,5921,10787,29766,51474,93663	EPS8,PIK3CA,RASA1,NCKAP1,TMOD3,LIMA1,ARHGAP18	7/154
13_Member	GO Biological Processes	GO:0032535	regulation of cellular component size	-3.38282	-1.31667	1182,2059,5048,5290,5921,7422,8301,10787,29766,51474,93663	CLCN3,EPS8,PAFAH1B1,PIK3CA,RASA1,VEGFA,PICALM,NCKAP1,TMOD3,LIMA1,ARHGAP18	11/370
13_Member	GO Biological Processes	GO:0030832	regulation of actin filament length	-3.34375	-1.30204	2059,5290,5921,10787,29766,51474,93663	EPS8,PIK3CA,RASA1,NCKAP1,TMOD3,LIMA1,ARHGAP18	7/157
13_Member	GO Biological Processes	GO:0051494	negative regulation of cytoskeleton organization	-3.29457	-1.27601	2059,4233,5290,5295,7082,29766,51474	EPS8,MET,PIK3CA,PIK3R1,TJP1,TMOD3,LIMA1	7/160
13_Member	GO Biological Processes	GO:1902904	negative regulation of supramolecular fiber organization	-3.23072	-1.24887	2059,4233,5290,5295,7082,29766,51474	EPS8,MET,PIK3CA,PIK3R1,TJP1,TMOD3,LIMA1	7/164
13_Member	GO Biological Processes	GO:1901879	regulation of protein depolymerization	-3.0145	-1.11984	2059,5290,6683,29766,51474	EPS8,PIK3CA,SPAST,TMOD3,LIMA1	5/87
13_Member	GO Biological Processes	GO:0030834	regulation of actin filament depolymerization	-2.93967	-1.07189	2059,5290,29766,51474	EPS8,PIK3CA,TMOD3,LIMA1	4/53
13_Member	GO Biological Processes	GO:0090066	regulation of anatomical structure size	-2.71427	-0.919592	1182,2059,5048,5290,5921,7422,8301,9474,10787,29766,51474,93663	CLCN3,EPS8,PAFAH1B1,PIK3CA,RASA1,VEGFA,PICALM,ATG5,NCKAP1,TMOD3,LIMA1,ARHGAP18	12/516
13_Member	GO Biological Processes	GO:1901880	negative regulation of protein depolymerization	-2.58655	-0.8287	2059,5290,29766,51474	EPS8,PIK3CA,TMOD3,LIMA1	4/66
13_Member	GO Biological Processes	GO:0010639	negative regulation of organelle organization	-2.48206	-0.757292	2059,4233,5290,5295,7082,25913,28978,29766,51474	EPS8,MET,PIK3CA,PIK3R1,TJP1,POT1,TMEM14A,TMOD3,LIMA1	9/345
13_Member	GO Biological Processes	GO:0043254	regulation of protein-containing complex assembly	-2.43283	-0.726271	2059,4233,5781,5921,7422,10787,29766,57763,93663,134957	EPS8,MET,PTPN11,RASA1,VEGFA,NCKAP1,TMOD3,ANKRA2,ARHGAP18,STXBP5	10/418
13_Member	GO Biological Processes	GO:0043242	negative regulation of protein-containing complex disassembly	-2.36525	-0.681671	2059,5290,29766,51474	EPS8,PIK3CA,TMOD3,LIMA1	4/76
13_Member	GO Biological Processes	GO:0051129	negative regulation of cellular component organization	-2.30164	-0.643378	2059,4233,5048,5290,5295,7082,7422,8301,9474,25913,26060,28978,29766,51474	EPS8,MET,PAFAH1B1,PIK3CA,PIK3R1,TJP1,VEGFA,PICALM,ATG5,POT1,APPL1,TMEM14A,TMOD3,LIMA1	14/733
13_Member	GO Biological Processes	GO:0030833	regulation of actin filament polymerization	-2.17383	-0.554837	2059,5921,10787,29766,93663	EPS8,RASA1,NCKAP1,TMOD3,ARHGAP18	5/136
13_Member	GO Biological Processes	GO:0032271	regulation of protein polymerization	-2.05105	-0.468079	2059,4233,5921,10787,29766,93663	EPS8,MET,RASA1,NCKAP1,TMOD3,ARHGAP18	6/204
14_Summary	GO Biological Processes	GO:0030036	actin cytoskeleton organization	-5.21184	-2.43514	2037,2059,4289,4646,5048,5290,5573,7082,8826,10015,10097,10787,23092,29766,51474,94134,121512	EPB41L2,EPS8,MKLN1,MYO6,PAFAH1B1,PIK3CA,PRKAR1A,TJP1,IQGAP1,PDCD6IP,ACTR2,NCKAP1,ARHGAP26,TMOD3,LIMA1,ARHGAP12,FGD4	17/-
14_Member	GO Biological Processes	GO:0030036	actin cytoskeleton organization	-5.21184	-2.43514	2037,2059,4289,4646,5048,5290,5573,7082,8826,10015,10097,10787,23092,29766,51474,94134,121512	EPB41L2,EPS8,MKLN1,MYO6,PAFAH1B1,PIK3CA,PRKAR1A,TJP1,IQGAP1,PDCD6IP,ACTR2,NCKAP1,ARHGAP26,TMOD3,LIMA1,ARHGAP12,FGD4	17/544
14_Member	GO Biological Processes	GO:0030029	actin filament-based process	-4.53889	-2.00016	2037,2059,4289,4646,5048,5290,5573,7082,8826,10015,10097,10787,23092,29766,51474,94134,121512	EPB41L2,EPS8,MKLN1,MYO6,PAFAH1B1,PIK3CA,PRKAR1A,TJP1,IQGAP1,PDCD6IP,ACTR2,NCKAP1,ARHGAP26,TMOD3,LIMA1,ARHGAP12,FGD4	17/614
14_Member	GO Biological Processes	GO:0030865	cortical cytoskeleton organization	-4.14331	-1.7622	2037,5048,8826,10015,10787	EPB41L2,PAFAH1B1,IQGAP1,PDCD6IP,NCKAP1	5/50
14_Member	GO Biological Processes	GO:0030866	cortical actin cytoskeleton organization	-3.36556	-1.31291	2037,8826,10015,10787	EPB41L2,IQGAP1,PDCD6IP,NCKAP1	4/41
14_Member	GO Biological Processes	GO:0031032	actomyosin structure organization	-3.12242	-1.18844	2037,5573,7082,8826,10015,29766	EPB41L2,PRKAR1A,TJP1,IQGAP1,PDCD6IP,TMOD3	6/124
15_Summary	KEGG Pathway	hsa05168	Herpes simplex virus 1 infection	-4.93736	-2.25913	3716,5290,5295,5781,7562,7596,7699,7770,57693,57786,84924,90075,147657,162967,168374,171392	JAK1,PIK3CA,PIK3R1,PTPN11,ZNF708,ZNF45,ZNF140,ZNF227,ZNF317,RBAK,ZNF566,ZNF30,ZNF480,ZNF320,ZNF92,ZNF675	16/-
15_Member	KEGG Pathway	hsa05168	Herpes simplex virus 1 infection	-4.93736	-2.25913	3716,5290,5295,5781,7562,7596,7699,7770,57693,57786,84924,90075,147657,162967,168374,171392	JAK1,PIK3CA,PIK3R1,PTPN11,ZNF708,ZNF45,ZNF140,ZNF227,ZNF317,RBAK,ZNF566,ZNF30,ZNF480,ZNF320,ZNF92,ZNF675	16/512
16_Summary	GO Biological Processes	GO:0016482	cytosolic transport	-4.75861	-2.13799	164,400,3799,6272,9341,10097,51026,84910,8301,8411,8723,23325,4074,60592,27348	AP1G1,ARL1,KIF5B,SORT1,VAMP3,ACTR2,GOLT1B,TMEM87B,PICALM,EEA1,SNX4,WASHC4,M6PR,SCOC,TOR1B	15/-
16_Member	GO Biological Processes	GO:0016482	cytosolic transport	-4.75861	-2.13799	164,400,3799,6272,9341,10097,51026,84910	AP1G1,ARL1,KIF5B,SORT1,VAMP3,ACTR2,GOLT1B,TMEM87B	8/129
16_Member	GO Biological Processes	GO:0016197	endosomal transport	-4.01094	-1.67887	164,400,6272,8301,8411,8723,9341,23325,51026,84910	AP1G1,ARL1,SORT1,PICALM,EEA1,SNX4,VAMP3,WASHC4,GOLT1B,TMEM87B	10/260
16_Member	Reactome Gene Sets	R-HSA-6811440	Retrograde transport at the Trans-Golgi-Network	-3.06846	-1.15007	400,4074,9341,60592	ARL1,M6PR,VAMP3,SCOC	4/49
16_Member	GO Biological Processes	GO:0042147	retrograde transport, endosome to Golgi	-2.0737	-0.483142	400,9341,51026,84910	ARL1,VAMP3,GOLT1B,TMEM87B	4/92
16_Member	Reactome Gene Sets	R-HSA-8856828	Clathrin-mediated endocytosis	-2.04752	-0.465295	4074,8301,9341,10097,27348	M6PR,PICALM,VAMP3,ACTR2,TOR1B	5/146
17_Summary	GO Biological Processes	GO:0016241	regulation of macroautophagy	-4.6709	-2.07418	523,5290,7416,8723,9140,9474,10558,60592,149371,4170,4233,1432,1660,9337,23530,23555	ATP6V1A,PIK3CA,VDAC1,SNX4,ATG12,ATG5,SPTLC1,SCOC,EXOC8,MCL1,MET,MAPK14,DHX9,CNOT8,NNT,TSPAN15	16/-
17_Member	GO Biological Processes	GO:0016241	regulation of macroautophagy	-4.6709	-2.07418	523,5290,7416,8723,9140,9474,10558,60592,149371	ATP6V1A,PIK3CA,VDAC1,SNX4,ATG12,ATG5,SPTLC1,SCOC,EXOC8	9/173
17_Member	GO Biological Processes	GO:0010506	regulation of autophagy	-3.51356	-1.3835	523,4170,4233,5290,7416,8723,9140,9474,10558,60592,149371	ATP6V1A,MCL1,MET,PIK3CA,VDAC1,SNX4,ATG12,ATG5,SPTLC1,SCOC,EXOC8	11/357
[truncated: 18 more rows]

## Sheet: Turquoise module annotation
MyList	Gene ID	Type	Tax ID	Homologene Gene ID	Homologene Gene Tax ID	Gene Symbol	Description	Protein Functions (ChatGPT)	Disease & Drugs (ChatGPT)	Biological Process (GO)	Kinase Class (UniProt)	Protein Function (Protein Atlas)	Subcellular Location (Protein Atlas)	Drug (DrugBank)	Canonical Pathways	Hallmark Gene Sets	GO:0003148 outflow tract septum morphogen	R-HSA-1474244 Extracellular matrix organizat	GO:0001944 vasculature development	M5884 NABA CORE MATRISOME	GO:0001501 skeletal system development	R-HSA-1474228 Degradation of the extracellul	M18 PID INTEGRIN1 PATHWAY	GO:0040017 positive regulation of locomot	GO:0001503 ossification	GO:0070848 response to growth factor	GO:0009611 response to wounding	GO:0008283 cell population proliferation	M5885 NABA MATRISOME ASSOCIATED	WP5087 Pleural mesothelioma	GO:0048871 multicellular organismal-level	GO:0009725 response to hormone	GO:0007167 enzyme-linked receptor protein	GO:0032963 collagen metabolic process	GO:0007507 heart development	GO:0090287 regulation of cellular respons
[truncated: 1,018 more rows]

[truncated: 1 more sheets: Turquoise module enrichment]
