# Supplementary material for: Discovering biomarkers associated with infiltration of CD8+ T cells and tumor-associated fibrosis in colon adenocarcinoma using single-cell RNA sequencing and gene co-expression network
Source: Front Immunol. 2025 Mar 31;16:1496640. doi: 10.3389/fimmu.2025.1496640 (PMC11994618; doi:10.3389/fimmu.2025.1496640)
Supplement: Supplementary file 4 [file Table2.xls]

probes	moduleColor	GS.T cells CD8	p.GS.T cells CD8	GS.T cells CD4 naive	p.GS.T cells CD4 naive	GS.T cells CD4 memory resting	p.GS.T cells CD4 memory resting	GS.T cells CD4 memory activated	p.GS.T cells CD4 memory activated	GS.T cells follicular helper	p.GS.T cells follicular helper	GS.T cells regulatory (Tregs)	p.GS.T cells regulatory (Tregs)	GS.T cells gamma delta	p.GS.T cells gamma delta	MMtan	p.MMtan	MMmagenta	p.MMmagenta	MMgreenyellow	p.MMgreenyellow	MMgreen	p.MMgreen	MMred	p.MMred	MMblack	p.MMblack	MMblue	p.MMblue	MMpink	p.MMpink	MMbrown	p.MMbrown	MMturquoise	p.MMturquoise	MMcyan	p.MMcyan	MMsalmon	p.MMsalmon	MMpurple	p.MMpurple	MMyellow	p.MMyellow	MMgrey	p.MMgrey
IL33	black	-0.055586618222647	0.361115112745441	0.00822051631734553	0.892648137988623	-0.0705959328483217	0.245892378115091	-0.0203412651999868	0.738404976473527	0.0430776763471834	0.479248445031453	0.0744493841563658	0.22099175415906	0.0806403676095705	0.184842819493536	-0.175271688986345	0.00373373556279544	0.121791524025648	0.0447641866280219	0.0906354865005167	0.135965425013763	0.0808661345073222	0.183612154626467	-0.0769902770184092	0.205588959268207	0.283854450442638	1.95406679740193e-06	0.15080533398759	0.0127762019413731	-0.00210167399999488	0.972476763976366	0.0806079978089233	0.185019764968358	0.0501508289960585	0.410042931751328	-0.04125229468669	0.498085283161134	0.120654263599914	0.046813324773517	-0.0817039354282341	0.179098014658657	-0.0892850637444302	0.141919533260073	0.185028836953472	0.00218384405155986
GALNT12	black	-0.0863919968850494	0.155343086475858	-0.0387871791805633	0.524132468879269	0.235762794411673	8.64148059032449e-05	-0.127548598164516	0.035510164024653	0.0220964200183686	0.716762133295808	0.133937024388186	0.027193137825212	-0.0158051118932878	0.795264645396532	-0.108566739907885	0.0738454395177137	-0.0743826197141319	0.221407279975611	0.117224832923037	0.0534730635914393	-0.0681871904130639	0.262416535825293	-0.159570425967538	0.00837667700475377	0.307168964261791	2.36472444824583e-07	0.0153957658334039	0.800454374708948	0.00765993605025664	0.89992906959565	-0.025649441201939	0.673650981288875	-0.0743091919294443	0.22186491940054	-0.117892467989417	0.0521182100643516	0.0153464071750129	0.801080745751767	-0.081224721707243	0.181669903586146	-0.138948014344344	0.0218960861393992	-0.0139838129569623	0.818421208859226
EHF	black	-0.0462046278358445	0.447899049461401	0.0979895695394767	0.106847590892439	0.207842509398009	0.000561025183076381	-0.0509291433842813	0.402806313285483	0.073104275659333	0.229470992838014	-0.00580538772550037	0.924072751966631	-0.0189548835184456	0.755648410271385	-0.274312398571571	4.39816122583863e-06	0.152555668047124	0.0117625778759475	0.133547084885028	0.0276479784711152	0.0636861039178938	0.29530082813292	-0.0239500848075011	0.694147953280921	0.599193764373004	6.73416072792962e-28	0.274526440805718	4.32027503795439e-06	0.204495061270846	0.000691283443627871	-0.194872606562368	0.00123728348968356	-0.165636919273981	0.00617929887991611	-0.0682496757946434	0.261978470666206	0.134117555642851	0.0269847433361584	-0.0613046156609701	0.313765098993858	-0.208978210418496	0.000522272225212446	0.131479808903722	0.0301698177029796
MET	black	-0.0555955995809626	0.361037409745191	-0.0322169591780934	0.596787359485934	-0.011811083432497	0.846251792948946	-0.0198605800091615	0.744369298773431	0.19477014367302	0.00124479879238822	0.0538833712885547	0.376039069752364	-0.0879819034976634	0.147852121441266	-0.267647466700902	7.61438602973656e-06	0.283006930872762	2.10264577113331e-06	0.324371668374647	4.4060437584484e-08	0.110505437874767	0.0688068337397549	0.188091994359307	0.0018353259759547	0.505362337705987	4.87558053807634e-19	0.107073181557863	0.0779283661804055	0.224662019336743	0.000186950262664601	-0.0629082392550269	0.301250510228816	0.0437244246262782	0.472668371167645	0.0580665033921367	0.340057215222939	0.121748576282522	0.0448401806597424	0.151121529107494	0.0125875944112474	-0.0525740395141037	0.38776503366238	0.0359460918014512	0.554990392472715
DSC2	black	-0.113495018568874	0.0615906031545534	-0.0207167511954924	0.733756807776452	0.153212698012222	0.0114008085774574	-0.104644908942843	0.0849550050829113	0.104297892669109	0.0859995281523324	0.0780044486983935	0.199662874382422	-0.0311159578333251	0.609394533000926	-0.219652271367296	0.000261631043676237	-0.0243785435649136	0.688958315844143	0.145715507028077	0.0161731583390155	-0.062184010544589	0.306860828823108	-0.144198768176667	0.0173274556405813	0.351143389101976	2.59685967208937e-09	0.196385725836982	0.00113104523747851	0.11534527218109	0.0574451777092616	-0.191661274234887	0.00149374914187429	-0.0754907680798242	0.214582280185651	-0.00348567280614947	0.954367863963018	0.229063055661932	0.000138292146942531	0.0476605192153265	0.433707887044689	-0.173946435524963	0.00400769816879786	0.0159124378262572	0.793905435906778
SPRED1	black	-0.126223958867874	0.037481531626063	0.045332769444641	0.456521484955301	0.0559774655487885	0.357743315750537	-0.0637401292168823	0.294890529737815	0.108950442281988	0.0728250843218606	-0.054549851167486	0.370154802760921	0.0525399533957638	0.388073228412352	-0.502359488372356	8.47866757342124e-19	-0.0264103060669027	0.664550149297341	0.15119697236635	0.0125429570468403	-0.277001892039227	3.50987275832133e-06	-0.174408214271086	0.00391024239312065	0.647804299623096	9.33981549087659e-34	0.355510085910965	1.59454962542215e-09	0.152371359102427	0.0118658625715081	0.106139870208512	0.0805712589084973	0.308071444972449	2.17087712363127e-07	0.0136643135494666	0.822500332946664	0.325204414902977	4.05086980960191e-08	0.234768554434392	9.27402843141358e-05	0.154130231248348	0.0109120477272348	0.103913573489157	0.0871683487752765
CDC42SE2	black	-0.0528255857719308	0.385495230348917	0.0457454296672721	0.452428874208023	0.137391575383551	0.0234365684498445	-0.0277856447951584	0.648224387064301	0.0719867764871311	0.236688488941848	-0.00240134605379488	0.968554194735252	0.138392336316443	0.0224357026584468	-0.234349564524391	9.55340708055519e-05	0.0137558048079893	0.821331749841886	0.0382128788258598	0.530298895824145	-0.0691917516620356	0.255434736504372	-0.227960533113064	0.000149222834614554	0.603161610816418	2.44037209689678e-28	0.323662553143558	4.73198943013639e-08	-0.00270692711211263	0.964555058928495	-0.198232169396959	0.00101278272581435	-0.137032957616861	0.0238044863345217	-0.0136588700015129	0.822569873687241	0.41434591585861	1.04153149354892e-12	0.262691571581332	1.1345133952728e-05	0.124756388189845	0.039772985848227	0.0532827898063712	0.381390419374014
PAPSS2	black	-0.0122942665123725	0.840044875683593	-0.00366049018934093	0.952081942494948	0.171453997170611	0.0045725776921566	-0.0834197830989728	0.170109970924087	0.101006296729175	0.0964284139166217	-0.0520332577688113	0.392672073952477	-0.0494017037715414	0.417080212147091	-0.125081540225821	0.0392553523444373	0.0291931417240642	0.631689300458055	-0.027400829083859	0.65277579659045	0.0331757949731998	0.585905238472904	-0.153643907957025	0.0111687506925831	0.284380572499216	1.86693613960785e-06	0.104026508844118	0.086823566014836	-0.0538513842120467	0.376322916193748	0.00984181417276974	0.871643102114694	-0.0249384005422325	0.682199047381593	-0.0413319712529986	0.497254973440386	0.158845566907665	0.00868103236191888	-0.0448237341411834	0.461598293867261	-0.0639266807421899	0.293476674467848	0.0607221360123669	0.318393767095059
LIMA1	black	-0.0688304374344696	0.257930970381009	0.000391568743515244	0.994871092540668	0.18939507616973	0.00170311233758319	-0.243339787499015	4.99390278592761e-05	0.1391250684078	0.0217265256000547	0.241503008243787	5.71317851431673e-05	0.023886075818643	0.694924484822074	-0.310842649522339	1.66646129371768e-07	-0.0932988846515076	0.124786720163494	-0.105575991698019	0.0822027868235636	-0.261094322807079	1.28792195596291e-05	-0.386370364328488	4.08543694858704e-11	0.450519120444472	5.31310791042835e-15	0.266325018478957	8.47584604278623e-06	-0.0413978353650315	0.496569157278141	-0.192423184980819	0.00142883917419282	-0.0695942789778204	0.252673493428392	0.160039060359677	0.00818499351510192	0.34741955940124	3.91325817056277e-09	0.161464219009388	0.00762583050500696	-0.0828836467997794	0.172881524174301	0.110327850382733	0.069256367679956
REEP3	black	-0.272355140281713	5.17517466728375e-06	0.0120875255558119	0.842699460522168	0.121226227970364	0.0457731442584954	-0.213257212807093	0.000397468077638085	0.0188037130356489	0.757536143133647	0.0613852378666768	0.313127921794189	0.00840023592148536	0.890315776480998	-0.363105819149328	6.70581323489077e-10	-0.0373354281090593	0.539790565344756	0.0578904569995673	0.341525780031378	-0.250215978334081	2.98964437223731e-05	-0.215939167895597	0.000334024035538482	0.602293639517577	3.05079929783631e-28	0.146422911548186	0.0156581775896151	0.0242376054409688	0.690663814507151	0.311912530560411	1.50363722432384e-07	0.446041414329363	1.05707674432788e-14	0.0590777856032017	0.331699307501106	0.32392872793982	4.6070059395735e-08	0.222489835126459	0.000216478545258794	0.169747163989759	0.00499976889897755	0.168395740872248	0.00536310451636966
NR1D2	black	-0.224095805989069	0.000194261511541891	0.161091758040352	0.00776857925265529	0.178302097656066	0.00316980875343742	-0.0833065972899344	0.170692309105496	-0.152551318232173	0.0117650062982863	0.0587442771071939	0.334440929004501	-0.123926556238764	0.0411202238472971	-0.255519650245811	1.99227433042229e-05	0.307070064226082	2.38695160319472e-07	0.334230848468301	1.60251092902272e-08	0.278382911524111	3.12303333587313e-06	0.383576991318649	5.78476828091957e-11	0.504505061800741	5.71308873889143e-19	-0.059464258102753	0.328540416657299	0.339613357128183	9.0861086908942e-09	0.298152578504825	5.47139107035572e-07	0.144413833228171	0.0171595310626871	-0.0940499206914688	0.121766965416356	-0.350196226879339	2.88380947261884e-09	-0.256119106632072	1.90187769656258e-05	-0.239418621972378	6.64727989403731e-05	-0.0238046524521813	0.695912740722842
RNASE4	black	-0.151495795551169	0.012367519293418	0.107278470872248	0.0773565632807891	0.328715823432735	2.83416473263844e-08	-0.283066373526872	2.09188248815053e-06	-0.140311017179154	0.0206198010603189	0.0939229004672383	0.122273655532112	0.0129248408489242	0.831959496323761	-0.167689143204224	0.00556236506757919	0.108475023350587	0.074091048818911	0.0404377345943333	0.506615728581859	-0.0162198325702213	0.790015947884491	-0.119281887174287	0.0493900330002015	0.494948789775794	3.24593417099324e-18	0.0168238947473915	0.782387926120912	-0.0656204083294391	0.280847183647649	0.0669769000562409	0.271000819870534	-0.0479683895211591	0.430740409934688	0.0437151697802376	0.472762180612742	0.0795681043117545	0.190770706585209	-0.208244036732804	0.000547029555677731	-0.17010513995163	0.00490730923981639	0.181846436948018	0.00260890279663689
LGR6	black	0.101069389591812	0.0962194602551641	-0.118483549975913	0.0509426532094475	-0.115870990884221	0.0563103341855572	-0.188158610896318	0.00182834574567259	0.172314476057146	0.00436993138738234	0.163775670014716	0.00679107110274295	0.0944604306346661	0.120140579194232	0.176255908073312	0.00354135331934839	0.0166432822213506	0.784666534939099	0.0899846361697133	0.138810675451077	0.045470908529678	0.455149173553457	0.00675485118168125	0.911701932209387	-0.221681466114908	0.000228538659012896	-0.18793433281645	0.00185194322184989	-0.0643304658439385	0.290431940105783	0.0198030752006868	0.74508384628221	0.00182573262755462	0.976089297295224	0.124111159134063	0.0408172407823098	-0.073107709118322	0.229449060105321	-0.0320040251798223	0.599216369592931	-0.0704312231287282	0.246998645013954	-0.0451733806947361	0.458107766227761
ANXA3	black	-0.126119763479419	0.0376404528666088	0.0498409347930208	0.4129455259654	0.0792773355350579	0.192401917205715	-0.156319930005311	0.00981970731576264	-0.0371357707510358	0.541962074244846	0.197026278621048	0.00108865150476651	-0.00186729952622827	0.975545084172821	-0.276399709633612	3.69248983811497e-06	0.0773094134406609	0.203710609792873	0.229769837237936	0.000131684400898893	0.0454109801595263	0.455744234479472	0.0296986900413266	0.625794072861947	0.365546373516866	5.05204662535835e-10	0.115422605730452	0.0572770646176754	0.0767291115008993	0.207135394713938	-0.0391317091552192	0.520450771518637	0.0429066232402913	0.480997031301058	0.0880426889036993	0.147571272661389	0.0886417984463697	0.144824842524935	-0.0720825027038495	0.23606405152996	-0.144559943079364	0.017046258771593	0.124913517692811	0.0395221250723595
KLHL23	black	-0.111951581554154	0.0652342460978233	0.157813317906295	0.00913141554855813	0.074935906666191	0.217980535408322	-0.0134314432080308	0.82547645873468	-0.05897105375741	0.332575125200181	0.17295700570511	0.00422393163473473	-0.257587618051947	1.69656324509503e-05	-0.283592211891925	1.99893354046804e-06	0.300531153903564	4.39724901524353e-07	0.428567784355635	1.40883222688478e-13	0.420046162856871	4.72437708660539e-13	0.513918318838105	9.77687712336078e-20	0.568745354150623	1.03825134513512e-24	0.0459625688649656	0.450283673260456	0.380584800349973	8.36577345578767e-11	0.137593121731848	0.0232319576250632	-0.130276920445775	0.0317257701265177	8.85928047406238e-06	0.999883957181238	-0.215824098766692	0.000336540271583078	-0.295964208877199	6.67844539623284e-07	-0.414718060236105	9.89590313828434e-13	0.116960653458149	0.0540171880853331
TAF1A	black	-0.165405152625039	0.00625268784795021	0.0177148896759623	0.771174633004289	0.10526955072197	0.083100555611709	-0.0497708968171152	0.413603203014445	0.0858867533459734	0.157782593039135	-0.0214203943908869	0.725072556508021	0.144602645963386	0.0170132766255605	-0.383113394822165	6.12655464375347e-11	-0.055649854884429	0.360568237096236	0.160279918617742	0.00808800322659123	-0.326023032028163	3.72872023416933e-08	-0.0805602116935652	0.185281209535288	0.48576869597809	1.63761825784667e-17	0.428449915616659	1.43294298692157e-13	0.317669951649021	8.58642264205712e-08	-0.0525889518092545	0.38763024856861	0.192293293153891	0.00143971901760762	0.00987740920077	0.87118289684844	0.109682450805934	0.0709103330396889	0.219169031531854	0.000270144902540934	0.120260906539234	0.0475401080831453	-0.0694353514014697	0.253761218084978
MIER3	black	-0.191049090067574	0.0015478487281273	0.071524706145492	0.239718975909189	0.132010919544759	0.0295038520005724	-0.120075719842906	0.047885519203706	0.01996025623438	0.743131253106027	0.0907787730750356	0.135345091687817	-0.0809729894214234	0.183031792792935	-0.231286416869061	0.000118491370061659	0.147931348538134	0.0146077386082113	0.378339364029668	1.10071695068307e-10	0.240355008475078	6.21114086963921e-05	0.195206053917034	0.00121311376654632	0.662951085972311	8.31067817200206e-36	0.121390397290969	0.0454781855621446	0.239207143017979	6.74969213876849e-05	0.0959258910558842	0.114472276120835	-0.0331588154498334	0.586097145548389	-0.0606421154804725	0.319033106394737	0.0796554384080239	0.190282745686453	-0.0382220531521648	0.53020010125977	-0.141562879649684	0.0195049257939447	0.179777212705591	0.00292427559203201
RASSF6	black	-0.0444966983181417	0.464876423442506	0.0828446984004422	0.173084168182642	0.158377209024105	0.00888287674667935	-0.125762200973634	0.0381901575356248	-0.0632154156026312	0.298891581299089	0.0621651755297995	0.307007648684981	-0.0938162760149255	0.122700249638224	-0.108178009852214	0.0748909863446149	0.113271283532228	0.062108160143036	-0.102280796900407	0.0922769117561787	-0.0591319937055847	0.33125505613685	-0.225444735079828	0.000177266221632216	0.333414857106527	1.74480915584604e-08	0.0650910386321486	0.284754443705203	-0.157259247764504	0.00938161888104711	-0.00759007782073436	0.900837002480774	-0.000204255736696407	0.997324571965245	-0.0186202123165705	0.75982953072483	0.233034402191808	0.000104825479952908	0.00294494403700436	0.96144074319323	-0.0958386206844523	0.114803863249543	0.132372765343439	0.0290573656123189
SCOC	black	-0.234102636517585	9.72173766596159e-05	0.0969263458871873	0.110724340018252	0.202781221493395	0.000768303321298553	-0.0563253228121786	0.354759020034848	-0.021204338988696	0.727735398393163	0.0751077933010399	0.216923726279657	-0.0492597921656391	0.418421262634696	-0.516792062341215	5.6412779721042e-20	0.202539018178323	0.000779805500371119	0.17953611758742	0.00296318745393279	0.0142400052584853	0.8151538634574	-0.0121554816233779	0.841826696769006	0.744219066357478	3.09898981312504e-49	0.289610081516866	1.18038507858651e-06	0.203220749483686	0.000747829382684451	-0.0101488508624097	0.867674886655843	-0.00321444946616545	0.957915127036721	0.19785479706435	0.0010359851216092	0.190831764201203	0.00156748167926615	0.00291107689571794	0.961883840823984	-0.0751965524512244	0.216379446599004	0.0807869928126924	0.184042870439852
SGPP1	black	-0.222081243591224	0.000222498063465432	-0.0737269805235384	0.225517422255825	0.15466506248022	0.0106357731710349	-0.145050093686444	0.0166710193131138	0.162954734456165	0.00707769812580804	-0.1530572383949	0.0114855079094087	0.235706019555825	8.67648171820564e-05	-0.358864960757256	1.0906997028414e-09	-0.0584147245985327	0.337164256526306	-0.0780143393218055	0.19960569821365	-0.410219940127269	1.82878081470424e-12	-0.401865717000055	5.58515080978349e-12	0.475849838076564	8.91882494279907e-17	0.261872204990627	1.21090296201325e-05	-0.000103174916268123	0.998648569430264	0.132953678617246	0.0283526650537429	0.348073578418115	3.64274305036073e-09	0.0794135846183907	0.191636295893279	0.348261214820511	3.56853511095757e-09	0.42452288826855	2.51264890347482e-13	0.406149316936681	3.16304331233779e-12	0.0882807706097245	0.1464751592956
C9orf41	black	-0.0696551709697397	0.252257596642965	-0.0135713153284162	0.823688565293213	0.0940754108588154	0.121665480805617	-0.0290946856570778	0.632840132428154	0.125644520178363	0.0383725542628229	-0.00916064485211146	0.880458034106797	0.0123950525697803	0.838751421317194	-0.2714914106581	5.55815550942404e-06	0.248514824673547	3.39893464120004e-05	0.288350913748145	1.31926246384458e-06	0.0709011843779936	0.243851311254306	0.0630754223998111	0.299965119747028	0.662415985328724	9.86551409975113e-36	0.449443841736927	6.27325427095498e-15	0.395033375688196	1.36031139554859e-11	-0.178230822020429	0.0031821326488511	-0.151271053233887	0.0124992614453577	-0.0122470684368264	0.840650747837052	0.184553412692772	0.00224304700214103	0.0613609388078153	0.313319874007679	-0.077437137423536	0.202962352496317	-0.0331067252760479	0.586686063353511
GTF2I	black	-0.111541780656646	0.0662308299855005	0.105125922023559	0.083524049741577	0.132928620836411	0.0283827574391728	-0.0506368876642531	0.405514681616167	0.0626095663169581	0.303555929076438	0.0649506163502829	0.285797003312117	-0.130005073368609	0.0320867356980389	-0.381544441919857	7.43529355422499e-11	0.206925899609252	0.000594226205719469	0.26788608843584	7.46808939810584e-06	0.0390661991125043	0.521149799526024	0.15729227185153	0.00936653737910413	0.742230109534768	7.57905736310798e-49	0.222773846239266	0.000212384348170859	0.325097244911295	4.09498082667902e-08	0.0431172782471921	0.478844108002889	0.0221151105763953	0.716532836989285	0.158562057615987	0.00880272134891225	0.103070865630344	0.0897758874186211	0.0110715695847445	0.855769778828454	-0.0709585363142481	0.243469151508225	0.0341522374162337	0.574918345288465
WRB	black	-0.264192976582493	1.0062588255067e-05	0.0327638491074169	0.590569318330799	0.191430959944838	0.00151389572876848	-0.0261482031957588	0.667679741149301	0.000137010662840623	0.99820537454619	0.0337571474525652	0.579352203577462	0.045223733208467	0.457606311991821	-0.424762140636965	2.42863578797683e-13	0.0925326071134006	0.127927282319814	0.329081834716776	2.72987399885338e-08	-0.0565998623668161	0.352414792411482	0.11289598629491	0.0629843522298392	0.413859847662762	1.11339514041144e-12	0.238832657246147	6.93469479920571e-05	0.358496996404914	1.13733674835219e-09	0.000697964874784714	0.990857942738085	0.105635003991656	0.0820308020621118	0.119541267251756	0.0488941628467396	0.0696270060134811	0.252449906344065	0.0694051423165775	0.253968339773239	0.0539368904827185	0.375564445929789	0.00515575296306616	0.932547738618475
KCTD3	black	-0.244411228010603	4.61468270316322e-05	0.0604122396888768	0.320874387969361	0.218116807205436	0.000289584385374913	-0.153948582677254	0.0110073133337668	-0.0534112168217889	0.380242209034905	0.122880062191278	0.0428738370773858	-0.0621612772520749	0.307038041728283	-0.339489602755285	9.2065474026706e-09	0.0724195497903164	0.233874665492546	0.169194314296093	0.00514564135344661	-0.207689720189263	0.000566437359554342	-0.0315148686171126	0.604813142096161	0.456615728433433	2.04865329972017e-15	0.275527245573942	3.97321355595504e-06	0.287436539750331	1.42976545332899e-06	0.104227169220127	0.0862136671130101	0.11654534424216	0.0548818766497761	-0.0969416439806977	0.110667787001193	0.0249765654909921	0.681739188423978	-0.0676884631974179	0.26593098623954	-0.177502969053135	0.00331049068083196	0.0500979138671907	0.410537700603867
EPB41L2	black	-0.0531668930805558	0.382428416231275	0.105315902787772	0.0829642547946609	-0.0495359932077594	0.4158135141296	0.0158334187930169	0.794906097701096	-0.0034376264435157	0.954996186969795	0.124954054390607	0.0394576244822719	-0.0664380824436903	0.274883401664866	-0.0714990600791161	0.239887968770272	0.00728362637775259	0.904821397145922	0.100522375270166	0.0980431133084633	0.282498690469637	2.1968573610615e-06	0.0258527968634671	0.671213885830401	0.364573705503026	5.6572580611656e-10	0.12920208557563	0.0331734689876517	-0.0156746936781466	0.796917134488386	-0.0338138375070352	0.578715025271769	-0.141827910118414	0.0192757314497194	-0.205135268832987	0.000664391410721618	0.121445969347698	0.0453787022726165	-0.0527920663291331	0.385797222746408	-0.221727941515499	0.000227828639262292	0.0951182660275334	0.117569654285721
GK	black	-0.177296454030809	0.00334775437967344	0.0742894825369066	0.221987873018068	0.0571690167452141	0.347586059470386	-0.00662195853660187	0.913432215695257	-0.00316481612421571	0.958564361038924	-0.0278218592643557	0.64779672904502	0.0926894614112836	0.127279494814062	-0.154785042133802	0.0105746521926472	0.384338715459324	5.26306101411188e-11	0.253401545756115	2.34535514573046e-05	0.13417924516025	0.026913847631275	0.159280847352895	0.00849710849512678	0.394098835487989	1.53402781633545e-11	0.129779004205443	0.0323895763918533	0.0822763279109672	0.176061453297706	-0.0891104221594657	0.142703863557541	-0.0488512981388642	0.422295553310555	0.0783073657100353	0.197917150167181	0.181905844009341	0.00260032343023056	0.0339193551826087	0.577529912659129	0.0384239044921711	0.528028801878154	0.0604345124024435	0.320695684318768
ZNF22	black	-0.232227315285658	0.000110940455712678	0.130524969376002	0.0313994312671379	0.14081123757813	0.0201678582203015	-0.00545925517697232	0.92858731288198	-0.134313393763006	0.0267602312618371	-0.0889103223825948	0.143606591192426	0.0548706310847051	0.367343067608658	-0.234378988930003	9.53353199402507e-05	0.108432461246378	0.0742052519329125	0.186785849575862	0.00197720011858413	0.140992537840741	0.0200061911864042	0.0443917220800073	0.465931403702681	0.39109442515671	2.25177650226538e-11	0.0768879309196157	0.206193982587585	0.169915171550386	0.00495618182966178	0.135329039881268	0.0256214365641855	0.0742799071419586	0.222047624967852	0.0378397895046613	0.534324402632294	-0.0927623460631478	0.126979355823147	-0.0890356826899326	0.143040534138668	0.00724225780362526	0.905359444442079	0.097931697473153	0.107055815344902
PRMT6	black	-0.0403460682324765	0.507580459126887	0.081723102228675	0.178995711393585	0.0899850777787231	0.138808729576034	0.0154730973581492	0.799473279185346	-0.0338374707394768	0.578449491943784	0.00150585540375074	0.98027762984739	-0.050410588814117	0.407619233465861	-0.0902994597308739	0.137428753290982	0.110119500693352	0.0697868261593392	0.0351333725461017	0.56397722588307	0.151498678902785	0.0123658370725853	0.108985269668419	0.0727330408731892	0.315931804581634	1.01815881221269e-07	0.140253309539936	0.0206724999101145	0.254538769999247	2.14902004089016e-05	0.0224412360483342	0.712536026781658	-0.0741146770815975	0.223080490870235	-0.113382016288845	0.0618515611301221	-0.0966386216941842	0.111792213213543	-0.12520158728955	0.0390656838495085	-0.175322721002055	0.00372353285636751	0.148002698054829	0.014559620296043
KLHL24	black	-0.192925544500826	0.0013874668112602	0.217490391114958	0.000301768054790756	0.178981734794099	0.00305445097783923	-0.0753115718020006	0.215675591912998	-0.140460069673828	0.0204842243803189	0.0456912497646323	0.4529650318831	-0.173990995825047	0.00399819928410764	-0.320855429318724	6.26558789550589e-08	0.260918635397268	1.30594916752135e-05	0.352157410456475	2.320330801099e-09	0.284065012940703	1.91873937405391e-06	0.370335492878635	2.87813745883459e-10	0.626187480575098	5.04675117549786e-31	-0.0991436098452099	0.102761610273691	0.357260884962749	1.30859379484111e-09	0.275477495554451	3.98981926244336e-06	0.135276748664111	0.0256790334723558	-0.148028707714667	0.0145421139044235	-0.250686066989043	2.88503830548332e-05	-0.183737920047906	0.0023480125615731	-0.225166479741843	0.000180653853723386	0.0689028903651028	0.257429066649119
PIK3R1	black	-0.0380437835324522	0.532121477101667	0.194710272469822	0.00124920951977119	0.0866353441644146	0.154178322957945	-0.0814812991316736	0.180289511106513	-0.130727880889727	0.031134609774804	0.0467546863753603	0.442506811506445	-0.119427571530739	0.0491110068187152	-0.137742569678212	0.0230812348838772	0.203774762010239	0.000722740439742324	0.126005789391558	0.0378149413361376	0.252226868435046	2.56590560618553e-05	0.0564657622612998	0.353558620573175	0.375255200829223	1.59911717200017e-10	0.0230578599133301	0.70500052510912	-0.0185202136272034	0.761080197908632	0.282754759379936	2.14889744846676e-06	0.0604163284148628	0.32084157749797	-0.0863112111536977	0.155731226405281	0.0237613525173638	0.696438492286721	-0.19546880918845	0.00119437447017015	-0.196253627314081	0.00113997451971199	0.234063169364132	9.74889912535471e-05
TNFRSF21	black	-0.0488746460346389	0.422073552518352	-0.0244123765540908	0.688549134789441	0.0378161969321634	0.534579473155049	-0.0425830642770817	0.484314031896898	0.101025826842961	0.0963636946994092	0.0163634447927938	0.788200586942907	-0.0220799969981849	0.716963632341873	-0.374891441178689	1.67070276514429e-10	-0.104870464405728	0.0842815688995517	-0.00547383159106196	0.92839714751331	-0.312295127142409	1.44921335402758e-07	-0.124492489228616	0.0401973296161931	0.429825472753846	1.17501914904885e-13	0.295508009868477	6.96039209980813e-07	0.263886326392969	1.03127941853242e-05	-0.0713703713824676	0.240737214294891	0.15409937670167	0.0109281778422425	0.0254192548010389	0.676413742082168	0.108928964443362	0.0728818942007317	0.179511013941518	0.00296726597753552	-0.0256115508191492	0.674105452468065	0.0460112780482536	0.449803244774242
GNG12	black	-0.191837379504505	0.00147851049878362	0.0504025214079878	0.407694378681828	0.256170881916049	1.89425510138608e-05	-0.220807380035273	0.000242283121009344	-0.0996082225918071	0.101151919147993	0.263958145673662	1.02536700970279e-05	-0.162010582758152	0.00742066186325438	-0.366540355101751	4.49864377370125e-10	0.196497929848916	0.00112351128735321	0.394914481557911	1.38129926282596e-11	0.150757705893018	0.0128048261413258	0.17265423672305	0.0042921715824023	0.641809085472449	5.62631925141576e-33	0.0142543185169349	0.81497141318157	0.255825250649664	1.9456938611272e-05	0.0958273379272321	0.114846787320503	0.0539576249210681	0.375380665811023	0.126730672803686	0.0367167518671992	-0.0546937500767618	0.368891843846795	-0.147356769231121	0.0150003450224679	-0.241655637951721	5.64987876587164e-05	0.110075225224587	0.0698999777541515
SSFA2	black	-0.125845488319814	0.038061511625178	0.0151283710154951	0.803849184067879	0.0303220377535841	0.618557831711661	-0.0146997963637864	0.80929796832823	0.154061862013429	0.0109478181225615	0.0126071523245424	0.836030823020856	-0.0578159440427668	0.342148575055069	-0.436601269499355	4.36285418709281e-14	0.182118624097189	0.00256980451086691	0.260455631608014	1.35461153789793e-05	-0.0391156143568357	0.520622467290304	-0.000415301850443682	0.994560232470095	0.656223493401904	6.99940689319659e-35	0.272804011921466	4.9862005338185e-06	0.224410075444374	0.000190171147484605	-0.0274629635988592	0.652040023961066	0.120171451727253	0.0477066986625154	0.0239217987497189	0.694491069147118	0.297984750721036	5.55600759205503e-07	0.225818769550331	0.000172806052245427	-0.00480706498631485	0.937099841839751	0.131184195844201	0.0305460247006335
LYPLAL1	black	-0.11646014915906	0.0550606671240346	-0.0417950845141737	0.492443419973007	0.0716732038022298	0.23874210239557	0.00572679286977181	0.925097646102661	-0.0924030293704743	0.128464341781597	0.13472232081419	0.0262965976949868	0.0428776721965682	0.481293324125334	-0.151442036153617	0.0123989208327229	0.00847507509768978	0.889344807234398	0.0831534235890896	0.171482746959975	-0.0606761599409883	0.31876099962034	-0.0752881053067455	0.215819060538111	0.176762042331133	0.00344595370459467	0.0615881444647659	0.311528052440106	0.096145977131519	0.113639379014098	0.01146925678324	0.850648621661888	0.0153162941279501	0.801462948714847	-0.0456392858084658	0.453479595823124	0.0247448665887713	0.684532789900744	0.00634047231616142	0.917098549143505	-0.0353386342319906	0.56170093059375	-0.103139198457724	0.0895621493051895
ADAM10	black	-0.176069266245011	0.00357713155096044	0.0875700918750854	0.14976553503824	0.148788332386694	0.014038906776003	-0.0405178724999928	0.505773113769963	0.101968601826421	0.093280400702847	-0.0608471131881233	0.317396908758339	-0.00571868176289328	0.925203423780182	-0.552134021042962	4.17520513216618e-23	0.0343273264890133	0.572958541689874	0.0646186896643873	0.288271567486381	-0.357230813934039	1.31305678060844e-09	-0.229576603503386	0.000133460947858472	0.73476702469869	2.02128341103026e-47	0.478827697292149	5.39283008119714e-17	0.242948848577293	5.1394422782991e-05	-0.0522386663870682	0.390803808595361	0.173402645053313	0.00412527012507876	0.119566971385348	0.048845250062214	0.385771988448492	4.40265905817149e-11	0.2736809617397	4.63580025396934e-06	0.114879869157805	0.0584655403437462	0.101867554887192	0.0936070548953339
IRF6	black	-0.205525350644703	0.000648483647740647	0.0140683684363498	0.817342481849592	0.21594978041085	0.000333792853733818	-0.254632847972904	2.13349458971099e-05	0.0595012094329753	0.328239408792981	0.191291566993776	0.0015262096330524	-0.103771389154492	0.0876039879774169	-0.279350542848484	2.87659659214692e-06	0.163254083946714	0.00697195340063617	0.288132619361019	1.34487611432429e-06	-0.07083731852925	0.244277368759248	0.0513796388378161	0.39865269958431	0.59331752219476	2.95107130776494e-27	0.157236220544844	0.00939214773853593	0.289990545825253	1.14125168140746e-06	-0.0901307845505379	0.138167837387649	0.0121451924189704	0.841958829236222	-0.0284649401179814	0.640221918379021	0.0597854622055399	0.325929817669452	-0.0561251635434124	0.356474288329367	-0.244026450137245	4.74763073899577e-05	0.00147871147257449	0.980633067118302
ARHGAP18	black	-0.122605349321601	0.0433444553798973	0.103542232235288	0.0883097770691749	0.012498140990144	0.837428867217745	0.0425084343521726	0.485080855331662	-0.144582735693429	0.0170286476544843	0.046971046832922	0.440395985786263	-0.205769762950239	0.000638696653137788	-0.230975510003877	0.000121090601310003	0.129017787117751	0.0334272644155899	0.316131439015924	9.9848103421563e-08	0.341132711263432	7.72612220015196e-09	0.266080439051642	8.64499798789947e-06	0.437187422313428	4.00033513529034e-14	0.00328725673520602	0.956962814459742	0.146097381086807	0.0158933499335355	0.175705480311522	0.00364780857269106	0.0953904489422734	0.116518562030838	0.0312495137900365	0.607858967396501	-0.0701045029915006	0.249203295981834	-0.185158198498157	0.00216798348628455	-0.150369415121347	0.0130402997044922	0.102594385638791	0.0912776418933035
APPL2	black	-0.177737563753505	0.00326861634323631	0.0288198143764841	0.636057718972993	0.322620377272971	5.25354273811671e-08	-0.180095139478409	0.00287367241676229	-0.0604206067309795	0.320807247971873	0.123108596189483	0.0424856092064522	-0.126107502467789	0.0376591910851818	-0.200866745875121	0.000863661691841273	0.16373349294072	0.00680554038926174	0.355885573064636	1.52852915308895e-09	0.211453641991629	0.000446245284819657	0.263466218844095	1.06651793529557e-05	0.581809573879447	4.89020748484414e-26	-0.030022154581562	0.622034545219004	0.265320181820534	9.19151701077081e-06	0.145019443989376	0.016694270287451	-0.0522327253855397	0.390857768625932	-0.171008313894261	0.00468083109153525	-0.113024242075156	0.0626837824478124	-0.241902679209615	5.5488219762357e-05	-0.277885978818191	3.25729377021688e-06	0.0579151369225067	0.341319659188224
CCDC126	black	-0.290788292942163	1.06318933367958e-06	0.0992261210099464	0.102474272920655	0.267962089396149	7.42205790971743e-06	-0.217428390172931	0.00030299957535452	-0.0905522233211339	0.136326899439597	0.092910794968041	0.12636973753891	-0.0168254368685498	0.782368478672376	-0.242429618844055	5.33892921345316e-05	0.283595586893528	1.99834990583274e-06	0.417286941440264	6.93974157871441e-13	0.0237145999453496	0.697006328947183	0.141029553585363	0.0199733225499111	0.535583338970571	1.35707958533618e-21	0.000178625283007641	0.997660289463187	0.201984194509465	0.000806755591762185	0.175056231823499	0.00377709053133402	0.126960426203658	0.0363743666168413	-0.00132053389878417	0.982704403373246	-0.141871654499139	0.0192381278819852	-0.0722872040826589	0.234732642406261	-0.0479570203909512	0.430849785113665	0.0459223923865756	0.450680159425498
SORT1	black	-0.183682651487733	0.00235528573596984	0.1233679315701	0.0420486422395957	0.170606848884553	0.0047803136316795	-0.116295202459097	0.0554081969380191	-0.118433489390165	0.0510413513143659	0.0995248286339198	0.10143936462647	-0.149945650633866	0.0133016243960712	-0.0779674378991268	0.199876933655578	0.238321072691513	7.19514685162537e-05	0.297643567380453	5.73191180198825e-07	0.288530986676897	1.29848537712921e-06	0.302603043695324	3.62917959844374e-07	0.47303351124472	1.42889294529804e-16	-0.127410743336667	0.0357111357261199	0.188482882452389	0.00179471302062991	0.145920232017376	0.0160226205920393	-0.0236550157867169	0.697730257225782	-0.170716003557247	0.00475307860056084	-0.248940680962864	3.29177701002856e-05	-0.271892572654019	5.37703920701988e-06	-0.279086760344712	2.94187190198339e-06	0.0575774526212827	0.344146789025556
CD46	black	-0.16624360480741	0.0059908304285114	0.06107763557285	0.315563531759078	0.25131740395492	2.7499851198035e-05	-0.127622341277989	0.0354030521140345	-0.0592151102732256	0.330574634861361	0.214997132712695	0.000355149130263958	-0.125998503328205	0.0378261191553484	-0.349649086504338	3.06331720273521e-09	0.320542291264888	6.46375652458024e-08	0.356754017270208	1.3858233634474e-09	0.296772538475108	6.20553355972514e-07	0.145085365793484	0.0166442967596697	0.707416921734834	1.39343625476333e-42	0.0551645559452373	0.364778376853797	0.215528661404346	0.000343081647264665	-0.0461204493081002	0.448727516906226	-0.179692130533454	0.00293795427285879	0.0909658002959634	0.134538665196517	0.00934551932987951	0.878064091485001	-0.188284373901529	0.00181523410454869	-0.320060280749302	6.7806443273313e-08	0.0593403006446101	0.329551481539633
ABCD3	black	-0.174407412193795	0.00391040979482011	0.111575931342586	0.0661473062093629	0.202916114616731	0.000761965390940185	-0.113403124078477	0.061802747578455	0.0107459324087671	0.859967635250087	0.128707482427583	0.0338583137859293	-0.0721961602287468	0.235324151167725	-0.452938043630638	3.64857266956038e-15	0.221380046389176	0.000233193912358434	0.239275330691016	6.71651003174984e-05	0.0647336775205476	0.287412694147409	0.0613006354511673	0.313796577533912	0.78383537237341	8.30718448627466e-58	0.398553309707868	8.62125762137664e-12	0.301555571124814	3.99981220320604e-07	-0.142276779801086	0.0188928926464103	-0.176890416134512	0.00342212971290274	0.0602733102327767	0.321990539518018	0.177257235867647	0.00335487369730104	-0.0660478178584278	0.277719021423933	-0.269087693015413	6.77111835591353e-06	0.206275654644107	0.000618871831678831
FEM1C	black	-0.0222963175810728	0.714311104485389	0.0182972801609544	0.76387062150023	0.0710610158909515	0.242787329956117	-0.14889144199755	0.0139717944494136	0.105941441705532	0.0811423842222812	-0.0179226721659757	0.768566389942102	0.129125017226809	0.0332793987853816	-0.166444745752869	0.00592949202389233	-0.0284297827851523	0.640635081790734	-0.00110497059245936	0.985527390117316	-0.145716485242724	0.0161724361121755	-0.312704830623213	1.39303547392479e-07	0.420463456326131	4.45610370195211e-13	0.246837384792719	3.85392748437088e-05	-0.0340872335650751	0.575646746756545	-0.0521431494530536	0.39167190071128	-0.0374980649614234	0.538024904780473	-0.251498638181187	2.71233444042674e-05	0.374562957694347	1.73801462607236e-10	0.147260985971189	0.015066684256905	-0.0209442364706902	0.730945451754814	0.202423057932554	0.000785368509129875
CLCN3	black	0.0207162359984213	0.733763178839719	0.0492610468027527	0.418409395390607	0.103691943937559	0.0878481600751227	-0.0941196269736984	0.121489598139632	0.0259645798775564	0.66987569461019	0.234369890999286	9.53967315590745e-05	-0.139689402968227	0.0211936374184389	-0.222058816150453	0.000222832954514231	0.254355405257821	2.17958813628944e-05	0.269812748887546	6.38097757228048e-06	0.164009469030689	0.00671136136861219	0.136446643147759	0.0244167386821233	0.561968734370657	4.80513807643467e-24	0.182932045334655	0.00245611516950679	0.204305350025092	0.000699443432636626	-0.164117849168021	0.00667469554415906	-0.222791753944684	0.000212128636334181	0.0118910475783739	0.845223916070026	0.0890389574399658	0.143025770050962	-0.149186027192203	0.0137816031209848	-0.350267353869884	2.86123566072491e-09	0.147448773589202	0.0149368641159997
TMEM159	black	-0.104808960294013	0.0844647729911285	0.00544711468890251	0.928745702010217	0.126268261314159	0.0374141327473337	-0.169296698171893	0.0051183416141269	0.00791119326376828	0.896664616506884	0.00762765099048169	0.900348655693797	0.0898343973418723	0.139473890711916	-0.20928938460831	0.000512095749413235	0.0530328413844175	0.383631158747928	0.0478711018340836	0.43167687085615	-0.152628933565221	0.0117217414590055	-0.0878382752028325	0.148517345355902	0.371308069675715	2.56445479726572e-10	0.161336723843777	0.0076744286875428	0.157772412527919	0.00914968272807358	-0.0501731106062649	0.409834698977487	0.118060343847219	0.0517820631600301	0.0145723724853512	0.810919789222644	0.147744423205384	0.0147344632279823	-0.0267159445925747	0.660908061936092	0.00131113216034466	0.982827522981116	0.0774939263611219	0.202630300660832
TJP1	black	-0.220681024929028	0.000244332607754138	0.102839291373608	0.0905032664948516	0.127375323880321	0.0357629274988491	-0.117291337668626	0.053336804767359	0.0474260156789463	0.435976066407051	0.00043416855287932	0.99431311393569	-0.106322789097655	0.0800476541639351	-0.503610170586145	6.73798536027411e-19	0.0197953419955521	0.74517995477203	0.250169151685858	3.00025851096926e-05	-0.25760956316474	1.69366063395599e-05	0.0349366129454181	0.566163374540829	0.527990118972913	6.29308297739622e-21	0.217281209403255	0.000305941783837997	0.245662479056853	4.20621291671284e-05	0.168802961083292	0.00525120228290932	0.294617034055288	7.54427733575275e-07	0.0580155062070646	0.340482214925525	0.0246345744825582	0.685864097654277	0.117676145317253	0.0525540388798148	-0.0598352201671549	0.325526610847755	-0.0421536984674681	0.488734695265174
LMAN1	black	-0.136001008384784	0.0248911203622844	0.0916985776071443	0.131414617562983	0.100966458772092	0.0965605368182003	-0.0693183202141658	0.254564266964204	0.0616759289528749	0.310837557064482	-0.0606336858963043	0.319100504783344	0.0158324520307272	0.794918342429239	-0.220549030656397	0.000246490825261447	0.073808820653278	0.225001435044401	-0.0357265817381713	0.557410802562809	-0.136185904926523	0.024693341703278	-0.147424063073498	0.0149538906475931	0.583598890107814	3.18351628215997e-26	0.216418539529912	0.000323728735433326	0.1134645635955	0.0616608439299382	0.0681979183277911	0.262341290072048	0.101013811103591	0.0964035085652763	-0.0635509902804617	0.296328620657599	0.215499153012654	0.000343741458451969	0.156417143682241	0.00977354175228167	0.0733981697267802	0.227598982467116	0.150270049536774	0.0131011672474794
GPRIN3	black	-0.0101731229284971	0.867361328700016	0.00320587442883985	0.958027291717142	0.297916057145658	5.59100259699865e-07	-0.197223978694165	0.00107586529418709	-0.150762689407764	0.0128018284375552	0.112332057896385	0.0643200178227162	-0.0932142701617142	0.125130545064404	0.0603654418283379	0.321250078274795	-0.0169104055876477	0.781297160833347	-0.00166020094785642	0.978256622167448	-0.0339717792460695	0.576941539154844	-0.0441893570322228	0.467968839237729	0.265095420990042	9.35927484041047e-06	-0.0526696582265318	0.386901274808674	0.0666252891628362	0.273530178934139	0.0699893106568371	0.249983845675865	-0.049688689231509	0.414375942364675	-0.187315305653426	0.0019185254692561	-0.0915021150411371	0.132246656375892	-0.164983913249052	0.00638807372278334	-0.119689053502638	0.0486134955462871	0.0707789346981888	0.244667309520055
DHX9	black	-0.153125133189801	0.0114484485998371	0.108906787648022	0.0729405906910557	0.179667397111979	0.00294194154958869	-0.0399264265950643	0.512009137868	0.0730335125068526	0.229923354034047	0.0128419716186051	0.833021076704232	-0.0539122761365763	0.375782687417114	-0.524951145776129	1.15041279110247e-20	0.242679586113821	5.24199859378825e-05	0.280028589116981	2.71508928326769e-06	-0.0212229532012786	0.727505852491532	0.101568238204061	0.0945800123124437	0.815407387317566	4.72189558422884e-66	0.435431833897078	5.18463670885935e-14	0.455173019757758	2.57132370596881e-15	-0.105467981526556	0.0825183234997805	-0.0222854707068533	0.714444027703194	0.13824377227794	0.0225819058077033	0.129861768690182	0.0322784242905769	0.0639123822051008	0.293584881328953	-0.114282581538048	0.0597969388686007	0.00309829971015924	0.959434478574317
ENPP4	black	-0.271928844266053	5.36094325571749e-06	0.0965760539411777	0.112025496189414	0.215201495414314	0.000350463447496906	-0.174593424367191	0.00387176002381007	-0.148778359692236	0.0140454128183632	0.0712727004058297	0.241383171086582	-0.0523023336690008	0.390225823583952	-0.267420149654808	7.75628305140298e-06	0.289617035054658	1.17965847801212e-06	0.329674925950494	2.5686955292274e-08	0.294766468957641	7.44317740849409e-07	0.134524307080651	0.0265202326404125	0.586108454483813	1.73580915477464e-26	0.0383004959635646	0.52935576248227	0.155826678429737	0.0100569365570009	0.0899210164106356	0.139091223475101	-0.044834015906832	0.461495440475113	-0.120673537456707	0.046777953829335	-0.00562993359877422	0.926360882112919	-0.147305393336422	0.0150358959482454	-0.221363703930648	0.0002334488238977	0.0667452103662092	0.272665712802109
RBMXL1	black	-0.0877049076175852	0.149137079063235	0.114274267631858	0.0598156461903779	0.153380770285451	0.0113098582082502	0.160578286872379	0.00796927404155255	0.053590641592933	0.378641591442789	-0.240735043947273	6.04193838425219e-05	0.049119975866931	0.419744978021062	-0.280006360432503	2.72024401572945e-06	0.188044092145903	0.0018403603180999	0.0567839622032029	0.350848281765664	-0.0827896021059964	0.173371129308756	-0.0320752445846412	0.598403449992819	0.545461717158775	1.73890904726079e-22	0.363725859852574	6.24172269620389e-10	0.253745893195089	2.28418231425154e-05	0.039485239722419	0.51668671777621	0.0802365366300483	0.187059238599114	-0.119872523128153	0.0482669334206526	0.219720866480988	0.000260442993806151	0.327956141001031	3.06303652701161e-08	0.112402498172741	0.0641519196064603	0.124829969060646	0.0396553455515242
MYO6	black	-0.123568672393679	0.0417130063489959	0.0786866009065779	0.195747287884937	0.126695574226324	0.0367692964268592	-0.155798331648808	0.0100707228740257	0.0751545750358951	0.216636734207248	0.230537753286033	0.000124841048296005	-0.0915501251063513	0.132042955182098	-0.433135348195664	7.26207923815882e-14	0.109191177313731	0.0721907914591986	0.25724808979358	1.74207664807121e-05	-0.128031395854388	0.0348138657605965	0.0872544068456319	0.15124498750971	0.507548532781121	3.24774326840359e-19	0.261811240953781	1.21677759098326e-05	0.340623052869088	8.15876799843671e-09	-0.11706307446696	0.053805690860209	-0.0300549238453561	0.621654222537595	0.0966933612119793	0.111588430418052	0.00100085695943058	0.986890914321747	-0.0592168971267047	0.330560016936705	-0.297085320579297	6.03129711998922e-07	-0.0186184638896056	0.759851392661399
FYTTD1	black	-0.213930531217769	0.000380564343381284	0.0856116747749339	0.159122852817348	0.135034702904039	0.025947091297917	-0.0811615899618632	0.182010746207824	0.0428475771597891	0.481601429584878	-0.0638388114373552	0.294142062676096	-0.0213884711907967	0.725465796692178	-0.536583300854426	1.10562233618696e-21	0.14516985114807	0.0165804417262074	0.317240206790795	8.95680016076378e-08	-0.153841721823701	0.0110636991763704	0.106941039127241	0.0782982364283199	0.717992522675167	2.19433910604524e-44	0.232552268503816	0.0001084392346033	0.379959285201183	9.03222672623522e-11	0.179984522153823	0.00289118806197437	0.26963437516349	6.4749240778075e-06	0.286580090160722	1.541253910065e-06	0.00576353899406714	0.924618453099785	0.143278500302583	0.018062298129676	0.131658872848367	0.0299438661375928	0.00625540707405102	0.918206865173254
DNAJB9	black	-0.282722557278962	2.15487324186326e-06	0.0734337650963113	0.227372988421275	0.167384810821738	0.00565021489310126	-0.113322769946556	0.0619887428652963	-0.109490141346456	0.0714093463370161	-0.0227876696335619	0.70829891667873	0.0659840630857491	0.278184132161663	-0.370042334469506	2.97978634963131e-10	0.22736823996156	0.000155423911819621	0.250139296784267	3.0070442657048e-05	-0.000613516250107567	0.991964024783519	0.0791711678468138	0.193000051016492	0.513984472568887	9.65445618141064e-20	0.0736792455159085	0.225818770503885	0.113724161158696	0.0610642227067429	0.187701006978601	0.00187678768897644	0.283037285283251	2.0971429056215e-06	0.12355819257311	0.0417304724966664	0.130626133907848	0.0312671613757855	0.0526510873920647	0.387068940560516	0.16091412954784	0.007837491588168	0.033576176880039	0.581388443535068
CAPN7	black	-0.158559573832461	0.00880379411175673	0.071345712854623	0.240900181566573	0.163827444440699	0.00677334693531482	0.031874642356022	0.600694455483322	-0.0220214265021228	0.717682411078506	0.0115986900155948	0.848983204124886	-0.0199047831111633	0.743820185273111	-0.351444197904658	2.51165988448377e-09	0.231254702477881	0.000118754091487585	0.428582581737168	1.40583348239576e-13	0.145638417438889	0.0162301631640829	0.300970044958598	4.22254410597238e-07	0.694355302989366	1.83002981768572e-40	0.250953339369975	2.82711647481401e-05	0.418709767915041	5.69401866575751e-13	0.0781131781975384	0.199034979117119	-0.0378165276869196	0.534575896785832	-0.106104176672181	0.0806737533899146	-0.110719156153195	0.0682690048036998	-0.109000890090276	0.0726917892585831	-0.14553443871753	0.0163073295742667	-0.0421075212026893	0.48921141153592
GRPEL2	black	-0.109150825057231	0.0722967973290595	0.108807347869099	0.0732042563069346	0.0653434205872506	0.282887082740854	-0.00447016271956032	0.941500027645118	0.0634697720410272	0.296947581718896	-0.0434835362180045	0.475113393436891	-0.0179307552343281	0.768464977565413	-0.318451048230142	7.95065336198073e-08	0.194980990211071	0.00122937928550296	0.143857709188595	0.0175966961311229	-0.0244647204306251	0.687916258978048	0.0148037225321423	0.807975823174534	0.632637297653417	8.13364063324936e-32	0.48771769767745	1.1661309088047e-17	0.240589571288019	6.1061876366347e-05	-0.197758659964264	0.00104197369778287	-0.125523188471745	0.0385613801049567	-0.0598522960214536	0.32538831338811	0.311620205577243	1.54653925256123e-07	0.0694759398079581	0.253483117096139	-0.1293866508212	0.0329209515004161	0.111161018945764	0.0671679401746579
ETFDH	black	-0.0721527331521307	0.235606664640754	0.048890354945514	0.42192422443039	0.167276348455553	0.00568182364529576	-0.0651335578143302	0.284439267013588	-0.0107737489786725	0.859608890569102	0.0733893187191197	0.227655201982968	-0.0128234558770685	0.833258310520591	-0.1457377983642	0.0161567073916962	0.0930735716466065	0.12570388863966	-0.0200954955958222	0.741452545532441	-0.0400932511836812	0.510246161003993	-0.146030627238513	0.0159419546146027	0.276153743956959	3.76965673922787e-06	0.193388395941498	0.00135032351276922	0.0339791102831275	0.576859282770204	-0.0495881184819777	0.415322446699364	-0.123559414542645	0.041728435589387	-0.152975142531587	0.0115304600308028	0.217049916246964	0.000310619236970554	-0.0106067280161828	0.861763356563963	-0.0804248803745722	0.186023100589812	0.147014532829432	0.0152385596085377
CDK6	black	-0.0836455764597708	0.168952695070977	0.113127215297627	0.0624433173203061	0.10618636369251	0.0804379099740684	-0.101381689725326	0.0951904716694087	0.0296578549652013	0.626269377489207	0.205710983651491	0.00064103779287451	-0.110652324962587	0.068436817054208	-0.263874613620481	1.03224671928195e-05	0.124974358672288	0.0394253504290141	0.264954685726081	9.46579392750465e-06	0.0338414990970635	0.578404236648453	0.0999271713843582	0.100058502797721	0.451306279023606	4.70299027059381e-15	0.145340813756	0.0164518803613701	0.271130755701416	5.72592812007772e-06	-0.0557100226663703	0.360048381453386	-0.0708092042957095	0.244465087189892	0.0235639147813501	0.698837633878621	-0.0261732863956921	0.667379989868773	-0.202562877713703	0.000778665398645844	-0.232890405038338	0.000105892774495611	0.0353511231135219	0.561562575029793
APPL1	black	-0.0812918918438309	0.181307775415531	0.126548532362423	0.036990119330049	0.12170122949736	0.0449240839546847	0.0621902287775921	0.306812367549197	-0.0618745088369601	0.309279275180481	-0.0887264046383396	0.144440150737137	0.0177493662713044	0.770741677759068	-0.149842322264904	0.0133660382187077	0.162143690581309	0.00737142962386238	0.175101021689031	0.00376804049356033	0.0303251395810694	0.618521914637572	0.139588751499268	0.0212878422919801	0.387290463537476	3.64059411094708e-11	0.218019482455897	0.000291446771002337	0.388879425702135	2.98087193865118e-11	0.0567033575709504	0.351533607842442	-0.00118449818522002	0.984485885101474	-0.282468077102204	2.20265896605012e-06	-0.123786678110496	0.0413510613134052	-0.0576298827803179	0.343706865946361	-0.1360942733428	0.0247911875930387	-0.0267196061406078	0.66086447789437
ZNF320	black	-0.02899577570236	0.633997160498511	0.0448949838504096	0.460885810756983	0.0357808914549375	0.556811485318517	-0.113712527467826	0.0610908577385967	-0.0388129211932751	0.523856927831556	0.0817715203720963	0.178737470869096	0.0359090727368229	0.555398221888752	-0.133629121879966	0.0275517490952036	0.120737979644126	0.0466598533393394	0.164758233177293	0.00646168097360207	0.0980009722464674	0.106806601464718	0.145340478075336	0.0164521319326719	0.309569824521453	1.88229638133399e-07	0.206197729190911	0.000621888001592607	0.0724274491906225	0.233823524881795	0.0281131129034745	0.644361515801166	-0.0482304140901848	0.428224080661957	-0.0881807099477135	0.146935075391632	-0.0120678332287438	0.842952406191149	-0.0251812130833271	0.679275347298165	-0.134329820272891	0.0267414727667997	-0.0156263411670617	0.797530024828383
INSIG2	black	-0.337430206849498	1.14524012494167e-08	0.0832182778104903	0.171147741143338	0.18467372117449	0.00222792876232102	-0.259900566086887	1.41521735785443e-05	-0.0366490269097847	0.547274082260835	0.0593544859873439	0.329435676664079	0.115790812659169	0.0564822019348931	-0.460687460506399	1.07254863028919e-15	0.0787384488077235	0.195451983399621	0.181663020701943	0.0026355537823546	-0.242901986537629	5.15715403666843e-05	-0.102552147417533	0.0914117302909957	0.568382867355145	1.12793545662033e-24	0.109359449333315	0.0717501024712617	0.156161061933705	0.00989556778886313	0.234296568471946	9.58930211203223e-05	0.370296303015185	2.89152845425308e-10	0.170916671751752	0.0047033742766668	0.230128848553244	0.000128442416965433	0.176831459545659	0.00343305247575079	0.176977016644058	0.00340614245810988	0.0377295413320729	0.535516872098264
ARFIP1	black	-0.175164781978939	0.00375519118265816	0.102885043319961	0.0903591862628655	0.227397129007978	0.000155115943105832	-0.0763750064668409	0.209245533392945	0.00202418195442036	0.973491210725545	0.0963831059169588	0.112747304972763	-0.122726806745187	0.0431358506960037	-0.404776925323972	3.79841050222841e-12	0.256205046009196	1.88924116305359e-05	0.272602031238326	5.07040614766544e-06	0.225502495469679	0.000176570501514674	0.10162153639685	0.0944061740935274	0.798654958745645	1.70837277334675e-61	0.219385377699133	0.000266301816411222	0.260169942442465	1.38549074702425e-05	-0.00473518576642799	0.938038480406752	-0.0885781213547358	0.145114887269231	0.0722142916760282	0.235206268197987	0.0998017760855397	0.100487258110675	-0.0952572465120311	0.117032030718782	-0.220754873209265	0.000243132829323638	0.110417164956412	0.0690299833923429
HIPK3	black	-0.146958108551477	0.0152781503181133	0.0447416869873717	0.462419506563652	0.113293239590394	0.0620572122663383	-0.109784165421625	0.0706475512116243	0.0364619499169519	0.54932251294725	-0.0793275236561781	0.192119636556716	-0.0502967856814483	0.408680030771136	-0.2553835380472	2.01335908626985e-05	0.159314937285247	0.00848285148528839	0.277916644068292	3.24885177124099e-06	0.0346568812398713	0.569278350551961	0.0884255362068495	0.145811702243593	0.768469506796136	2.79839224051628e-54	0.0572643641782122	0.346781239184432	0.252466956236515	2.51929168770217e-05	0.361797049279343	7.79789425941997e-10	0.266226951850405	8.54328797756274e-06	-0.150905866447183	0.0127159673465251	0.00944639755540931	0.876758283712888	0.0327515686688814	0.590708618777485	0.054004059563427	0.374969291851294	0.133713982283266	0.0274525102902604
ANXA4	black	-0.120629732278659	0.0468583764636032	-0.0202732607317578	0.739247832445429	0.213356434140346	0.000394934042778603	-0.20068204211058	0.000873416653428351	0.0849848812296662	0.162208739540443	0.233781045205414	9.9451431426624e-05	-0.0352533358224311	0.56264632982586	-0.358379537337881	1.15262681585452e-09	0.214356101121291	0.000370227584131515	0.336097157024604	1.31792758057782e-08	0.0460392491790812	0.449527490536544	0.0826700141841541	0.173995202185342	0.48818533588616	1.07454557017767e-17	0.246472038413126	3.96037377808363e-05	0.202038757584503	0.000804067626682961	-0.219178713113703	0.000269971823691693	-0.134342759212897	0.0267267049052322	0.209737545092986	0.000497762010560424	0.179065916156767	0.00304043071554034	0.0197559917342376	0.74566906199506	-0.287313292208721	1.44532022939251e-06	0.0600267228132192	0.323977806930132
TMEM168	black	-0.173469834274876	0.00411057665383162	0.1428088484507	0.0184476732209125	0.270844187303768	5.86266189362831e-06	-0.208954508977582	0.000523054975673235	-0.0664731422439677	0.274629626787602	0.232591747602436	0.000108138987606421	-0.222775243687801	0.000212364383051064	-0.237376589683165	7.70033419847122e-05	0.188035510697349	0.00184126352753291	0.369860578697003	3.04454938287149e-10	0.209515764045563	0.00050480819450374	0.210615226854742	0.000470762326737823	0.647141953744532	1.1411961090822e-33	0.0284444179125843	0.640463078623972	0.173273597405989	0.00415362428597847	0.0612451533127263	0.314235587814852	-0.151868716174267	0.0121516135233525	-0.111059862539173	0.0674187172511185	-0.171233137415322	0.00462593792481103	-0.370217082156403	2.91878286757554e-10	-0.393732719323834	1.60781657832637e-11	0.0875024732287276	0.150081501124619
EEA1	black	-0.148486484013638	0.0142370040817354	0.0824681523589671	0.175052406777675	0.0333010043043053	0.584490985544903	0.0584743447465093	0.336670525227484	-0.0464700700974053	0.445292289605243	-0.129287922628648	0.0330558245996818	-0.134053998811858	0.0270579526346411	-0.261527631906025	1.24446416244175e-05	0.27563870085063	3.93625044988646e-06	0.240402287645263	6.18985048455706e-05	0.416064570235631	8.21938675141355e-13	0.299950057089083	4.63925376907708e-07	0.521049346650985	2.47396074497124e-20	0.168383722873352	0.00536643929485039	0.271438722919376	5.58236996375055e-06	0.212040692994232	0.000429789905967268	0.121648702038968	0.0450173219435099	0.0164518387925879	0.787083791532909	0.00350035291989431	0.954175891390663	-0.0494462710246321	0.416659576622574	-0.0935085502041415	0.123937915969986	0.182653147898597	0.00249456963590618
MBNL2	black	-0.247712290430452	3.60988956462763e-05	0.0154103288782528	0.800269591174543	0.178528904334058	0.00313088011399551	-0.247390261445252	3.69796518993901e-05	-0.00330539861996882	0.956725529681043	0.121185139980524	0.0458472162060505	-0.0775894235370109	0.202072804768648	-0.310579568768676	1.70902366897595e-07	0.216362325094333	0.000324920562053626	0.486677606800365	1.39816876552265e-17	0.0873057167230564	0.151003773959461	0.15574139870914	0.0100984624997974	0.67418503558368	2.08802889047767e-37	-0.10970162993075	0.0708607224905852	0.232576227969469	0.000108256924574334	0.35642127517858	1.43890480417386e-09	0.260691151226607	1.32964706427598e-05	0.0755113488296979	0.214456967825304	-0.0111237407644705	0.855097603157243	-0.0710565767528019	0.242816836932091	-0.0543021254515259	0.372335267749855	0.111207978276335	0.0670517829545367
CD164	black	-0.135395823270671	0.0255480386678063	0.0534066074440411	0.380283382902439	0.199417478433886	0.000942980004327408	-0.184023772201026	0.00231072067237865	0.0160547273894431	0.792104395755261	0.19011299692505	0.00163404957534602	-0.0980796555539309	0.10652409545444	-0.452349298584187	3.99916957453191e-15	0.124427872999734	0.0403018110802204	0.300288755995391	4.49668878316013e-07	-0.0058250838435784	0.92381592984463	0.0289437080359236	0.6346065951073	0.778449965866841	1.54138838190444e-56	0.188435882272207	0.00179955247582063	0.223252150848738	0.000205652315909161	0.00307377499727187	0.959755304543091	-0.0430239549921527	0.479797238352964	0.187506657090013	0.00189771401239437	0.120464488070751	0.0471627930334269	-0.0846942324841145	0.163654836786552	-0.19316593862851	0.00136806009388182	0.11558679446571	0.0569214884279743
CDKN2AIP	black	-0.0160527502722662	0.792129413722228	0.0110768800966222	0.855701353204663	0.0621059574198173	0.307469558098003	0.13168490190107	0.0299111421402662	0.0710828024791201	0.242642550728547	0.0421775356439677	0.488488706910651	-0.0421044269181321	0.489243364636716	-0.272868080695925	4.95976969338836e-06	0.0751743064452536	0.216515769369246	0.121464345792087	0.0453458455160238	0.122126936971277	0.0441743974088195	0.0210152424144106	0.730068664632613	0.471741343712107	1.77127736304149e-16	0.332557876204647	1.90736997769544e-08	0.209674220084925	0.000499764544591366	-0.107899809456382	0.0756466034651209	-0.0881940725286027	0.146873592529654	-0.020544839818398	0.735883718796409	0.185052541458715	0.00218092983401582	0.0875609405492661	0.149808267488673	-0.120474500232307	0.0471443014462031	0.145372953230834	0.0164278094270515
CCNYL1	black	-0.182648851361864	0.00249516630422501	0.0268332709668562	0.659512075125237	-0.0151001188903864	0.804208085527087	0.0353246292725111	0.561856101212855	0.155968086613736	0.00998841273502086	-0.138691460689363	0.0221438126716649	0.149232985651882	0.0137514966344527	-0.264508704883213	9.8110052019519e-06	0.144381074106467	0.017185017642291	0.205929784060956	0.000632363133672688	0.000376320993200671	0.99507081045025	0.0927921497743378	0.126856782048751	0.478379491331544	5.81886773982066e-17	0.323904094559762	4.61843768455948e-08	0.206015200274459	0.000629006253602294	0.106673985550606	0.0790500642135063	0.18068410500093	0.00278202443425321	-0.1637923932217	0.00678534164712969	0.171816880208689	0.00448610708348995	0.275287712020333	4.05377523711e-06	0.0856906347636394	0.158737264094079	0.194336440942598	0.00127707589490297
ZNF708	black	-0.131827936738229	0.0297318623270697	0.143233545301429	0.0180988802317635	0.0864495945850664	0.15506680112151	0.0299776845637862	0.622550828306963	-0.0444442417704927	0.465403431072461	-0.0628891118571613	0.301397803757715	-0.0353890325495141	0.561142703361833	-0.192137317195747	0.0014528840086371	0.244318703878985	4.64632710310923e-05	0.440725301470845	2.36132699902618e-14	0.311064726289938	1.63132771697305e-07	0.300287990952627	4.49700601784065e-07	0.52341011277405	1.5584892075307e-20	0.203828138235283	0.000720364778136989	0.350394263134591	2.82138234222216e-09	0.178594966852623	0.00311962306691246	-0.02532748609816	0.67751638683337	-0.311908678181414	1.50419508945736e-07	-0.194400377861331	0.00127226977822163	-0.139891677036148	0.0210054103559845	-0.1985957630817	0.000990880854978166	0.060875645228236	0.317169613600641
ZNF675	black	-0.178348229483748	0.00316185541921417	0.167676924640603	0.005565868374035	0.0785390195104832	0.196589631274627	-0.0319748694234399	0.599549305612839	-0.0701927975523724	0.248606155213861	0.0193648912185826	0.750535789895157	-0.0965606598112086	0.112082951471148	-0.214969558161387	0.000355785809244174	0.315384951536019	1.07399199367715e-07	0.507354942387858	3.36710959691161e-19	0.383181194952346	6.07537010093574e-11	0.400956221757904	6.29520498299707e-12	0.629802177631749	1.8240539829417e-31	0.0598327622063044	0.32554652101883	0.33614980883451	1.31065352296042e-08	0.203808233875323	0.000721249833831399	-0.0032287066407896	0.957728639720312	-0.129246645968037	0.03311235212695	-0.175760600372842	0.00363701920534994	-0.171483539321293	0.00456548243451515	-0.224335586355126	0.000191133314129004	0.0298616014865093	0.623899386355497
DNAJB14	black	-0.212905266215322	0.000406578849674854	0.129681965608376	0.0325203136616618	0.265803426645645	8.84045431736569e-06	-0.0369220795267661	0.544291009485356	-0.0703155714496989	0.247777483996445	0.0251414106422086	0.679754280335927	-0.116208185765184	0.0555922655286012	-0.414074965991104	1.08101277545304e-12	0.226591040313376	0.000163927156173782	0.250447055010257	2.93778414706515e-05	0.140086168446094	0.0208257932477825	0.112281628569859	0.0644405839965301	0.727691624267468	4.10844178575566e-46	0.125833434813236	0.0380801068005318	0.249286254538027	3.2071747079463e-05	0.228687545374738	0.000141927922595714	0.158414596709424	0.00886661231632454	0.00300519844159839	0.960652439595635	0.0736835390557057	0.225791653950968	0.0401710509780901	0.509425065467643	-0.0681027637067197	0.263009223352546	0.134621802288231	0.0264099190704651
YOD1	black	-0.0700083587211296	0.249854657868959	-0.068944055587924	0.257144202875575	0.261530258493012	1.2442050280807e-05	-0.125342488835371	0.0388440542175092	0.0773626997594859	0.203398195208681	-0.00920111418381184	0.879933902406651	-0.0174321152535039	0.774728362976742	-0.350283214648672	2.85622525385055e-09	-0.148496260439681	0.0142305497725237	0.116042189691714	0.0559448063193953	-0.409486609885053	2.01960337984754e-12	-0.150450658625592	0.0129907180112267	0.477332786718084	6.94651160864074e-17	0.365286699624361	5.20717348497734e-10	0.274253973242895	4.41965248420547e-06	-0.0690816923536747	0.256193335036651	0.14319835962519	0.0181275575508571	-0.0933811612323674	0.124453098132876	0.18132063605543	0.0026859665154404	0.147918884423778	0.0146161587308949	0.0183840139277606	0.762784623685665	-0.0206889290473718	0.734100889901752
PNRC2	black	-0.128753876917917	0.0337935674886136	0.0704679228703262	0.246751852867128	0.158764792086849	0.00871554962694257	-0.000756047511303643	0.990097204288779	0.0470168502933151	0.439949862070614	0.0450533452797721	0.459304419112208	-0.0666695577977146	0.27321084656608	-0.446340196630194	1.00996800984811e-14	0.19725068755264	0.00107414853576993	0.411103424050141	1.62215188353854e-12	0.166280141192035	0.00597964649322467	0.240028958730175	6.35985288374136e-05	0.678091475244186	5.58092707742443e-38	0.203240352850241	0.000746928071653297	0.37507895541672	1.63342085754092e-10	0.0286399627250993	0.638166732576448	-0.070962230022929	0.243444553146905	0.150657486520134	0.0128652417566243	-0.0712914660829331	0.241258968326335	-0.00225812280746669	0.97042883252625	-0.130846432874047	0.030980770524197	0.0426590851877418	0.48353358847553
CPD	black	-0.166743860741127	0.00583931678648383	0.131727838108561	0.0298572290990657	0.175552587949423	0.00367788783984853	-0.169087033061996	0.00517438725850109	-0.0399347062433551	0.51192156533823	0.113300189793938	0.0620410918527518	-0.0808006155153388	0.183968678133237	-0.37875317296498	1.04660395799032e-10	0.2546858225063	2.12479912497181e-05	0.213689372271789	0.000386540339262027	-0.00678867704506949	0.911261580195483	0.103011542458889	0.089961775217034	0.642074674139314	5.20047335531545e-33	0.257546038858137	1.70207572639038e-05	0.296819761169796	6.17892223510767e-07	-0.112959377890581	0.0628356451129129	-0.071360727940554	0.240800938238129	0.0806099553006	0.185009061045528	0.0153670170801196	0.800819186529548	-0.129317157105843	0.0330158382995636	-0.246297901806283	4.01208056497973e-05	0.0352277498536335	0.562930059048026
LPGAT1	black	-0.152627412417026	0.0117225880370809	0.0261140732806875	0.668087687893609	0.220758533274548	0.000243073509140691	-0.225583281414582	0.00017560172225483	-0.105718692656288	0.0817873984925157	0.263638286142507	1.05194891233043e-05	-0.0510436826670424	0.401747811673802	-0.312026736524491	1.48718908647891e-07	0.103888323820712	0.087245584128609	0.281665411865607	2.36010057913066e-06	-0.0789372027413049	0.19432297104916	0.0958602505118535	0.114721609927962	0.444616094396163	1.31307429476667e-14	0.0712455476594218	0.241562963845758	0.188824181463548	0.00175992584930314	-0.0222188669088663	0.715260413898764	0.0501477071891559	0.410072111589866	0.105079231600365	0.0836620918025074	-0.0189529619961241	0.755672396099059	-0.102320265339678	0.0921506645534807	-0.207131685373888	0.000586617794475058	-0.0106229542106006	0.861554003674353
ARHGAP12	black	-0.148305811639735	0.0143567455324226	0.1267274275478	0.0367216075290005	0.19636336169045	0.00113255242028986	-0.0851238565381591	0.161520678286145	-0.00321926767156642	0.957852103479862	0.130618714253908	0.0312768461910197	0.00095977280640851	0.987428983633295	-0.454993178953008	2.6450026771269e-15	0.0431347377042093	0.478665905089337	0.172774215767551	0.00426501193020145	-0.237500591140988	7.6321562400505e-05	-0.00370740459201208	0.95146855319299	0.545674096528115	1.66252257349235e-22	0.177530798440921	0.00330549795712161	0.252355652726247	2.54080118213047e-05	0.0168116729354717	0.782542058260846	0.0968104120311701	0.111153654863611	0.0644789701787287	0.289317481254816	0.125894711192443	0.0379856542451455	0.143412857363014	0.0179533487443508	-0.0554929440114618	0.361926164901251	0.0786745656752257	0.195815882131786
ZNF566	black	-0.134983776737271	0.026003795705817	0.112024651700991	0.0650578472938826	0.177127285599267	0.00337856180224715	-0.0833551987491209	0.170442074134457	-0.0701733038907147	0.248737906194652	0.0154794481653297	0.799392721238202	-0.0839662843968474	0.16731905683898	-0.161748618435674	0.0075184112788357	0.284615310272182	1.82927048250853e-06	0.331193094908087	2.19685441133019e-08	0.300139477944846	4.55899710300742e-07	0.328150732262337	3.00276835464685e-08	0.53718362109884	9.77315621095623e-22	0.0410372638689104	0.500329776073998	0.290884373148068	1.05413990703124e-06	0.271484924346315	5.56113111018428e-06	0.0607138770628804	0.318459714899986	-0.210443677753211	0.000475930335307988	-0.235158233913467	9.02109688983925e-05	-0.162712600528162	0.00716427670122206	-0.210522892195898	0.000473537452596433	0.135881358047149	0.0250198327304107
ZNF644	black	-0.201257195097771	0.000843370264270376	0.0859543730755848	0.157454436725011	0.226480547768506	0.000165170792939258	-0.0782605430466321	0.198186263292296	-0.0235595519575252	0.69889068212203	0.00785941290226852	0.897337231114823	-0.0384651951455529	0.527585197299538	-0.449961776830647	5.79127928716093e-15	0.209130656371491	0.000517263521639932	0.267857892805795	7.4852355752138e-06	0.081395943305235	0.18074786469006	0.0956996113536872	0.115333585781662	0.830659061992845	1.26064254692353e-70	0.324139364052225	4.51036245151118e-08	0.329453055022901	2.62788574418656e-08	0.0393701878573096	0.517910137886606	-0.0100863108382393	0.868482903356695	0.101122081020244	0.0960452307565065	0.0763904002822935	0.20915347975106	0.00415235035177033	0.945652516173077	-0.119261064573456	0.0494300219089297	0.139627439069284	0.0212515897872372
TMEM30A	black	-0.229880569439564	0.000130676366635897	0.0460816213541778	0.449109944810553	0.127494968016107	0.035588234421464	-0.157753449258661	0.00915816218427677	0.036910138103451	0.544421300090975	-0.0360007010626879	0.554389042280872	0.019892213477637	0.743976318510852	-0.5532848394211	3.25388664573134e-23	-0.0106320663921233	0.861436441127928	0.108164006385707	0.0749288739377376	-0.287703396757165	1.39663276259068e-06	-0.184528820686329	0.00224614877305267	0.705757551365986	2.62821568420404e-42	0.185760710484889	0.00209548613429468	0.136564964043222	0.0242921018578386	0.20510265367634	0.00066573768945991	0.35171445646133	2.43742659758385e-09	0.215944650318082	0.000333904588485324	0.285241962123599	1.73224235901889e-06	0.171887127246579	0.00446953928485671	0.205670924318191	0.000642637874388572	0.0863938289764002	0.155334292558973
MORC3	black	-0.153841400995568	0.0110638688469706	-0.0365160580263805	0.548729660869506	0.216650534550082	0.000318853024907026	-0.0625357180430684	0.304127747550944	0.0938832428356463	0.122432187044092	0.0362938278241315	0.551166596127967	0.143261617918885	0.018076028600146	-0.423907324602831	2.74206603433524e-13	-0.0555445240816031	0.361479432840145	0.192164671497409	0.00145056724812777	-0.263740486909946	1.0433851932438e-05	-0.209209439299188	0.000514692545792174	0.51556449772513	7.13955094270616e-20	0.276338801618789	3.71145702280341e-06	0.233633525490151	0.000100492276691941	0.111061063903257	0.0674157344574067	0.23277201798336	0.000106777878480866	-0.000833123615542578	0.989087712469385	0.178056215526809	0.00321250664185859	0.288716775500636	1.27737699694917e-06	0.17187318846596	0.00447282236193607	0.12949866248451	0.0327684993427072
ITGA6	black	0.0437588717569435	0.472319295974613	0.0793327356500334	0.192090339316016	0.0324401054044624	0.594246648110062	0.0241973482565502	0.69115125585303	0.0179733724495465	0.767930355570773	0.0752266452933567	0.216195136465876	-0.152735964038198	0.0116623100708555	-0.245882375231727	4.1380494719981e-05	0.15231681408126	0.0118965819677837	0.0282054887310773	0.643273553232597	0.0192738686510803	0.751669870773458	-0.0353192195093594	0.561916045231131	0.564790877411363	2.54949092641294e-24	0.334703064549003	1.52535343439215e-08	0.116308855670245	0.0553793618507101	-0.145385802070374	0.0164181948706783	-0.111314446860278	0.0667890343798098	0.0843311003997125	0.165475119391917	0.273974999147537	4.52365748582475e-06	-0.0469944278179074	0.440168223781269	-0.261413169982241	1.25580664641397e-05	0.202909846055004	0.000762258845440523
MAP4K3	black	-0.201690238730363	0.000821380080330551	0.137177254867522	0.0236558522282745	0.161866007003315	0.00747446779709922	-0.00410492998935024	0.94627223214435	-0.136215138476151	0.0246621956583444	0.154481911826863	0.0107296777291834	-0.139468810753045	0.0214005743927067	-0.324279747168527	4.44704078831202e-08	0.294148622371482	7.86977526382312e-07	0.478688338059321	5.52190923970149e-17	0.366813181070674	4.35734208900067e-10	0.442657469925372	1.76602114270713e-14	0.563019639767395	3.79765064202168e-24	0.0565582958466468	0.352769091318134	0.410695988787507	1.71444536403265e-12	0.192747094007037	0.0014020358035204	-0.028138441708743	0.644063128565407	-0.128204505053961	0.0345670451290908	-0.114494539347863	0.0593216348956503	-0.197331753939204	0.00106895327177764	-0.299994611252058	4.62025539456743e-07	0.0136932350354986	0.822130887333072
SRFBP1	black	-0.0692861407314326	0.254785385128888	0.0551709723821862	0.36472251352277	-0.00906046736327624	0.881755689451127	0.0225914382261066	0.710697862926507	0.0238161043299426	0.69577371531591	0.0342040534203441	0.574338031058367	0.0254732879917466	0.675764829917808	-0.234187411050969	9.66363550965281e-05	0.275901045072554	3.85053573758306e-06	0.306575675162393	2.50110559279831e-07	0.229261197500228	0.000136409037564847	0.156977563474108	0.00951113701503255	0.475759902294909	9.0546855740716e-17	0.427503055964441	1.64182411804557e-13	0.302020793657562	3.8309245683295e-07	-0.144964421417209	0.0167360816611775	-0.145125073086881	0.0166142588192754	-0.12190554781137	0.0445629508163447	0.0669430814001662	0.27124340375357	-0.0122682594187331	0.840378711853119	-0.225576330225759	0.000175684884558976	0.119565100227329	0.048848809338019
FAM73A	black	-0.0789123937252269	0.194463636964012	0.064714402131156	0.287556546974349	0.157401081930762	0.00931699785880242	-0.058791368427804	0.334052934425261	-0.157497459942117	0.00927331276007971	0.0173447468678588	0.775827307073261	-0.106242441861768	0.0802773082497398	-0.14667055461901	0.0154813177100741	0.118718653469787	0.0504812531627168	0.154602776127332	0.0106676266020231	0.0828157401211208	0.173234949164298	0.190868800287189	0.00156411984895993	0.431194710662887	9.63536290047974e-14	0.111187205938623	0.0671031445013681	0.295634897840085	6.88084636748784e-07	0.175594499903401	0.00366962006241874	0.079562387304496	0.190802681076308	-0.145791421547677	0.0161171935186717	-0.133440529024212	0.0277733987065036	-0.144033952077941	0.0174571136809865	-0.131441711924244	0.030218077835004	0.052394371918837	0.389391194877471
VAMP3	black	-0.136466353004853	0.0243959385438274	-0.0110361826791938	0.8562257644719	0.200425144674986	0.000887153418683495	-0.0359081124433886	0.555408803128627	0.0803952633252472	0.186185753129537	-0.024652699633997	0.685645246869589	0.0178999338819075	0.768851691764899	-0.432516795403563	7.94857634877256e-14	0.154163601202173	0.0108946262968449	0.27952304852784	2.83465841548383e-06	-0.0543296876363788	0.372092276618762	0.0933373302018711	0.124630741682695	0.633553594121745	6.2537904702759e-32	0.144000187423941	0.0174837799173113	0.259960192833856	1.40858567121402e-05	0.0728104484145459	0.231353442138154	0.103070027594948	0.0897785112403883	0.176427966790282	0.00350865772794143	0.0672039887314067	0.269375724523554	0.162400053239274	0.00727742976103191	0.0648706950988469	0.28639151955112	0.0429984454669587	0.480057951552016
SLC25A40	black	-0.0980575595128106	0.106603369946817	0.0286891299945268	0.637589886977699	0.236161952486571	8.39912319232504e-05	-0.0567647216169072	0.351011794738439	-0.00171439571210834	0.977547025681905	0.0982180126433122	0.106028764402179	-0.0756473909321646	0.213629952387339	-0.284347552492415	1.87229355772695e-06	0.200345210143495	0.000891468115056999	0.248170665124001	3.48793359505152e-05	0.0493448483206756	0.417617187642542	0.072387363273679	0.234083122061709	0.629570203860718	1.94794376994029e-31	0.298731559766966	5.18885845972385e-07	0.17836310235849	0.00315929512735011	-0.0679798573572234	0.26387368493615	-0.11443473412483	0.0594554280766288	0.02627958172617	0.666110316976744	0.159991008878518	0.0082044665751739	-0.00949164712050098	0.876172663521746	-0.0834403598324467	0.170004263393042	-0.0362284173926291	0.551884881566282
SEC23A	black	-0.251756635184345	2.65957660890415e-05	0.155784322028713	0.0100775425611992	0.0627571099543005	0.302415605123197	0.0202082856826789	0.740053432521323	0.0434380843115491	0.475575504050909	-0.125182216252872	0.0390962366684403	0.00633069790132013	0.917225892002213	-0.511320738548035	1.60006368445731e-19	0.131528300613798	0.0301084851173669	0.287010625925593	1.48420858137935e-06	-0.0114265269810421	0.851198571948647	0.044159017529847	0.468274723478761	0.656876440529203	5.70535382426092e-35	0.195034140137421	0.00122552013773442	0.238298620943788	7.20678536402056e-05	0.331475797403882	2.13360690719858e-08	0.400733374216801	6.48217660685819e-12	0.0894870381654717	0.141016559795505	0.188036377590421	0.00184117226744041	0.125380730529832	0.0387840859381073	0.114387751271639	0.059560710253566	0.124607706546569	0.0400115953556338
AGL	black	-0.0202778248232549	0.739191254753446	0.122997173880199	0.0426745197105862	0.0585978430529341	0.335649272674181	-0.0470969198031929	0.439170608238153	-0.00992198734931261	0.8706066107164	0.0434378820839483	0.475577560651382	-0.019481408908147	0.749084838930557	-0.331858924732044	2.05069105193606e-08	-0.00129836991268614	0.982994650481077	-0.0600155849941693	0.324067754620916	-0.154784831861859	0.0105747590387074	-0.165430376095866	0.0062446631650683	0.455847824698502	2.31235654736202e-15	0.435310477364491	5.27812199270825e-14	0.171984304573306	0.00444671085267019	0.0200926119374848	0.741488327254552	0.0270817359872915	0.65655965326468	-0.0133883912881287	0.826026944817785	0.141311959413394	0.0197240958478328	0.0857459134791693	0.158467737981194	-0.0961572801518151	0.113596732169254	0.199357593217833	0.000946397526326773
THAP5	black	-0.124201571911439	0.0406695367960127	0.0385240330373709	0.526953401305968	0.0481351501100343	0.429137954000746	0.0371555070851722	0.541747225485233	-0.0281140557322443	0.644350407738976	0.00751407313804448	0.90182496606519	-0.055605674570882	0.36095025750827	-0.231058886643638	0.000120388362466393	0.0786891259369484	0.195732898813564	0.0966242193804525	0.111845878240386	-0.0597395287962519	0.326302319236956	0.0182886199569752	0.763979081754263	0.330834963842761	2.27957929962137e-08	0.299482394442096	4.84324473381021e-07	0.10968193785993	0.0709116602633827	-0.0329965554855808	0.587932511439035	0.0635739814599934	0.296153561784507	0.233056893635804	0.000104659689662475	0.193903534355837	0.00131005828343024	0.123755664332594	0.0414023901459377	0.0905530868181802	0.136323146916974	0.104286342503148	0.0860344709278801
TOR1B	black	-0.184990785530586	0.00218852949336881	-0.0114399234452376	0.851026146137321	0.0916963285969218	0.131424119460565	-0.129398181500468	0.0329052299754425	0.107472827810787	0.0768183480379238	0.0922602095331457	0.129058302712541	0.0846353460205461	0.163948994742902	-0.323920501052611	4.61082079819005e-08	0.140485638854705	0.020461044759855	0.0732099880650909	0.228796388345326	-0.0208773049329407	0.731772247955714	-0.0384186122178215	0.528085672890881	0.348861206911879	3.3409364236858e-09	0.213516605748751	0.000390875039361605	0.195902791708167	0.00116400498766268	-0.0503547066054345	0.40813992625035	0.0462757840534108	0.447199419440709	0.0272719568609854	0.654302921666218	0.00517430514648466	0.932305600972421	0.173482287177238	0.00410785854808826	0.0130245452284147	0.830682656541022	-0.0893178906132394	0.141772473315992
YTHDC2	black	-0.0619421137384752	0.308749944218969	0.0756823729392561	0.213417663149616	0.0128749604706559	0.83259844295311	0.0219310122514466	0.718792465166449	0.122056520228094	0.044297674130831	-0.0602185962170256	0.322430799661346	0.0147030720206945	0.809256287248852	-0.269300162628283	6.65450209389788e-06	-0.0660292952112574	0.277854095545121	-0.0625056357505029	0.304360883126123	-0.204026150887127	0.000711614541406444	-0.236609467168898	8.13500550516229e-05	0.47378257660541	1.26107517949935e-16	0.378671557923897	1.0570676916755e-10	0.0110249065289043	0.856371075786858	-0.0377494989747293	0.535300906861522	0.0331159622829474	0.586581612294398	-0.21296812586179	0.000404937515005593	0.405997953229008	3.22768283361501e-12	0.277602561861357	3.33631363833866e-06	0.0232569227640647	0.702573952293743	0.205778743552295	0.000638339659094719
EPS8	black	-0.149943613989531	0.0133028913778535	0.0881222576814868	0.147204251476658	0.0814017288138983	0.180716769836468	-0.0107931819365051	0.859358284731707	0.0493240461112646	0.417813756819372	0.167779619843863	0.00553648511919267	-0.16197956080439	0.00743217792745927	-0.461375384281991	9.6064380792258e-16	0.241402803723664	5.75509867211724e-05	0.305259100569302	2.83125548084257e-07	0.109983988066941	0.07013361816304	0.226235693493521	0.000167958245335629	0.53318744739666	2.21128709438454e-21	0.300015213680964	4.61149555048594e-07	0.386050068181414	4.25236557435103e-11	-0.127938292808678	0.0349472307163805	-0.0650571233777406	0.285006011500697	0.158240968365611	0.00894236876719154	0.0439461288472435	0.470424170535912	-0.00418745021659133	0.94519383243575	-0.314339796335611	1.18900698143939e-07	0.06952564630147	0.253142828967316
NAB1	black	-0.185354744248728	0.00214408660288943	-0.0294114126244982	0.629141144351307	0.127647853235951	0.0353660598678283	-0.113929842774497	0.06059489740581	0.155657906372425	0.0101392651173847	-0.06292602113243	0.301113620858037	0.0853004401963254	0.160649583906222	-0.338711367129193	1.0000061732434e-08	-0.0267853315579233	0.660082331464142	0.166486761964188	0.00591675036977953	-0.406616430982445	2.9714205974388e-12	-0.155515998026597	0.0102089505527947	0.549930989814061	6.71101292715033e-23	0.170027040180312	0.0049273490112119	0.209326899160736	0.000510881386988778	0.149795614078165	0.0133952454785402	0.362687585181142	7.03757927255027e-10	-0.0368566674034137	0.545004897731836	0.216853073152824	0.00031465235996394	0.305158493814784	2.85813645584689e-07	0.226376401159731	0.000166351079781398	0.0658097315626283	0.279458625190028
TMEM14A	black	-0.22168549099755	0.00022847708799151	0.0488443402204974	0.422361725038991	0.19782839009395	0.00103762690271662	-0.207001641445024	0.000591415281609887	-0.0796872200474239	0.190105399494974	0.124828238121356	0.0396581095818418	-0.034664739281241	0.569190735702915	-0.473014846152595	1.43334259500181e-16	0.160277835397108	0.00808883770526768	0.34704810826325	4.07545083263058e-09	-0.120341794559411	0.0473898903252103	0.160606411950055	0.00795816272469371	0.453164697536824	3.52178116245142e-15	0.283237098495725	2.06126114289758e-06	0.262806430450386	1.12417798584671e-05	-0.0960824389717934	0.113879344987165	0.0468229022127382	0.441840673252388	0.260783671168386	1.31996010551255e-05	0.0470405083181238	0.43971953496495	-0.0285848574684436	0.638813503439838	-0.124898806869151	0.03954555442513	0.0105723687158788	0.862206697471582
ECHDC1	black	-0.117785395008302	0.0523335545477065	0.0542481154379393	0.37281170924169	-0.00956434384893006	0.875231963225158	0.0838079114690254	0.168124303758224	0.060286494663226	0.321884508443204	-0.153488083772716	0.011252122409242	0.0743531684621545	0.221590754344113	-0.373093469094429	2.07280574852435e-10	0.136916362540327	0.0239251734614953	0.269533390446397	6.52869293218062e-06	0.0563518147197398	0.354532386123556	0.0880781810786153	0.147407474619238	0.473981683408542	1.21982148566525e-16	0.291756256609951	9.75321951883557e-07	0.269613007662838	6.48626584579281e-06	0.00351150901801795	0.954030004311962	0.0571147627489172	0.348044540202938	0.177375547880171	0.0033334379872367	0.101039847297572	0.0963172547975552	0.129507206874685	0.0327568948184681	0.0618014998140111	0.309851588573197	0.0548239465554	0.367751447087712
NUDT21	black	-0.108378663482418	0.0743498073487779	0.0670637716031575	0.270378361193878	0.160361103876836	0.0080555423623202	0.0117406802844713	0.847156986123005	0.134333795359751	0.0267369350551259	0.0148591642823436	0.807270717882307	-0.0892393574403993	0.142124485357903	-0.519566752539506	3.30089163554361e-20	0.260281737202436	1.37332853620855e-05	0.34058624529615	8.19090474564517e-09	0.0830189121590422	0.172179124277593	0.238971118625878	6.86574342511244e-05	0.73973999189272	2.29539122444533e-48	0.465537972525756	4.90557311203109e-16	0.457775864641525	1.70518278229568e-15	-0.167888165170651	0.00550557941824157	-0.170108076874726	0.00490655708135241	0.0771893181727091	0.20441599456841	0.093386932568625	0.124429722023658	0.0532845336414043	0.381374814342051	-0.193568720524486	0.00133610125699736	-0.0159889254279431	0.792937152215491
G3BP2	black	-0.0980082296938198	0.106780519498382	0.0643446301680552	0.290325519409129	0.207735719048574	0.000564802899106186	-0.0633191311303549	0.298097884923202	0.0340332314357044	0.576252197731773	0.0765014656788504	0.208490183043985	-0.0656284370998257	0.280788203600286	-0.437575633693609	3.77663087912062e-14	0.16513281449771	0.00633992019024272	0.119428897850892	0.0491084726011261	-0.050931986695617	0.402780017048614	-0.0712115665833814	0.241788102631593	0.8099277243413	1.64012652204584e-64	0.359708415328143	9.90686252571892e-10	0.215362597526708	0.000346810255131599	-0.0396264704840482	0.515186959337285	-0.0223478916179154	0.713679207495917	0.0598061633144162	0.325762029865872	0.206150979918971	0.000623703992508529	0.054571402640912	0.369965481859917	-0.0808778291941968	0.183548571212256	0.150547219588579	0.0129320040349053
CCDC6	black	-0.135091790757935	0.0258836524965789	0.105989841262709	0.0810027781187816	0.0827692604589778	0.173477165174338	0.00211584028306397	0.972291318199724	0.104605044042393	0.0850744776839969	-0.0130827763116131	0.829937139741096	-0.0942656529584006	0.120910141275152	-0.51557440457385	7.12601955424055e-20	0.26560657211139	8.98189687077958e-06	0.251021979585736	2.81241954266479e-05	0.0254014064439458	0.676628144657865	0.0839034678348906	0.167638102075535	0.619364346930604	3.32411482956002e-30	0.382793852145043	6.37348887834741e-11	0.426294453020326	1.95206047205798e-13	0.0238373323003335	0.695516035371045	0.075684727915553	0.213403377354541	-0.0340223981296623	0.576373692540384	0.141812151896505	0.0192892931824313	0.0335913402756011	0.581217700736986	-0.169220680978596	0.00513859843281904	0.154242819908254	0.0108533670482088
SPAST	black	-0.182753179923994	0.00248071463630345	0.097647884318811	0.108081611057104	0.0881049693429563	0.147283937080553	-0.0453520369657725	0.456329937448487	0.0344856699194727	0.571188894153157	0.0197064586901253	0.746284881850305	-0.0912151717562427	0.133469174549051	-0.438491089597421	3.29643081584719e-14	0.312159580923691	1.46827428240457e-07	0.566552684297177	1.71111596357823e-24	0.268726819432125	6.97365510389561e-06	0.415754417487481	8.5790716193409e-13	0.756535951817632	1.00750116569848e-51	0.298029546741322	5.53330009766851e-07	0.468085879159929	3.23643118003557e-16	0.194211711351049	0.00128649977899099	0.161124275568192	0.00775602245630114	-0.084341781335223	0.165421363388964	-0.0208025731826296	0.732695765166699	-0.0383293492071946	0.529045364552414	-0.166504117578018	0.00591149434702068	0.133436686339689	0.0277779307891155
B4GALT6	black	-0.0808781308844781	0.183546931152272	-0.00782540507582131	0.897779024656153	0.178565085285066	0.00312471033025721	-0.114180022781978	0.0600280465091994	-0.00763622953106558	0.900237163759939	0.0516529740144266	0.396145070704206	-0.0320535544400084	0.598650975089064	-0.144756206113579	0.0168951321194358	-0.0278478693581543	0.647489646168569	0.114519379231029	0.0592661374576648	-0.174118020652955	0.0039712329571717	-0.127787252121697	0.035164510747216	0.415848224258774	8.46869343045236e-13	0.102896721549557	0.0903224390582938	0.021221118661847	0.727528474501924	0.0676930536656422	0.265898491716495	0.0921625045878464	0.129465859827214	-0.130908935933973	0.0308999248304669	0.257175721436946	1.75192598941602e-05	0.0692525328771973	0.255016459983835	0.0353846182301929	0.561191587048221	0.165689298591486	0.00616282019339709
SNX4	black	-0.251602065855953	2.69106675864932e-05	0.0897838778680192	0.13969744830311	0.285955360763007	1.62777013740459e-06	-0.0941597042206381	0.121330349946355	-0.100265694756505	0.0989082555151359	0.0752436022988329	0.216091329134971	-0.0649307907824769	0.28594440384423	-0.445275132094758	1.18794376886078e-14	0.232851720265123	0.000106181235603781	0.443987142997102	1.44447353907709e-14	0.183576072760893	0.00236936912140385	0.277586598029053	3.34081849074128e-06	0.661377409657535	1.37482539178085e-35	0.184972898062494	0.00219073522182393	0.335029945038942	1.47405790146438e-08	0.0090544954668922	0.881833056788442	-0.0660651739102049	0.27759249491551	0.15073793309438	0.012816726042714	-0.0162501219623017	0.789632973689183	-0.161019918826308	0.0077963845376728	-0.170392115037536	0.00483430183084272	0.0748851737274137	0.218293158540668
VEGFA	black	-0.134595154787669	0.0264400308778742	0.111664434164353	0.0659312526981843	-0.0351929183137298	0.563316425030598	0.00826340588001416	0.892091442013133	-0.0180850624474692	0.766529754732627	-0.0947506560129648	0.119000987311538	-0.0393297838603954	0.518340132694624	-0.209608630945446	0.000501846550478243	0.192809536123379	0.00139692204756799	0.272173815607308	5.25342946647589e-06	0.190327303501549	0.00161393602162263	0.229825804906876	0.000131174000282913	0.43326413758433	7.12661278837628e-14	0.112677502558393	0.0634991004856364	0.272239226079743	5.22507106618126e-06	0.0425023805702788	0.485143086677546	0.115997742700917	0.0560395160334775	-0.0966170465987263	0.111872612561621	0.0160132297225493	0.792629541906682	-0.13521519761176	0.0257469724231854	-0.153450320119775	0.0112724099089772	0.0252689023581143	0.678220658086231
TMOD3	black	-0.159316105830648	0.008482363156334	0.0919131805881834	0.130510370239691	0.131812249268578	0.0297514800295512	-0.0747955084942874	0.218846470945544	0.130005091847973	0.0320867110421938	-0.0753455971879352	0.215467690067493	0.0218102311093405	0.720276267124287	-0.409794909402337	1.93712371134569e-12	0.01619886469416	0.790281091882685	0.051281629185813	0.399554168827062	-0.326379889980873	3.59615233489752e-08	-0.217607366928836	0.000299457256018149	0.687539345688718	2.10592710370763e-39	0.473841534867282	1.24871889468266e-16	0.233957310279711	9.82210404414416e-05	-0.0581327782945617	0.33950539976274	0.174842832524472	0.00382047936615151	0.0871875964142716	0.151559508312424	0.391224646794593	2.21480328724495e-11	0.277468643641815	3.37428440878313e-06	0.107102536172509	0.0778463941703647	0.0935356348001861	0.123828595005898
EDEM3	black	-0.10017760632887	0.099206550534749	-0.0447451821719624	0.462384506623107	0.281482810065393	2.39738887082134e-06	-0.198613012942682	0.0009898526877111	0.0193862893796903	0.750269260687909	0.14523780633711	0.0165292357401309	-0.0450304416708148	0.459532946619346	-0.226371452308404	0.00016640736069606	-0.0765826105142406	0.208006535198053	0.0595114528373029	0.3281559968769	-0.267444295426975	7.74109215132423e-06	-0.133089651475201	0.0281898487344578	0.477400989603259	6.86692267731661e-17	0.175177007947616	0.00375273187057676	0.172488892367985	0.00432985613477437	0.00963659186303288	0.874297242987558	0.0720648691042212	0.23617899116404	0.135634627160062	0.0252870606305704	0.0108948029793873	0.858048018085302	0.0235569785348696	0.698921973448024	-0.100483779872817	0.0981728138335533	0.0379360545847123	0.533284268664549
SCYL2	black	-0.304645997904943	2.99891772212572e-07	0.0334198678237763	0.583149872230599	0.207913915036724	0.00055851227337805	-0.130100255910382	0.031959953631006	0.0159951263150591	0.792858666874427	0.098315728604913	0.105680028052778	-0.0228174779141172	0.707934758797734	-0.49056123126115	7.07793821132362e-18	0.185609948887901	0.00211341612382444	0.317729302201712	8.53644481301973e-08	0.044567027646687	0.464170374110257	0.034371308758399	0.572466736051442	0.794944246732095	1.52823030284442e-60	0.3721803347898	2.31156099058958e-10	0.291064969181342	1.03732938174163e-06	0.0391849141975979	0.519883398407408	0.0666712890259926	0.273198363481702	-0.00463911081293346	0.939293213716152	0.119886964121433	0.0482397431665827	-0.00978234515061516	0.872412068671086	-0.144084732847467	0.0174170754366889	0.0658940852839606	0.278841444670826
SMAD5	black	-0.216485859311658	0.00032230681376008	0.165384456264009	0.00625927915389211	0.154827540510941	0.0105530769644154	-0.139118701367062	0.0217326034099228	-0.151983813939212	0.0120856508200221	0.0080392628603585	0.895001341023005	-0.108642788756949	0.073642289379182	-0.224086187308611	0.00019438799031529	0.280783268989189	2.54551049815911e-06	0.183645691112739	0.00236016104872823	0.211234550488473	0.000452534980481921	0.134274793929374	0.0268043553904881	0.608925809151042	5.44466733183385e-29	0.154096784406713	0.0109295339991529	0.189232752644554	0.00171909311115475	0.17802081323841	0.0032186970537439	0.0629856553416354	0.300654842515653	-0.150483311044417	0.0129708374933311	-0.0145905470156296	0.810688418587187	-0.176284090640081	0.00353597909821926	-0.238080874870025	7.32058268645616e-05	0.115823880586447	0.0564112659333637
ZNF227	black	-0.0540892669188737	0.374215143536739	0.0383584905327805	0.528731960993784	0.191363988525948	0.00151980054684942	-0.0797554194246235	0.189725245709592	-0.0126405623321623	0.835602450584272	-0.0296635322194458	0.626203287180487	0.0478591449174426	0.431792045314247	-0.254282968421336	2.19177686302207e-05	0.0446713886627375	0.463123769133934	0.097842724374175	0.107376565167637	-0.121844505180725	0.0446705878007882	-0.0911490007246828	0.133752325497038	0.484776475829218	1.94502784362912e-17	0.240564618938189	6.11727248220176e-05	0.171229162129239	0.00462690347917445	0.0983668355405545	0.105497994354377	0.0567139348641191	0.351443628311847	-0.14863041711564	0.0141422397054799	0.00876456217221566	0.885590546410776	0.094201442042216	0.121164676052115	0.0227906522980075	0.70826247546823	0.104210509022236	0.0862641737313799
SCAMP1	black	-0.175787507729493	0.00363176276774746	0.0580959121198308	0.33981228292533	0.215640056393551	0.000340601446240764	-0.210431948959203	0.00047628558648812	-0.0783427345559916	0.197714044146431	0.114576345837934	0.0591390240720956	-0.0466090338260461	0.443931041624183	-0.374829455742225	1.68320766399962e-10	0.205634558579401	0.000644093621504381	0.250849062434286	2.84958278803966e-05	0.00971250336977741	0.873315313648667	0.0271737810492728	0.655467263590338	0.779286870904947	9.84331484962391e-57	0.115786877196781	0.0564906490465589	0.280527578391465	2.60179953077161e-06	0.0846733426248459	0.163759143446837	0.0791694860483719	0.193009536950683	0.0735494474293697	0.226639623073884	0.114980538354263	0.0582435707445431	-0.00503650536187607	0.934104270484541	-0.0902856783728996	0.137489025108001	0.129800475039315	0.03236070993953
ETNK1	black	-0.143114654340664	0.0181959388084742	0.109359141439048	0.0717509068120898	0.168056908743648	0.00545784108814478	-0.0573564863746313	0.346004764323024	0.0501961692985696	0.40961926982912	0.0335341747023464	0.581861518032462	-0.0155851848755459	0.798051797594951	-0.454684515999869	2.77630610008098e-15	0.0249265381097252	0.682342004700928	-0.0288077178354443	0.63619947618271	-0.217710958189208	0.000297424632311207	-0.220488600198154	0.000247484836733693	0.639415008025412	1.13980091548941e-32	0.527655842493855	6.72683205505728e-21	0.243267655506883	5.02046055635434e-05	-0.219059624538637	0.000272107986559216	-0.0704510148976362	0.246865531361205	0.0618013105765431	0.309853072897679	0.327031086262905	3.36586554635738e-08	0.151590013749526	0.0123126541988503	-0.0646729839618703	0.287865815453631	0.105652907247571	0.0819786824304998
SNAP23	black	-0.21367563183827	0.000386883443745981	0.111256898536727	0.0669309501686733	0.234978778547539	9.13676128198761e-05	-0.132368730897807	0.0290623117089281	0.0331893063285101	0.585752550272692	0.0412064449285589	0.498563415919166	-0.0726793189011401	0.232197054224477	-0.473334189090888	1.35905170244359e-16	0.0575915467617333	0.344028494924891	0.166986829590595	0.00576697511649869	-0.190663448414505	0.00158284351360277	-0.0409467976715186	0.501275654540908	0.770621507089736	9.32218554297394e-55	0.234136576906924	9.69843658740648e-05	0.175467435858309	0.00369473728927524	0.119473015783411	0.0490242380503315	0.173299912528075	0.00414782813396874	0.0770262477686023	0.205376621619291	0.18531630369755	0.00214874139304045	0.0774098015065324	0.203122329372692	-0.0235077097527281	0.699521151283028	0.136735689287494	0.0241132300477318
CTBS	black	-0.120153123970147	0.0477408903766654	-0.074812559275069	0.218741175753034	0.220576063926117	0.000246047365765733	-0.135327413704742	0.0256232260639188	-0.0787039367396572	0.195648513887614	0.0215013372935191	0.724075799309419	0.0332997942368286	0.584504645827654	-0.272478861474629	5.1224183676847e-06	-0.00767326509615597	0.899755849513115	-0.0283722044309131	0.641311972724869	-0.266636069126332	8.26526360440636e-06	-0.329583437242373	2.59294511799703e-08	0.445476034204106	1.15217534487122e-14	0.205529844649082	0.000648302449638019	0.00443126398432501	0.942008190009278	0.0352289259038068	0.562917016027783	0.173475329237716	0.00410937706353728	-0.0109352741973084	0.857526304220386	0.320429276259773	6.5367498406671e-08	0.164270952978164	0.00662320453489369	0.163277786269274	0.00696364119124689	0.203139643147105	0.000751569122517344
FAM76B	black	-0.195625705949228	0.00118331202681338	0.13846184573864	0.0223675793075276	0.0798476459331397	0.189212047341775	0.0624718385104266	0.304622949999962	0.0570967800894856	0.348196589425144	-0.101931626356854	0.0933998255309208	-0.00773723098207146	0.898924635218642	-0.484019787421917	2.21687401053274e-17	0.113169144576646	0.0623456208460843	0.266869262601854	8.11066251620984e-06	-0.0462212243600449	0.447735812002617	0.0534751982105831	0.379670968324764	0.692441573334602	3.65876030189747e-40	0.334261572194973	1.59737825531033e-08	0.312182269729846	1.46506699763333e-07	0.141868652349868	0.0192407065519358	0.133141278393304	0.0281282399482468	-0.0952013821342263	0.117247901863647	0.12607607210987	0.0377072614204533	0.223314268609992	0.000204792794354522	0.066508369601092	0.274374799376207	0.0337026690831998	0.579964831590824
CAB39	black	-0.291491154148529	9.98669751798443e-07	0.0502454247664984	0.409159317913473	0.243853652988537	4.80850313813157e-05	-0.153058529837195	0.0114848020092481	0.11266477737955	0.0635291872457135	0.00298347231939579	0.96093667635971	0.0315067308173014	0.604906449062015	-0.542847362576783	3.01510641340579e-22	0.220266720881214	0.000251166652282053	0.339115173473874	9.58041721734349e-09	0.0066779840360859	0.912702704504195	0.085243648538946	0.160929353501197	0.811460097405078	6.15306345349741e-65	0.198684407795554	0.00098560767912386	0.335260635826806	1.43886405201621e-08	0.118838711723729	0.050246980408844	0.133787472981357	0.0273668155529419	0.113150923685132	0.062388060609604	0.12445141855219	0.0402637125168326	0.0945474186431357	0.119798125971763	0.011502099967334	0.850225965338415	0.0741070755663446	0.223128090651184
TMEM87B	black	-0.220309181852646	0.000250458135659561	0.0733978698148961	0.22760088727569	0.16853099196581	0.00532570287997341	-0.111735973876065	0.0657570325975647	0.0465891186734166	0.444125979455723	0.111585307292569	0.0661243901581218	-0.137684623544042	0.0231395747651525	-0.349714061067487	3.0414470039691e-09	0.365180818464607	5.2717439047785e-10	0.520762542602262	2.61618035201872e-20	0.282715894258476	2.15611168886382e-06	0.313206537262042	1.32709180620847e-07	0.673109600919055	2.99191179530872e-37	0.0843764626963124	0.16524690592668	0.382528744049683	6.58568054477196e-11	0.0797528459607589	0.189739580471761	-0.00469725372600341	0.938533852546219	0.032094708567792	0.598181368886157	-0.068985702652552	0.256856226209265	-0.140730982540154	0.0202397835510453	-0.304482314216185	3.04526729241053e-07	-0.00620289225402906	0.918891160424695
VKORC1L1	black	-0.186577311572746	0.00200075665130686	0.115889881376792	0.0562699041502885	0.139690886340351	0.0211922517590135	-0.023439058688497	0.700356355256817	-0.0467297489647937	0.442750471708171	0.111164689277645	0.0671588554200702	-0.210746533940886	0.000466841857270879	-0.338499814167273	1.02269488172778e-08	0.432110634761348	8.43343467911479e-14	0.563139761729208	3.6966734976394e-24	0.371919454328176	2.38454253550422e-10	0.494515744142358	3.50729629367732e-18	0.630216801615075	1.6216910049075e-31	0.140385716512124	0.0205517583367392	0.467673664040315	3.4625076837666e-16	0.0803213182495507	0.186592304985762	-0.0234067135810385	0.700749988514181	-0.0861118158482184	0.1566923652882	-0.184027924323318	0.0023101829893311	-0.243131540028603	5.07093896630177e-05	-0.32579542002503	3.81572341506511e-08	-0.057185625947944	0.3474457775671
SPPL2A	black	-0.247512882189672	3.66419163218555e-05	0.117806197365896	0.0522916591709699	0.273862992090677	4.56606761670224e-06	-0.120610187837841	0.0468942957237789	-0.0208183545231319	0.732500711001996	0.0277528351560285	0.648611936984869	-0.038950476113031	0.52238580067687	-0.45632676469946	2.144234680605e-15	0.0332916867706604	0.58459617369027	0.177284032754974	0.0033500077461882	-0.0872102117849857	0.151452987416754	-0.0473910531774143	0.436314814442451	0.534524089829592	1.68483931293652e-21	0.227816853114566	0.000150705461442715	0.160364466182737	0.00805420049313829	0.112051153978637	0.064993964856742	0.19768543316717	0.00104655649827942	0.0763973426009591	0.209111974851571	0.16290672487607	0.00709479003938794	0.154134870294036	0.0109096243511399	0.046917046880763	0.440922274187132	0.0950611776400368	0.117791049189152
FGD4	black	-0.0869519328287998	0.152672888690837	0.0275452714434457	0.651065885107368	0.286784498452452	1.51391360034732e-06	-0.216034104759207	0.000331961226190436	-0.00926598936212897	0.879093791744288	0.105456709312911	0.0825513098924796	-0.0736312791271167	0.226121867258112	-0.167265488000729	0.00568499738350566	0.12701669726966	0.0362909235492062	0.126406813456106	0.0372040101322343	-0.0104268386664916	0.864084960794733	-0.0913209001347181	0.133017712264183	0.52582655749052	9.67507193563428e-21	0.220131838910207	0.000253429753540147	0.116128991022227	0.0557602282507441	0.0531551126676256	0.382534020569242	-0.0237029163041501	0.697148259816222	-0.173924486984227	0.00401238440740528	0.12412619592935	0.0407926444344731	-0.0149049637416919	0.806688360149918	-0.21095242365953	0.000460755494332188	0.076515954181927	0.208403767777836
PCYOX1	black	-0.234802584295789	9.25167781723372e-05	0.126755680622301	0.0366793525628921	0.0782624340164757	0.198175389793955	-0.134659745782048	0.0263670935850168	-0.0671983316439339	0.269416126911344	0.111361489628563	0.0666732086962079	-0.040926074331958	0.50149246203053	-0.285298797089565	1.72368977608568e-06	0.324336080709142	4.42187251117741e-08	0.271782243552251	5.42628233669973e-06	0.227991718398943	0.000148902843978432	0.237741229961867	7.50146565967349e-05	0.531762231220253	2.95108099847782e-21	0.0780129606913933	0.199613667150014	0.221258185779143	0.000235100977953399	0.230417453314261	0.000125890623047942	0.0918947915147401	0.130587665569131	-0.0162296853597721	0.789891365260676	-0.00804593175724138	0.894914742712013	-0.204575971793179	0.000687830104186014	-0.229999422376064	0.000129602454817136	0.123712103904554	0.0414745747022104
KBTBD2	black	-0.254743480739243	2.11537299259465e-05	0.0612225373726543	0.314414654826524	0.251157071863331	2.78370491575699e-05	-0.126475285956518	0.0371005368895435	0.0267012398910368	0.661083106066067	0.0934091995485801	0.124339564195114	-0.178005218744924	0.00322142732048823	-0.41143777883651	1.55004969682915e-12	0.366481315456177	4.52980170534016e-10	0.573792298601977	3.24102498745646e-25	0.294168833714274	7.85545698878382e-07	0.456949358274338	1.94348043674866e-15	0.633884097627864	5.68694240270688e-32	0.0317123078495922	0.602551299362175	0.462373198677459	8.18387618398267e-16	0.195769445080612	0.00117326001052954	0.0895887907341789	0.140563318176602	-0.00571519900547263	0.925248843137964	-0.242130433299445	5.45716570295915e-05	-0.159441204479095	0.00843022945635824	-0.237777289955893	7.48206380313667e-05	-0.0713879709433134	0.240620946704935
ANKRA2	black	0.00527396170275096	0.931005020046029	0.0362849297742118	0.551264280579233	0.163261811378832	0.00696924248071387	-0.0627180765346683	0.302717007580896	-0.153422081002966	0.0112876017098033	0.140189829110633	0.0207306053355761	-0.0345808808386522	0.570126062928869	-0.214213574637135	0.000373660010543453	0.182529170621472	0.002511838866527	0.234356897742869	9.54845012874915e-05	0.267348143769411	7.8017527855771e-06	0.0955912887692889	0.115747693913726	0.438091196662478	3.49836309125456e-14	0.0395071369403393	0.516454039448679	0.0758301417290258	0.212522594841561	0.00931452612385814	0.878465346268263	-0.20188340428986	0.000811742681825871	-0.129302335580963	0.0330361057193928	0.137346790405059	0.0234822450006325	-0.0974752045880918	0.108709509141998	-0.215598052037432	0.00034153470445146	0.128595177345145	0.0340154790883617
POT1	black	-0.254363896868495	2.17816348763655e-05	0.0657970246030704	0.279551676619728	0.219324323620136	0.000267381162425334	-0.0686210480164126	0.259385267034226	-0.0663256570014305	0.27569824928095	0.0309327634394367	0.611503603687631	-0.0883669141063242	0.146080089695439	-0.342046964034411	7.00497322862639e-09	0.363952578409467	6.07993437306754e-10	0.371774720490866	2.42599210101786e-10	0.124124716538004	0.0407950637858455	0.315770761880531	1.03430412267021e-07	0.475009098117016	1.0270944495813e-16	0.180964804264977	0.00273928637288785	0.38883919366421	2.99603962052002e-11	0.0835310865132296	0.16953876286848	0.0555670863890246	0.361284130099761	0.115779867423978	0.0565056974756255	-0.237619920399563	7.56708338725277e-05	-0.13850660844404	0.0223238039350766	-0.10126188384779	0.0955841754126943	-0.107375621304572	0.077087152634848
DENND4A	black	-0.16060635645848	0.0079581846340459	0.0999975580418059	0.0998184710656944	0.117315281045555	0.0532878188308902	0.0303240395751483	0.618534651861897	0.0499943201063781	0.411507347048093	-0.1190445125461	0.0498475041752375	-0.0170742034339543	0.779233101412697	-0.359846392880225	9.75195448383804e-10	0.0861881185654895	0.156324038736918	0.0700093625527291	0.249847850967748	-0.173256871546003	0.0041573121107239	-0.0738039595068812	0.225032060245631	0.593107079863811	3.10969075478033e-27	0.396776434691857	1.08604595419107e-11	0.266361332862372	8.4510006996275e-06	0.16756404649893	0.00559832654611527	0.226834764946602	0.000161214849909147	-0.0405173234521895	0.505778884269293	0.21015562235184	0.000484726685699306	0.230251111494311	0.00012735552707274	0.134368238387442	0.0266976447191676	0.16989639993792	0.00496103483025801
LANCL1	black	-0.086745301810254	0.153654188865255	0.0300982377950385	0.621151671561972	0.193416717642175	0.00134808061719399	-0.120618474173016	0.0468790640785164	0.0236319834825039	0.698010165650275	-0.0297335813375706	0.625388074024881	-0.113871397627882	0.0607279544929152	-0.367591135215018	3.97767220256862e-10	0.132140519961033	0.0293432664045809	0.16826271612019	0.00540012039489666	-0.0464449108488915	0.445538994958318	0.0213438375946902	0.726015728280382	0.562038254532084	4.73104298699392e-24	0.17707607410879	0.00338793846161673	0.173973041723684	0.00400202409825003	0.0888993760061883	0.143656099898682	-0.00151064820975122	0.980214870663768	-0.0481473882048446	0.429020490115405	0.146973894919363	0.0152670645781201	-0.0168896113929465	0.781559303871132	-0.0780430795967061	0.19943962261269	0.129093512037783	0.0333227852114585
ZBTB6	black	-0.244782143512867	4.48985395895554e-05	0.0547810870143251	0.368126614407143	0.171883314974895	0.00447043699422256	-0.0724093608441866	0.233940640232709	0.0792898078751444	0.192331738840587	-0.0677227903072095	0.265688060950618	0.0179276824206224	0.768503529458783	-0.328731841050988	2.82952133838239e-08	0.263345571987045	1.07684720731456e-05	0.36663593874375	4.44864038536212e-10	0.0246646234030392	0.685501288510921	0.067731993561809	0.265622957412739	0.770858278726165	8.25419686904267e-55	0.288980604554434	1.24796529662067e-06	0.315484179714371	1.06364673586518e-07	0.155214678027093	0.0103583240918615	0.139311547972812	0.0215491684367403	-0.0799702338282054	0.188531477947451	0.0531690497751809	0.382409084682122	0.0483400950122666	0.427173300777004	-0.00834791666671456	0.890994667787748	-0.0457208806076582	0.452671764501008
M6PR	black	-0.150306425263943	0.0130788559435446	0.0778750347841867	0.200412092734314	0.0606462087089923	0.319000382499257	-0.0257347194477373	0.672628556120662	0.111624404070579	0.0660289026132377	-0.0243413727345348	0.689407969574623	0.0879963651249758	0.147785267124759	-0.408105560688621	2.43308765662092e-12	0.260568118220938	1.34263328714722e-05	0.184238561080279	0.00228305543923928	-0.0396050303413336	0.515414491787585	-0.040168926690139	0.509447475967055	0.608136144980342	6.69897408319802e-29	0.287383879374042	1.43639190594361e-06	0.218548109503496	0.000281463732643684	-0.034514989795575	0.570861499019796	0.0679854598074837	0.263834237769428	0.164866249112157	0.00642635661865519	0.224653873793895	0.000187053593820623	0.204240034316729	0.000702273372578142	0.103758998079825	0.0876420356362527	0.0360099608057429	0.554287106617009
IQGAP1	black	-0.254463538761816	2.16151215592358e-05	0.109799308633308	0.0706084964226338	0.188450458198399	0.0017980503659047	-0.1467594336869	0.0154182703903054	0.0206726610599394	0.734302103996366	-0.000971427709780681	0.987276341567129	-0.0413101709994909	0.497482081061383	-0.433651556323186	6.7338290672596e-14	0.0953623265335384	0.116626821471776	0.141140734654489	0.0198748794821925	-0.0712558215153457	0.241494924167257	-0.112757389636923	0.0633104869093071	0.655772476817031	8.05852505847721e-35	0.233485432343845	0.000101547446616126	0.144181925427572	0.0173406669079757	0.128433469040446	0.0342428708426221	0.216089952979819	0.000330753287800091	0.0132983590097557	0.827178422835289	0.180383380884418	0.00282848259995725	0.0194427346019593	0.749566337880387	-0.0562513207682615	0.355392577130985	0.137896304793339	0.0229270703044163
CBFB	black	-0.170915034106684	0.00470377801073524	0.0423982492809013	0.486214202695768	0.0248246836815325	0.683569945494381	0.0013675975142975	0.982088092307153	0.198829378729361	0.000977039498900903	-0.0407031098713197	0.503828235364533	-0.0749792364639672	0.217713784907555	-0.534218866303251	1.79295700015688e-21	0.220511237422645	0.000247112043294989	0.446393577304895	1.00177061661759e-14	-0.0287295308113482	0.637116055411397	0.243860101591412	4.80621828915974e-05	0.633494765701649	6.36037927924127e-32	0.313776243355464	1.25585066979873e-07	0.378489996153645	1.08071148802169e-10	-0.0240760444154134	0.692620794173371	0.145919839969007	0.0160229076971608	0.23894911325791	6.87665843490614e-05	0.0609390813763249	0.316664641844236	0.139202633620616	0.0216526019270472	-0.0184632552062104	0.761792845368024	-0.116358636635271	0.0552743315717529
GOLT1B	black	-0.192184058214719	0.00144892734941941	0.0175442474378914	0.773318590495202	0.143690786288626	0.017729793281917	-0.0997458962784167	0.10067879246567	0.0895921694992867	0.140548287105019	-0.0942182173716272	0.121098137748454	0.119292380042073	0.0493698921285988	-0.651959765717331	2.62666953892834e-34	0.0343616028099384	0.572575249918546	0.127695946353538	0.0352964142153289	-0.405529418222556	3.43604053561499e-12	-0.149974269249851	0.0132838321753887	0.607215542621771	8.52427083587659e-29	0.552275187625416	4.0496602493242e-23	0.329201811190211	2.69650125405826e-08	-0.0447383607582079	0.46245281599002	0.268723996336485	6.97526202183311e-06	0.209728455589174	0.000498048990950845	0.290258960621212	1.11439350852175e-06	0.351980168415739	2.36651603358357e-09	0.22947993471156	0.000134358102312389	-0.0268519383021954	0.659290073719038
HIATL2	black	-0.10696341647221	0.0782355018806989	0.045475765626242	0.455100963903903	0.124899083342122	0.0395451139893834	-0.0874779028484618	0.150196437894146	-0.0127829370599106	0.833777512431493	0.0493005727540022	0.418035631917202	-0.0850321036785089	0.161974696773929	-0.275553885501259	3.9643487041057e-06	0.34517603595747	4.99706697282037e-09	0.407171697998824	2.75832918872361e-12	0.209115147370128	0.000517771037404891	0.283203150280057	2.06731581009434e-06	0.557103322963049	1.41293376356599e-23	0.213136855591802	0.000400562180838791	0.374101149499014	1.83712072060034e-10	0.0545831336329955	0.369862455032181	-0.0328558581912249	0.589526112211228	-0.153656143746703	0.0111622272537699	-0.132227504811896	0.0292359048844971	-0.111007997996841	0.0675475915668102	-0.1994837536204	0.000939211075524146	-0.0815666310703846	0.179832144672663
TTC30B	black	-0.0554679004337193	0.362143189925556	0.0222544044230782	0.714824777706564	0.0899058148701696	0.139158322879133	-0.0294005892496613	0.629267396385445	-0.094537507377243	0.119837106088707	0.113744081402565	0.0610186380400536	-0.0944622925933953	0.120133241085439	-0.07942771544903	0.191557018577998	0.265575627149669	9.00432586948233e-06	0.336069957238525	1.32170060256405e-08	0.265039535543494	9.40143613286365e-06	0.327839577729571	3.09969522724889e-08	0.434757681384239	5.72523247703166e-14	0.0948613752924388	0.118568466574485	0.311751470548792	1.52713097987831e-07	0.0859233133571445	0.157605104594115	-0.073269807997225	0.228415269664902	-0.092971868994641	0.126119590743513	-0.152106178710693	0.0120158696872743	-0.0876325929234806	0.149473931312012	-0.232722002075213	0.000107153897239484	0.0832354398487884	0.17105917187891
PTPN11	black	-0.161739644077465	0.00752178021879363	0.042159149238231	0.488678440042612	0.160412536649038	0.00803503770674689	-0.0447566796588791	0.462269383916161	0.0986772856916644	0.104397537035261	-0.00711683311433465	0.906991004126467	-0.109885954918132	0.0703853716118272	-0.547873528049157	1.04209961552898e-22	0.241039140288912	5.90968203602672e-05	0.348425276459461	3.50485158775712e-09	0.0121891740659423	0.841394054338998	0.181204777204049	0.00270322300416489	0.77140219665638	6.23794570669956e-55	0.407619945356129	2.59724691253204e-12	0.46412892869464	6.16501493120592e-16	-0.0221090615809314	0.716607043460257	-0.009367944040356	0.877773788488872	0.117997259822225	0.0519081675333929	0.136912723570101	0.023928948622603	0.00336776846956399	0.955909799339424	-0.147946240031626	0.0145976842470941	0.0140800342458159	0.81719368079243
TSPAN15	black	-0.129332548051826	0.0329948034381873	0.0328259348351216	0.589865292821657	0.145352679906585	0.0164429895950469	-0.191389502684862	0.00151754850008903	0.0446049851123638	0.463789558772785	0.147104479041138	0.0151756335910558	0.0237568478830593	0.696493196282099	-0.239394364837374	6.65895213818724e-05	0.0201565736015687	0.740694793024187	-0.00890761131957424	0.883736326991267	-0.173928812132266	0.00401146055274221	-0.202222447668462	0.000795079047178355	0.300315268619966	4.48570824017296e-07	0.239864610347696	6.43607688145006e-05	0.0848957115946218	0.162651371853183	-0.0665158759984891	0.274320520416651	0.0133222356039358	0.826873014320874	0.0098810998737098	0.871135182912239	0.219372993989959	0.000266520413201147	0.0122754078040282	0.840286949826145	-0.118603765216441	0.0507062890652234	0.231516230461781	0.000116603819453967
RNF38	black	-0.118942127423836	0.0500459098038782	0.0155413454402396	0.79860768550513	0.108822370066719	0.0731643751448198	-0.0507489214736357	0.40447517456715	-0.0144352619766563	0.812665800922499	0.0305907476982391	0.615449720083328	-0.100978908556325	0.0965192315485257	-0.211596015462316	0.000442201614211851	0.249163581393971	3.23696920572464e-05	0.444685535747874	1.29930444133666e-14	0.284033862985276	1.92392687046308e-06	0.245598201616888	4.22633686185024e-05	0.513889978587529	9.82978780422929e-20	-0.0596133157445435	0.327327272606104	0.331617972994593	2.10246667185012e-08	0.313773466170921	1.25618885870889e-07	0.0722397989675549	0.235040501005095	-0.313766797285724	1.2570013134778e-07	-0.244045524484057	4.74095600008247e-05	-0.19008898986	0.00163631696713076	-0.182628412668759	0.00249800644309169	-0.0839393458605624	0.167455822027632
GPD2	black	-0.0932906502488583	0.124820147855557	-0.0386700477023459	0.52538716971025	0.147290292711545	0.0150463592542016	-0.0798534796498979	0.189179619626775	0.15758068218413	0.00923573709131534	0.0809095007013426	0.183376456295729	0.012237001917209	0.840779981872646	-0.330126834828487	2.4520895874304e-08	0.00909996091739764	0.881244069347974	0.0893135398927714	0.14179195726218	-0.194749666251942	0.00124630575773601	-0.130317004106785	0.0316728400426642	0.528136920537359	6.11140198618496e-21	0.358684040812674	1.11339356218716e-09	0.181747118495866	0.00262330352384818	-0.276636564226064	3.61960632265772e-06	-0.0734210466716023	0.22745371908697	0.242244420494657	5.41183063156641e-05	0.391826049468447	2.05157817584262e-11	0.278603885115247	3.06504178207185e-06	0.0537782538090502	0.376972353435589	0.0818776071655488	0.178172615461594
CAT	black	-0.166926631289931	0.00578482330413812	0.0710555806896973	0.242823458113479	0.127706545630905	0.0352810806219466	-0.0102952320664612	0.865784181254131	-0.0780366142195679	0.19947697402263	0.0274831858184273	0.651800632928965	-0.142337786508743	0.0188413741702563	-0.142929798377217	0.0183477491579638	0.170337745669054	0.00484805808021923	0.176312290750057	0.00353060891860508	0.399240170632889	7.88220018093405e-12	0.126163197554071	0.0375741370404262	0.429931751309686	1.15709737639513e-13	-0.0899246556679675	0.13907516351607	0.0567476587330848	0.351156841040853	0.13900115036545	0.0218450791714307	-0.0676745937511154	0.26602918033043	-0.115967369407225	0.0561043132007711	0.011254156426175	0.853417780657101	-0.242680181306088	5.24176978585609e-05	-0.227723521758405	0.000151675919517102	0.164360410587606	0.00659328331509598
CMAS	black	-0.157263378334991	0.00937973134640802	0.144686989672747	0.0169482962101133	0.137616873443061	0.0232079466644257	-0.0144565564975402	0.812394568286287	-0.0203091968102798	0.738802397263505	0.121767434092678	0.0448067993287327	-0.136319264364357	0.0245515325210078	-0.416401489829219	7.84533613611433e-13	0.295539589897299	6.94051270631891e-07	0.392763736151956	1.82018640733838e-11	0.306316741253291	2.56296757444704e-07	0.253981243412954	2.24324471352134e-05	0.546124784943903	1.51119699282635e-22	0.340574391856415	8.20128002933625e-09	0.35543826166715	1.60748927573364e-09	-0.131221060822944	0.0304988914971299	-0.253300967103905	2.36351327935695e-05	-0.00814329905487681	0.893650531501855	-0.109653090984276	0.0709863328060843	-0.222645836913538	0.000214220648875056	-0.423637921717703	2.84879273413811e-13	0.00276334993425661	0.963816748082299
FBXL4	black	-0.0787686533915359	0.195280100207123	0.106336531524953	0.0800084278157655	0.0611085326533817	0.315318329645092	0.0428559147791737	0.481516060436691	-0.0959679971560521	0.114312560659971	-0.0717595744025883	0.238175210622044	-0.113380373388586	0.0618553618067625	-0.0819527913080587	0.177773100809032	0.352098496067959	2.33558482352685e-09	0.321782398036168	5.71267352364991e-08	0.250314495846377	2.9674292928558e-05	0.250050036303096	3.0274189984408e-05	0.535920196237631	1.26665229795417e-21	0.215334186565994	0.00034745192582136	0.407389486784956	2.67888373894196e-12	0.110311691478552	0.0692973901146892	-0.0703171814477163	0.247766629985909	-0.333863283576144	1.66516452838349e-08	-0.0890551377237466	0.142952838914992	-0.185478804670319	0.00212912669602898	-0.262448853732628	1.156651483539e-05	0.0316933676342968	0.602768112108134
GABPA	black	-0.192833682746937	0.00139494912700188	0.0602067485067735	0.32252618450179	0.251249021544383	2.76431926951474e-05	-0.0361208847165972	0.55306671282458	0.066915028950632	0.271444738399158	-0.0359071310154831	0.55541961734527	0.00625058677723092	0.918269673629085	-0.472354094060142	1.59992162225959e-16	0.06880670457625	0.258095521823392	0.233910090417794	9.85492424456109e-05	-0.105385601975132	0.0827596396287222	-0.0721149163569809	0.23585287494297	0.769484070105046	1.66912678613326e-54	0.279863467913949	2.75360380731181e-06	0.291723832770377	9.78149246382644e-07	0.123675859557178	0.0415347164326381	0.113709381175915	0.0610980627355859	-0.038287318884898	0.529497549720465	0.211413515659474	0.000447391130890816	0.150352044930195	0.0130509220434474	0.0770797554635924	0.20506105559014	0.139230598137791	0.0216260037385335
ATF1	black	-0.246832542759688	3.85532041683534e-05	0.0905319355873324	0.13641508721343	0.172524476763742	0.0043217207977922	-0.0375074360451549	0.537923255887469	0.00906164968914757	0.88174037227143	0.0125339082254864	0.83697010451512	0.0482962129562415	0.427593526133797	-0.597955625630526	9.21698418949134e-28	0.223308924633482	0.000204866606661252	0.350453711291706	2.80289921854396e-09	0.0356024590527474	0.558781689488544	0.111563026540243	0.066178857879797	0.808738096070458	3.48954943444052e-64	0.531515120482482	3.10207479942657e-21	0.406170650575169	3.15403492812964e-12	-0.0558665563517564	0.358698108718023	0.0213082854141839	0.726453868063096	0.154194618517581	0.0108784551549637	0.183264368646606	0.00241099905616047	0.118566239366385	0.0507799731582578	-0.0267389674992433	0.660634035295967	-0.00948967089472874	0.876198238444204
HIST1H2AE	black	0.0261978772554833	0.667086173418476	-0.00317625531284951	0.958414727123553	-0.014318570421148	0.814152520946181	-0.00159229717984288	0.979145740905132	0.0599158314017856	0.324874073747723	-0.108928335366563	0.0728835586814968	0.0880928868268184	0.147339647415186	0.0901734889969492	0.137980431958991	0.143007746760524	0.0182836012325242	0.0708883216923294	0.243937078157798	0.133875229134639	0.0272647871601607	0.137456185933478	0.0233708067740233	-0.198038453298374	0.00102463276073616	0.00118292997162026	0.984506422408392	0.106188055413474	0.0804330612771172	-0.0843915029762157	0.165171291711964	-0.0330132500603669	0.587743552718885	-0.0130931213011263	0.829804711544886	-0.16037086617667	0.0080516468570485	-0.000216932365930792	0.99715852879126	-0.0281789371023835	0.64358618909165	-0.0797063213670921	0.189998869605513
UHMK1	black	-0.0267529598071992	0.660467516081341	0.00142452124000968	0.981342674609402	0.156981081428711	0.00950950973415441	-0.0691859143170792	0.255474932154338	0.0882901930525232	0.146431906722372	0.0710762038743151	0.242686394308535	0.0461155097823431	0.44877615753684	-0.357798222125298	1.23128022821216e-09	0.100560266216593	0.0979159125611314	0.16673887168828	0.00584081071546453	-0.130753561792433	0.0311012296923416	-0.0264817704620789	0.66369784674652	0.579631422922734	8.2170240557923e-26	0.288859780754304	1.26135343433431e-06	0.273111543815803	4.86054351525333e-06	-0.165000695184851	0.00638263025666756	1.17341248604677e-07	0.999998463011829	0.187873388684055	0.00185840337769167	0.18903348023779	0.00173889897712295	0.199154623354027	0.000958065631211969	-0.00609449877808774	0.920303771806613	0.0120622934047668	0.843023567495976
NRIP1	black	-0.152426475949555	0.0118348922004388	0.0796811288861813	0.190139379683071	0.174431110297876	0.00390546648788043	0.016425381242004	0.787418018347375	-0.0366253169848799	0.547533489913016	0.0789532159714423	0.194232216254312	-0.156610396653531	0.00968233921110711	-0.340736339339466	8.0606205765948e-09	0.0561537947993018	0.356228614226227	0.180659694134839	0.00278576960273304	0.112152515409253	0.0647501127051668	-0.0211835669165767	0.727991583169416	0.379007494158367	1.01463950329443e-10	0.120774335355857	0.0465933359255634	0.199602578992905	0.000932488455000709	0.0978780558924274	0.107249103838267	0.0829654920395572	0.17245626778221	0.0747586366392396	0.219074292745833	0.0113813989481145	0.851779466603896	-0.0106509948897833	0.861192241268094	-0.162694727323678	0.00717070484105906	0.0724143148251291	0.233908560929177
SNX13	black	-0.2010678797719	0.000853153320290331	0.051077785951144	0.40143297105105	0.203787575462862	0.000722169481093824	-0.110734811586326	0.068229742888525	-0.0187536039478184	0.758162195634943	0.222681597572855	0.000213706173520559	-0.175909608607867	0.00360799619246116	-0.21395002017122	0.000380085170421038	0.252709640983679	2.47298837029776e-05	0.525057171264119	1.12656821601389e-20	0.356924796781052	1.35932146334445e-09	0.34692360409501	4.13125675257545e-09	0.573221767761864	3.70064458910523e-25	-0.0160668834297195	0.791950580813644	0.360957082024897	8.58768050523798e-10	0.100197882846144	0.0991378247197889	-0.113378434964655	0.0618598463934592	-0.123505915464247	0.0418176918964588	-0.256759087781123	1.80966407211011e-05	-0.21562080204133	0.000341028947028268	-0.316044831196144	1.00697250838966e-07	0.00536798599566829	0.929778111600597
HSF2	black	-0.237640683439725	7.55581427131465e-05	0.140211913083474	0.0207103752130398	0.0350450594048532	0.564957951770734	0.064854178504127	0.286514486289433	-0.0337353546130585	0.579597235311113	-0.115675503554274	0.0567301363017529	-0.0593613921345161	0.329379306443881	-0.417845393869755	6.4219461541605e-13	0.220405943447582	0.000248850500608176	0.250409957678276	2.94605215592797e-05	0.0449716276361516	0.460120070935541	0.209848867049046	0.000494259688899592	0.573803392533302	3.23266972513024e-25	0.2803702474813	2.63702346673089e-06	0.31242246495255	1.43152368403071e-07	0.201693558030404	0.000821213586514785	0.165060575287252	0.0063632410819796	0.00462713226037053	0.939449663488595	0.0217806245047845	0.72064014582902	0.0244749744849573	0.687792305390358	0.0404862908994547	0.506105092797998	0.0355294319962374	0.559589005266125
CEP57	black	-0.0719429520724178	0.236974749756736	0.0511801334698925	0.400488986107193	0.0952222162996345	0.117167358157326	0.0853596494436107	0.160358293991969	-0.108524203450899	0.0739592661735732	-0.00236166648391586	0.969073540635319	0.0228156899229745	0.707956600221294	-0.325279713038488	4.02015162371522e-08	0.0656376265623217	0.280720707272855	0.161089420316189	0.00776948267337645	0.0941915673881223	0.121203856551435	0.115021931256853	0.0581525040702644	0.449040385211206	6.67569870460058e-15	0.374866732399037	1.67567664006796e-10	0.355586289611737	1.58093135249109e-09	-0.0255665074021257	0.674645873651636	-0.0785756202148421	0.19638048138637	0.0266634620670926	0.661532896136443	0.112983939004884	0.0627781060880516	0.0599134605926796	0.324893253037695	-0.0602624640799646	0.322077782822695	0.0823915438591147	0.175454871470389
ACVR2A	black	-0.15150915804627	0.0123597249703468	0.0252820776549857	0.678062245328201	0.23346007377741	0.000101729167005379	-0.175912285108393	0.00360747679876165	-0.0543444419261469	0.371962241425109	0.0107472264846937	0.859950945176317	-0.0573663190734561	0.345921952080774	-0.0539243405045134	0.37567570976061	0.0974327576720757	0.108864293182822	0.292081117819752	9.47423189219615e-07	0.119181358833087	0.0495833430175494	0.180582120284438	0.00279770156987979	0.307834505841819	2.22023782324739e-07	-0.128032061547071	0.0348129137510438	0.186515902292314	0.0020077421252699	0.282859206002708	2.12962385115189e-06	0.118507844609212	0.0508948118795366	-0.154800169645142	0.0105669679136663	-0.162439897972006	0.00726291642896078	-0.112648654501099	0.0635673241716988	-0.0790183786567471	0.193863226556443	-0.0236887664405225	0.697320164044242
FBXO8	black	-0.164143346427754	0.00666609569082783	0.0672652528541131	0.268938446760802	0.256347142107905	1.86852162850867e-05	-0.0756872109553423	0.213388315441954	-0.031232162145173	0.608058371710104	0.00109719954060701	0.985629162295806	0.132464673829467	0.0289448838560312	-0.311527712277004	1.56035713354721e-07	0.033266009784572	0.58488609339802	0.0628967929621601	0.301338648474213	-0.152170011071947	0.0119796090717094	-0.204789107245561	0.000678809455540722	0.47501447926724	1.02616819435631e-16	0.177434284347181	0.00332284228666942	0.118272142417805	0.0513605429358158	0.0646833560713219	0.28778834622854	0.0507766390815292	0.40421824122182	-0.0467313999563622	0.442734337725927	0.174766589932746	0.0038360900479357	0.14838203694771	0.0143061195537027	0.144754358013094	0.016896549723673	0.056396211012004	0.354152787059975
STXBP5	black	-0.141406051083104	0.0196416607146153	0.0405635859138473	0.505292786115483	0.230521502310346	0.000124982351567412	-0.113566769838497	0.0614253777666583	-0.0511863056301771	0.400432100677381	0.0320346648310102	0.598866578454052	-0.0951832325133725	0.117318102494873	-0.152329087415523	0.0118896635992023	0.123649863593439	0.0415778978092152	0.269703209014686	6.43851555124738e-06	0.0886999565324834	0.14456032258022	0.0590924532885207	0.331579063724257	0.473942945700444	1.22774263787647e-16	0.0657556892033546	0.279854515307241	0.11066885943478	0.0683952678496157	0.228498015905287	0.000143796801883117	0.0515249038955874	0.397318828951573	-0.294583086045329	7.56742748570906e-07	0.000999035226848233	0.986914772993195	-0.148245871128784	0.0143966660629352	-0.210787266203137	0.000465631872898444	0.0327969826767817	0.590193550017535
ZNF140	black	-0.0774200991925084	0.203062053926298	0.0150904734868869	0.804330625513406	0.0995947374026896	0.101198356631718	-0.0247642380817841	0.68429906202609	0.0274411041319327	0.65229883686624	0.00133780334206816	0.982478254023912	0.105443690310463	0.0825894212199494	-0.313867776412673	1.24475321255022e-07	0.292029961967198	9.5176514176882e-07	0.194916077418066	0.00123410765800458	0.124630427340229	0.0399750542484153	0.0461717121539547	0.448222895763859	0.50454267951191	5.67353962664399e-19	0.353297337019015	2.04349065841277e-09	0.255803906573081	1.9489133885745e-05	0.0142541805803657	0.814973171403423	-0.0242365868460893	0.690676146268366	-0.0237810728047463	0.696199028843761	0.101661177945849	0.0942770438316346	0.09081570779711	0.135185542493103	-0.0999598882806442	0.0999468751658754	0.0980558550101642	0.106609487162879
MCL1	black	-0.114065702434361	0.0602865254905235	-0.00921056922447121	0.879811454577429	0.166749685318156	0.00583757310037542	-0.0534239050940612	0.380128883460415	0.221399528462013	0.000232890368152124	-0.180970701780063	0.00273839487507907	0.0737931906889418	0.225099914297036	-0.327845889212821	3.09769949842579e-08	0.0692605622074547	0.254961240184672	-0.0373256900092048	0.539896378093516	-0.279637518589159	2.80715208847008e-06	-0.227517653152273	0.000153837259527052	0.535851576373429	1.28457866286812e-21	0.229543813908458	0.000133764627449151	0.0542741657118164	0.372581863666572	0.055960296573993	0.357891015537296	0.237970959370936	7.37866596837132e-05	-0.030918834661752	0.611664093607718	0.275325561396971	4.04094272082711e-06	0.335154312966428	1.45498248362958e-08	0.20824146522099	0.000547118149894999	0.106336766852971	0.0800077562313969
PLD1	black	-0.0793279567686363	0.192117201855335	0.0703799843377467	0.247343494373443	0.315335837236172	1.07914827579869e-07	-0.241356052387383	5.77475586083573e-05	-0.12246279725121	0.0435903709318114	0.0884012822866817	0.145922697533762	-0.13990416987187	0.0209938327352878	-0.114766906330687	0.0587154481238253	-0.0125190264450516	0.837160976595328	0.0259757904223039	0.669741546877903	-0.143231186663071	0.018100801352378	-0.0703999839899944	0.247208852046202	0.421956512696815	3.61265203482695e-13	-0.0147450943043047	0.808721622689237	0.021085179148019	0.729205423037983	0.100766294154219	0.0972265653488232	-0.00684539097590371	0.910523327512039	-0.138063434756039	0.0227604833339861	-0.0780288462279101	0.199521857543992	-0.16868741633163	0.00528273835334435	-0.20297035890117	0.00075943036920772	0.0366339002633372	0.54743957423462
EXOC8	black	-0.177742037066045	0.00326782255566657	0.00931933377987016	0.878403101720023	0.173716182818688	0.00405710636518995	-0.130230595597402	0.0317870355765467	0.0534386508100163	0.379997207721018	0.077074341334344	0.205092969912906	0.0701743370903919	0.248730921933642	-0.349225574274788	3.20964626356183e-09	0.0904811794918939	0.136635908236918	0.256709894930843	1.81659911176108e-05	-0.121189621960686	0.0458391313776056	0.000796012971689614	0.989573761060456	0.468324795656231	3.11208981657498e-16	0.283224674799183	2.06347494259893e-06	0.24694366089825	3.82347386339937e-05	0.0695071969318501	0.25326909546908	0.164315300668699	0.00660835625586418	-0.163195256991108	0.00699262183310627	0.0484885880013014	0.42575307152724	0.120548409163018	0.0470079856407012	-0.0263159888123332	0.665675661281723	0.0100484708416495	0.868971862256881
KIF5B	black	-0.0943068131125396	0.120747199650148	0.177821557174525	0.00325374085837144	0.0756708644065279	0.213487486268331	-0.0495868954174818	0.41533396517282	-0.0717307374526771	0.238364376202087	0.235892836809924	8.56181005905497e-05	-0.141692680938991	0.0193923814716982	-0.390330054307499	2.48122475212973e-11	0.24028486636194	6.24285375971293e-05	0.407753047477629	2.55120793609343e-12	0.248952576199887	3.28883014633113e-05	0.363056220713972	6.7443498692592e-10	0.510641724467282	1.8186968438203e-19	0.0698128157480775	0.251183076629983	0.266265572951267	8.51666699925477e-06	0.0488168432600095	0.422623287852663	-0.0905226905027286	0.136455288746541	0.089104987395287	0.142728324525308	-0.16549111343571	0.00622537779424268	-0.242610109848084	5.26877190624437e-05	-0.373389940813627	2.00057336477251e-10	0.0645006841504966	0.28915476794046
TMEM128	black	-0.118234728699306	0.0514347950856534	0.081135301775174	0.182152812785875	-0.0159304937875346	0.793676830542544	0.0766540655281833	0.207581311962974	-0.0684574273234644	0.26052560443912	0.0468799021709126	0.441284497856688	-0.0555873132511177	0.361109099274043	-0.419419997652903	5.15675415529239e-13	0.218630626603653	0.00027993446995302	0.290560429534935	1.08494911666254e-06	0.104596008390593	0.085101575738205	0.213912531295494	0.000381007404383206	0.510028218879178	2.04131683893979e-19	0.282733635597835	2.15281563269779e-06	0.31170513323569	1.53395531381428e-07	-0.00895844480962516	0.883077569432789	0.0417338107366694	0.493078600668477	0.1258615833608	0.0380366934703907	0.0881036447548075	0.147290043739406	0.043157729149236	0.478431293965365	-0.0413065819906456	0.497519475398805	0.0233187183069592	0.701821276962532
RBAK	black	-0.182489175984928	0.00251743301652721	0.102326599302338	0.0921304170398656	0.19146454875335	0.00151094214955302	-0.0292011223926405	0.63159605495274	0.0498650849757025	0.412718891625051	-0.0396471628963198	0.514967411339314	-0.154551831277022	0.0106937426404759	-0.282043368577065	2.28467131451384e-06	0.444469386703797	1.34263677610615e-14	0.572421209957513	4.45558405397044e-25	0.305262400649803	2.83037786262072e-07	0.406677633309999	2.94716819231204e-12	0.656142292479849	7.17937105467054e-35	0.196024048842652	0.00115564733785052	0.475280049483754	9.81459290269832e-17	0.192094895710277	0.00145648358606028	0.0222650107667985	0.714694777861415	-0.168044527121135	0.00546133123218651	-0.153944604659022	0.0110094078028804	-0.114219262266173	0.0599395367472143	-0.226764283258467	0.000161994862834797	-0.0493883130120111	0.417206645703965
SLC25A36	black	-0.175200789728601	0.00374795222112306	0.193900952828361	0.00131025728888877	0.0598273716450643	0.32559018883174	0.0837421845442183	0.168459340455055	-0.0468139053778181	0.441928496050214	-0.0637781333639124	0.294602132640753	-0.174388414699955	0.00391437665804548	-0.394787535652762	1.40405657711703e-11	0.303644900317518	3.29335945413614e-07	0.419129874168363	5.36996153191671e-13	0.271475313518876	5.56554287326738e-06	0.370883655360543	2.69702818107396e-10	0.464694169365475	5.62570490671719e-16	0.1530461832288	0.0114915522114817	0.432315255744777	8.18565943647096e-14	0.167663755144539	0.00556964654874394	0.076142391651518	0.210640103031176	-0.119962784541937	0.0480971944022873	-0.231912006811088	0.000113419091011039	-0.170929364944371	0.00470024603959645	-0.304684636628067	2.98807580503576e-07	-0.0388537785481313	0.523419744720152
SLC38A2	black	-0.140314087243382	0.0206170007315309	0.0128747156070233	0.832601579824724	0.0813491349391732	0.180999586715656	-0.09390650007728	0.122339196788183	0.13080742495721	0.0310313174562563	-0.0693615723832576	0.254267273096687	0.0584825044145563	0.336602988702429	-0.557338485458003	1.34170804268912e-23	-0.10318578776704	0.0894166564516261	0.0624719457830483	0.304622117962721	-0.362703611432167	7.02457802133993e-10	-0.0896711933202604	0.14019708525268	0.528305263886329	5.90940431513701e-21	0.222369695060387	0.000218232520596926	0.244276493470022	4.6608314529751e-05	0.217605357678972	0.000299496808259741	0.428139205791098	1.49844924057019e-13	0.234531175131535	9.43135414374645e-05	0.137416166330166	0.0234115205799192	0.309718191197777	1.85581799552479e-07	0.214867534709457	0.000358150706896213	-0.00736438743218886	0.903771129424014
ERLIN1	black	-0.024264621973288	0.690336764892341	0.0175190264133277	0.773635615074869	0.12193526290703	0.0445106327318781	0.0117404851338478	0.84715949550902	0.118468086303909	0.050973123989369	0.0285612883142838	0.639090218274807	-0.0817628115551262	0.178783899428949	-0.269504440175965	6.54418554718686e-06	0.277985428255517	3.22999164163974e-06	0.187995305310705	0.00184550059696187	0.218951624230997	0.000274058864302316	0.132980561282736	0.0283204115256742	0.572110870677189	4.78741318893072e-25	0.297027485828068	6.06315675981931e-07	0.213980381658029	0.000379339792739433	-0.167216156339403	0.00569943354223809	-0.223532316451899	0.000201802163410816	0.166164952587158	0.0060149698147726	0.221456990739892	0.000231997212239175	0.0380236477239377	0.532338719462438	-0.142187639482322	0.0189683894412274	0.0533586129116119	0.380712262170232
PJA2	black	-0.252545312462569	2.50425271605536e-05	0.0665467375860126	0.274097436103753	0.116939779700649	0.0540603764870921	-0.135043903068074	0.0259368586007949	-0.0172222261291601	0.777369159036933	-0.125343207734079	0.0388429261626081	0.0761689234620685	0.210480702826151	-0.371047575977924	2.64505411169657e-10	-0.0212129359041219	0.727629380321662	0.0807097884776855	0.184463758921827	-0.165767699417735	0.00613822859107684	-0.209336632566197	0.000510566748846707	0.63762208211997	1.92607346392233e-32	0.0282833498092625	0.642357129314307	0.0201453117695726	0.740834491988787	0.423834819823813	2.7703991917731e-13	0.453386029114385	3.40213412371566e-15	0.0409702784132193	0.501030058797708	0.24919453865123	3.22942582526803e-05	0.205779041943891	0.000638327800695464	0.264367980428527	9.92239218783504e-06	0.211811884711244	0.000436135362376083
AGPS	black	-0.253772890685238	2.27945063083305e-05	0.0891382954605732	0.142578460761975	0.207867630670505	0.000560139922872704	-0.0293201508551384	0.630206028144091	-0.0550868615725981	0.365455228072734	0.0461208793913806	0.44872328191944	-0.0283818267555233	0.641198832051586	-0.469246473423969	2.67479773692368e-16	0.108454363687977	0.0741464652018008	0.26172245583253	1.22538151883486e-05	0.0777334740215363	0.201233967850015	0.099068950399265	0.103022153610413	0.674751531795995	1.72656997692696e-37	0.412038636451824	1.42825500219542e-12	0.342566005660071	6.62499736004847e-09	-0.0385845737463923	0.526303721709143	-0.0543723284010517	0.371716543801846	-0.0362553996454858	0.551588528486663	0.20161465165913	0.00082517991541898	-0.0365547879871089	0.548305497150895	-0.169258469879698	0.00512851957870143	0.127619808522492	0.0354067263912182
DCTD	black	-0.0524137574501368	0.389215539227009	0.0236370000608063	0.697949196382831	0.0257167719067995	0.672843684373901	0.0593574672589126	0.329411341793195	0.0887612225477066	0.144282065258841	0.0296869224322696	0.625931027470242	-0.0128087265755463	0.833447041178748	-0.400214585648441	6.9386552831075e-12	0.144316171199975	0.0172356096056362	0.1956321282823	0.00118286121444235	0.0199979452159512	0.742663302495136	0.115096539663393	0.057988658593991	0.408273369996981	2.37874869954277e-12	0.326263095970182	3.63903122839573e-08	0.296621815020005	6.29120730152494e-07	-0.0264028364539475	0.664639258726477	0.0583901964696062	0.337367515212251	-0.0245653055285349	0.686700721765608	0.0943158994466292	0.120711252412225	0.11590533364907	0.0562368505766777	-0.0437143767655483	0.472770219282972	0.0231591132576243	0.703765873712254
KIAA0430	black	-0.143104970517308	0.0182038642795057	0.0358443945684365	0.556111113599085	0.203755349874572	0.000723606225676515	-0.138312328754118	0.0225143367845614	0.0946587512053769	0.119360943253063	-0.0591519555637321	0.331091559268469	-0.0319202946424207	0.600172730877757	-0.345773260673299	4.68309322248491e-09	0.0551671100057527	0.364756139837298	0.185621335669799	0.00211205703167482	-0.075500268612468	0.214524426686538	-0.0203496713841661	0.73830081085033	0.673644170117485	2.5025479124025e-37	-0.0150788006966112	0.804478928820198	0.22057361284291	0.000246087543155075	0.283228361987141	2.06281767941005e-06	0.215966997501198	0.00033341811529941	-0.182526019519742	0.00251227920829654	0.0315214851637945	0.604737282354411	0.0852024630852052	0.161132471983815	0.0513373968402466	0.399041081902456	0.0463101836108174	0.446861414050606
INPP5A	black	-0.133346330379814	0.0278846799993167	0.125610994373095	0.0384246514171077	0.000130149847565452	0.998295240359177	-0.101734067453223	0.0940399776000107	0.0231614048688785	0.703737939496322	0.0143798466726949	0.813371741582105	-0.1134441119555	0.0617080502058633	-0.235892116571746	8.56224940636177e-05	0.152875455677099	0.0115852528866378	0.257349402824356	1.72837604214727e-05	0.114228648952298	0.0599183798152079	0.217936802311507	0.000293037679688433	0.473277096351803	1.37205057317752e-16	0.129491871625469	0.0327777248132181	0.235927982771303	8.54039664325563e-05	0.267484670767926	7.71575387145106e-06	0.178816823704874	0.00308208670542814	0.0306276961765477	0.615022879148513	0.0591766881827139	0.330889059662751	-0.118044003553521	0.0518147027670657	-0.113093525448837	0.0625219068792146	0.167868909245746	0.00551105076147549
TOMM20	black	-0.0643729640965649	0.290112716663149	-0.0162885723596975	0.789146885852261	0.124695994601912	0.0398697623870263	-0.160082017428581	0.00816761982118877	-0.0118224835903179	0.846105236844526	0.214000285878235	0.000378851879597635	0.0263737704156109	0.664986049525957	-0.467061690780616	3.82695030894539e-16	0.133320882492047	0.0279148082908318	0.257328119900432	1.73124564263806e-05	0.00467444178430969	0.93883177569452	0.0685028882455732	0.26020842379896	0.514560817613508	8.6497030942054e-20	0.370454936302688	2.83769460711479e-10	0.43736178157602	3.89830321161935e-14	-0.19971933168581	0.000925926302953707	-0.139989884278109	0.0209145467173711	0.121755821049463	0.044827353800527	0.0521693147533773	0.391433985440695	-0.142275657819739	0.018893841274712	-0.243737917840954	4.84968458007209e-05	-0.0236703524967534	0.697543894975884
ZNF480	black	-0.0231664420436303	0.703676538888088	0.0105778627868002	0.862135804114896	0.142134730561224	0.0190133242468627	0.0516396884911367	0.39626673518534	-0.0816471419647839	0.179401405034013	-0.130403472125935	0.031558916260344	-0.0606969699864268	0.318594745841386	-0.00186451085507228	0.975581594397942	0.187962239292829	0.00184899195358676	0.241525300206723	5.70389194997122e-05	0.237713023213178	7.51667509408614e-05	0.145436442510888	0.0163803493861601	0.351867070890086	2.39645069271223e-09	-0.0173536809387078	0.775714911289672	0.102206468686422	0.0925150394983557	0.0656355564920427	0.280735910921061	-0.147633758242508	0.0148099409125886	-0.250882392155101	2.84238366161964e-05	-0.140861285024998	0.0201231175905786	-0.119444405012808	0.0490788509567232	-0.115120181776099	0.0579368184665886	-0.070112252447208	0.249150846125611
CHIC2	black	-0.226221306672254	0.000168123387817317	0.000752461675315042	0.99014416959238	0.277183130980022	3.45661830222427e-06	-0.108337747287831	0.0744599029222511	0.0323922173391475	0.59479148025656	-0.0926235863858114	0.127551240156562	0.0389776361557106	0.522095578284887	-0.482660403703925	2.80192578068981e-17	-0.00797221395840975	0.895872066985976	0.142432923283236	0.0187612776344781	-0.253024461193271	2.41412070534962e-05	-0.101992158498909	0.0932043799970776	0.592358837989258	3.7447871646113e-27	0.207584860789135	0.000570179677043168	0.2392089891184	6.7487917445316e-05	0.204702534448109	0.00068246025295268	0.400129034649681	7.01688037186878e-12	0.010990253077121	0.856817671478623	0.251834728064728	2.64379969087454e-05	0.297440420564874	5.83917111528621e-07	0.300875967429614	4.25942248864929e-07	0.110833026544415	0.0679838527721836
ARL1	black	-0.235082893806308	9.06948734444304e-05	-0.0327627256729629	0.59058206113702	0.329677981186417	2.56788951016625e-08	-0.203071108475494	0.000754742648373698	-0.0563197049676729	0.354807091457439	0.145568346680335	0.0162821300845441	0.101850318982704	0.0936628643494533	-0.55589287569708	1.84275684021493e-23	0.0498914360455379	0.412471686978261	0.0605275950035035	0.319949542316147	-0.263353753174141	1.0761437772926e-05	-0.19988875925255	0.000916479179623302	0.623160462948818	1.17137276963513e-30	0.375574675232906	1.5387119251586e-10	0.192649467373763	0.00141006543545411	-0.0881102387679438	0.147259645714075	0.0395969205557999	0.515500570004612	0.305831982540312	2.68275494338321e-07	0.29981636068504	4.69671419357536e-07	0.114164944521062	0.0600620861396571	0.0618289816009386	0.30963607889571	0.00549613587153735	0.92810617149564
ZYG11B	black	-0.179886230198891	0.0029068333057161	0.129275921681843	0.0330722511711335	0.0833267405578717	0.170588564009531	0.0102417115253527	0.866475381304542	-0.0451723694998451	0.458117839727106	-0.100929543663995	0.0966830945793841	-0.151048439827462	0.0126309723185317	-0.39069623812676	2.36859837260795e-11	0.328755171403268	2.82277116381447e-08	0.343217155449924	6.17642690455632e-09	0.247833890620735	3.57714978462992e-05	0.342554956742215	6.63287424964267e-09	0.517658457689036	4.77453465541767e-20	0.0811974951375076	0.181816839587638	0.368582110225191	3.54031110624448e-10	0.358778444123609	1.10149547489201e-09	0.278599949014601	3.06606571362007e-06	-0.085131265702327	0.161484057436491	-0.20524681694569	0.000659805964989506	-0.0993632434820719	0.10199816321732	-0.127723818991375	0.0352561039862376	0.0851682667118192	0.161301267983723
SPTLC1	black	-0.175219734432967	0.00374414866289739	0.00248469209129653	0.96746336388483	0.20753037390307	0.000572133281345005	-0.0952377061603426	0.117107503233147	0.0232619803246827	0.702512339836248	0.169327173381202	0.00511024085227226	-0.047017278373914	0.439945693800793	-0.466710735521478	4.05264279624216e-16	0.123158653135172	0.0424009696069537	0.298555375539418	5.27331780733701e-07	-0.0981842569620998	0.106149444995025	-0.0485233948978777	0.425420565369795	0.615322690817622	9.93601767193372e-30	0.302823621421277	3.55544733550382e-07	0.213732277129317	0.000385470805837548	-0.101617161041715	0.094420435217752	0.0184345598696855	0.762151949359711	0.278990781789047	2.96597140576532e-06	0.151236233908379	0.0125197824324497	0.0575146505884589	0.344674209096521	-0.00954765136478466	0.875447949576644	-0.0535219550991388	0.379253844002755
SNAPC3	black	-0.188815909235117	0.00176076166109023	0.0304290859333779	0.61731881034523	0.0844131070846606	0.165062723517663	-0.0926294056695201	0.12752721659468	0.0125780804685885	0.836403612421831	0.150495889344914	0.0129631863029441	-0.0756723923687192	0.213478215065124	-0.218359535900341	0.000284987775389168	0.0696113204160868	0.252557051299784	0.268245835789886	7.25257393142289e-06	0.116502236335115	0.0549722826824494	0.0445235017153554	0.464607269079715	0.465029342206636	5.32803746127337e-16	0.212381422084899	0.000420499297082619	0.198721721922895	0.000983395724438577	0.0974867540477054	0.108667423643447	-0.0425977811730851	0.484162892784061	-0.310832755040172	1.66804345629704e-07	-0.116895566462178	0.0541519495845762	-0.153997329696703	0.0109816760831696	-0.29642630290835	6.40402977512518e-07	-0.0442324818888269	0.467534241955888
NNT	black	-0.2109869664456	0.000459741606936853	0.107179148860307	0.077632784096598	0.0787207580284172	0.195552706332548	-0.0354443968824236	0.560529778901735	-0.00375714024631668	0.950818308249549	-0.0575061468233216	0.344745664278003	0.0126932016213841	0.834927624876914	-0.193032284402984	0.00137881888039689	0.182354669125385	0.00253633007690648	0.192147292719022	0.00145203874352051	0.135853540927546	0.0250498386203165	0.0734302661849568	0.227395195863378	0.47486502228381	1.05220124760546e-16	0.0380065870570898	0.53252281949831	0.121683939085782	0.0449547571150482	0.226043007998568	0.000170182676453841	0.0834210760001149	0.170103327544113	-0.14726178110449	0.0150661324936326	0.0104711655664016	0.863512780434512	-0.0655874088635553	0.281089688443672	-0.14046411256648	0.0204805577999265	0.0144783384372801	0.812117150452832
RASA1	black	-0.0222914482120499	0.714370775190864	0.0945765168172371	0.119683742528077	-0.086734288056861	0.153706627233551	-0.132816479608505	0.0285177655304934	-0.00440543282229061	0.942345654179518	0.100183464086118	0.0991866922002905	-0.0682055966991055	0.262287442962013	-0.231108040254549	0.000119976157657909	0.254819787864607	2.10295893857393e-05	0.318278960745089	8.08670533628827e-08	0.264059961459379	1.01704032822128e-05	0.0902659842195744	0.13757519130324	0.484299345202589	2.11235576838318e-17	0.0195329954030937	0.748442733354416	0.0656846807152989	0.280375267615763	0.176293639064356	0.00353415995376866	0.102292502745286	0.0922394540152071	0.00445527339119018	0.94169453494412	0.0534530776713223	0.379868406264121	-0.108661148584522	0.0735933127299538	-0.165061535238656	0.00636293067949087	0.146676562198236	0.0154770490705306
ZNF45	black	-0.0665859015257564	0.273814515393345	0.0359295990280842	0.555172071092824	0.225105499714908	0.000181404299386599	-0.0838917890021958	0.167697468911583	0.0117831144008422	0.846611374607379	-0.102718806428259	0.0908835723928505	0.0955763904348121	0.115804739802814	-0.378462805234395	1.08429638261051e-10	-0.0333233933735382	0.584238265118596	0.0207925232234408	0.732819989571184	-0.321448041781801	5.90645767748751e-08	-0.250114211114756	3.01275722779704e-05	0.484452003748054	2.05733822729369e-17	0.362367039513535	7.30257770223894e-10	0.112298347409227	0.0644005921433412	0.0889751680368033	0.143313571538411	0.130003119343769	0.0320893429207488	-0.0678193413395758	0.265005605806929	0.188918437389488	0.00175042797148554	0.256535372781187	1.84140630011593e-05	0.166401270458455	0.00594270203402113	0.100271929033736	0.0988871713046169
PRKAR1A	black	-0.2300335946604	0.000129295220738711	0.0970749201486462	0.110176059281791	0.251175866061557	2.7797321355592e-05	-0.0968380240295667	0.111051286475057	-0.0512487889146917	0.39985649828846	-0.10855616522166	0.0738737238424592	-0.0478182976666642	0.432185638154314	-0.488216651482225	1.06867123342809e-17	0.124389732857574	0.0403635893472524	0.229073529969206	0.000138191994209955	-0.0572007763578982	0.347317847918259	-0.0114146508088319	0.851351436007028	0.679501737935921	3.44867183942219e-38	0.0367812209150538	0.545828871768578	0.13686891719209	0.0239744348161904	0.361661827111085	7.92009885876078e-10	0.327922659890873	3.07352317194557e-08	-0.0779832494447057	0.199785464073113	0.0864613276296101	0.155010565429209	0.0658232375564475	0.279359745494341	0.105634875364182	0.0820311766167359	0.0584711158337761	0.336697252916914
NMD3	black	-0.172381405423833	0.00435451380676739	0.0592837375124474	0.330013506669633	0.172146546532537	0.00440883180417418	-0.109781148544375	0.0706553339312036	0.0169031943074154	0.781388067394794	0.0506440141312291	0.405448511369368	0.0504606110734304	0.407153475994805	-0.574556056098491	2.71272171763383e-25	0.050397000197812	0.407745811658071	0.187911485807651	0.00185436262608186	-0.285746614968438	1.65769922272493e-06	-0.105834768096609	0.0814507647063408	0.646459297719575	1.4022487670331e-33	0.432562505586161	7.89574585649028e-14	0.371763791164635	2.42915035383733e-10	-0.163357511316254	0.00693574719376379	0.0654298554654839	0.282249456985103	0.248691682483792	3.35403816576059e-05	0.277380582544785	3.39947719810698e-06	0.144171114273362	0.0173491516868245	0.0258284240768032	0.671505798371902	0.0628721573659477	0.301528404341237
CNOT8	black	-0.245724300788171	4.18694311959277e-05	0.0489197370683909	0.421645002201934	0.230826797071114	0.000122352677352946	-0.140044227838592	0.0208644133334348	-0.0288703807972002	0.635465283659405	0.0690403787022275	0.256478496223354	-0.0135193776005224	0.824352345472949	-0.348101395989754	3.63164797991203e-09	0.146195528573549	0.0158221223167308	0.218249658980049	0.000287060053894679	0.11586798945454	0.0563167601547837	-0.0561869417009448	0.355944325660167	0.703512327621048	6.15856057955472e-42	0.150594427528525	0.0129033842681416	0.0700183440259205	0.249786954054565	0.09061436761064	0.13605703972791	0.0230079155163818	0.705609816286006	-0.0449980390137375	0.459856361803595	0.281159644901557	2.46476355436243e-06	0.0372566047039669	0.540647345051957	-0.0740234005593694	0.223652531214069	0.181457349692531	0.00266573262362238
NRAS	black	-0.185724546892885	0.00209977435538419	0.0511486969349891	0.400778794402631	0.143936939519585	0.0175338266554423	0.0441078886425838	0.468790456255159	0.0229320810475477	0.706535309428772	0.0052883749539262	0.930816933107758	-0.0806295840364089	0.184901752713463	-0.446468724795126	9.90340849130099e-15	0.303581748917219	3.31283555457263e-07	0.412451261061509	1.35007678578992e-12	0.195327202652831	0.0012044403263186	0.360845595033797	8.6981688068836e-10	0.643252502529912	3.66478083506044e-33	0.302814453126623	3.55848316168701e-07	0.506112095663751	4.24284414486626e-19	-0.0679841933871065	0.26384315435253	-0.0212686641858801	0.72694225904521	0.0996122927231733	0.101137906594561	0.0334510989285624	0.582797734768311	0.0517325094696702	0.395417180202413	-0.0918171601271449	0.13091436515323	0.0839885084667748	0.167206289525258
PLAA	black	-0.13869046580201	0.0221447780273638	-0.0245771028164573	0.68655820819437	0.0264884653371228	0.663618024104575	-0.0638792394362966	0.293835797784939	0.0493533094675416	0.41753725007013	0.0900642622426381	0.138460154314105	0.0359986137561517	0.554412021605379	-0.197091171115827	0.00108443926945528	0.258528029760548	1.57631210078239e-05	0.40196643594234	5.51149460679036e-12	0.150462774312442	0.0129833382155041	0.128535256686647	0.0340995884569066	0.437321948905038	3.92138591286259e-14	0.258437354512835	1.58754504585312e-05	0.277548575253029	3.3515715556348e-06	0.103689875016526	0.0878545261166205	0.0530051625346387	0.383879786276987	-0.0432989710815494	0.47699139375337	-0.0622827010433184	0.30609228772385	-0.0641511219490318	0.291781660590375	-0.162874452525277	0.00710630003663144	-0.0403996536712793	0.507016389805518
KDELR2	black	-0.129200310266026	0.0331759059029919	0.0832200951500602	0.171138360662763	0.244248890482709	4.67033947453538e-05	-0.108393270015905	0.0743105367579102	-0.0196245710134373	0.747303304179524	0.183084198472909	0.0024353644073178	-0.132342274228396	0.0290947645684727	-0.364859773716681	5.47231487320747e-10	0.19918139615018	0.000956518997182945	0.348757556759697	3.37922413780009e-09	0.0217518710075895	0.720993599682286	0.317201038320498	8.99131227073645e-08	0.406453268225386	3.03703136419168e-12	0.153329153985515	0.0113377213726559	0.370284174715672	2.89568488311774e-10	-0.0316356991765168	0.603428470379219	-0.0258017655922783	0.671825143119903	0.0275488289519445	0.651023794231768	-0.198615121381845	0.000989727082892926	-0.147141267421131	0.0151499622222025	-0.271641740044838	5.48961490537409e-06	-0.135318710282179	0.0256328054325969
C1D	black	-0.190831632619976	0.00156749363490979	0.0594152056720925	0.328940275733629	0.0535756909483943	0.378774805844495	0.0235008810222143	0.699604212964229	0.0638018312998678	0.294422394402576	-0.0922396015562943	0.129144182284837	0.0831982776686445	0.171251000276397	-0.484705458569044	1.96908317188113e-17	0.18498955938738	0.00218868062613672	0.402392058504216	5.21055234669114e-12	-0.0259946994326537	0.669515301428604	0.157332035381082	0.00934840663912713	0.592638399722533	3.49378757134839e-27	0.391282748623372	2.19849801630235e-11	0.373722105096221	1.92254842297449e-10	0.042915563197438	0.480905557321949	0.199073996444381	0.000962737280168722	0.218869924260975	0.000275543314388208	0.125162532763561	0.0391273029700761	0.203127017806136	0.000752152816556336	0.119968500805608	0.0480864616282906	0.0714278128677645	0.240357885218584
FPGT	black	-0.0348695947422071	0.566908919958838	0.0839555763269948	0.167373411013417	0.102705369741424	0.0909260638521416	-0.0477816282503951	0.432539150486064	-0.147952996085537	0.0145931247307541	0.0999195420485779	0.100084547736596	-0.0554622522800845	0.3621921474365	-0.134465991044595	0.0265864048938213	0.268356089280367	7.18771685193267e-06	0.207217219809467	0.000583481987916803	0.231264904685977	0.000118669517051645	0.0993251343170793	0.102130307901939	0.521865698408245	2.10946101358152e-20	0.133792697644594	0.0273607320176947	0.134692593818195	0.0263300673651445	0.0294638401468789	0.628529742687448	-0.085166241511742	0.16131126869497	-0.0661456530304093	0.277006308262862	0.0167646637867242	0.783134980753124	-0.102888577858911	0.0903480630729593	-0.123172326936874	0.0423778737160521	0.190481993647761	0.00159955881106507
SLC25A46	black	-0.149404420046362	0.0136420746526072	0.0854588400448287	0.159871198924055	0.0780516325272542	0.199390218915101	-0.141117918459937	0.019895047205291	-0.0113677216407197	0.851955538716357	0.0689527583833013	0.257084007308646	0.0147029501538625	0.809257837933088	-0.358503210928285	1.13653328262792e-09	0.209146347406655	0.000516750518275162	0.235446680241193	8.83806234387667e-05	0.0820970579375281	0.177008352576651	-0.0377265743265021	0.535548982325812	0.533629409118725	2.0214252157999e-21	0.310322716782965	1.75158546540727e-07	0.0687762326020205	0.258306904950162	0.00276619126737866	0.963779569131586	-0.0140022614622455	0.818185820533327	-0.0444082626395045	0.465765088242667	0.240164121196973	6.29780280443979e-05	0.039286722371619	0.518798611487808	-0.132760254684951	0.0285856621350516	0.197737024747051	0.00104332578309363
SELT	black	-0.167939516910147	0.00549101225766796	0.0607610657694126	0.318083032336115	0.180175785339995	0.00286096336442101	-0.127576843433981	0.0354691053131829	-0.0176954292510671	0.771419047292217	0.0761189679492985	0.210780902228541	0.0186127514664244	0.759922820842847	-0.56215044894543	4.61383199820284e-24	0.0901444206445535	0.138107975171502	0.221136597960006	0.000237018270582756	-0.125285744471537	0.0389331815925066	-0.0524738488274853	0.388671345624868	0.695111778503216	1.38954738327303e-40	0.357499340249323	1.2737203366412e-09	0.235844491308341	8.59134800936682e-05	-0.0448402777436722	0.461432806580719	0.0495966582537096	0.415242026789047	0.276008810671022	3.81584395537866e-06	0.242150325812079	5.44922835281877e-05	0.0940707427631162	0.121684061085246	0.0397480151818867	0.513898053509201	0.0993611395640702	0.102005455085504
MANEA	black	-0.174401284481812	0.00391168892436138	0.0826978143731465	0.173849977476532	0.136067768778446	0.0248195518448902	-0.0836068304542587	0.169150864319135	-0.0477186209877105	0.433146962028263	-0.0974218339432292	0.108904154943885	0.107602542248683	0.0764608334270943	-0.339812303051068	8.89567874893807e-09	0.0980219876778705	0.106731089543984	0.0845102264447613	0.164575324583494	-0.140302748296104	0.020627345080835	-0.0746035607203766	0.220034321315406	0.616460429027007	7.31211753862077e-30	0.29409861276191	7.90531098492686e-07	0.175292849614245	0.0037295019072776	0.0600649885315949	0.323668900814298	0.146942985641446	0.0152887767635713	-0.00864879865671797	0.887091543031136	0.277796019217978	3.28218010376396e-06	0.158640744993026	0.00876879580639473	0.205157660285183	0.00066346860082069	0.0945768341435443	0.119682495603594
MFN1	black	-0.14961960354182	0.0135058117977362	0.0678038106073433	0.265115301101533	0.132276370391314	0.0291757398613329	-0.00749607851859511	0.902058895281401	-0.00777106235580237	0.898485052879382	-0.042664602707306	0.483476971124877	-0.0157582294401016	0.795858573815309	-0.325006618900716	4.13264345634593e-08	0.184015157329323	0.00231183662701781	0.211594339149299	0.000442249026098141	0.0496795597149225	0.414461810848584	0.125798705676048	0.038133727066235	0.680429852484507	2.50859015189854e-38	0.353173166842338	2.07201873419978e-09	0.347544259840869	3.8602225277484e-09	0.00392249663073556	0.948656672055825	0.0123190725357682	0.839726483529951	0.0257141441024284	0.672875184794187	0.0285863623828685	0.638795836614483	0.0958479505197157	0.114768378347808	-0.0141530881015882	0.816262005135145	0.132507505186565	0.0288925923618813
TMED2	black	-0.152128442361505	0.0120032116234114	0.0309216615946889	0.611631519670245	0.18191545609775	0.00259893769846955	-0.0665395695847661	0.274149239315643	0.095501902006548	0.116090286515276	0.0506887879255392	0.405032927206381	0.0121798512119434	0.841513763731372	-0.573732359383554	3.28653688965409e-25	0.133934848682823	0.0271956577287624	0.203507759651845	0.000734733174322756	-0.174066492316916	0.00398215213921327	-0.0188847469740471	0.756524056781068	0.762205228781968	6.42060703756325e-53	0.427901606346865	1.55050730374717e-13	0.339942583257804	8.77307200410246e-09	-0.134002671015465	0.0271172000322349	-0.0180786054274192	0.766610705632251	0.235555271252513	8.77006399642583e-05	0.266140585459879	8.60310555234499e-06	0.124555838790019	0.040095118163719	-0.0379299671173846	0.533350012938918	-0.00474849446537755	0.937864681564992
MAT2A	black	-0.0806157608405418	0.184977317969693	0.0329314921985874	0.588669201264953	0.196411960285454	0.00112927957435808	0.0451796040542033	0.458045771990012	0.122032177294561	0.0443403577589681	-0.152003891507793	0.0120741767189154	0.0107325008568147	0.860140869556177	-0.453181640385355	3.51247845537382e-15	0.12475615480863	0.0397733594435794	0.206228506345342	0.000620695124697939	-0.103906369452414	0.0871903793619192	0.0728132462644175	0.231335465997254	0.607537935488724	7.83516631959564e-29	0.411129312430737	1.61645424622383e-12	0.30110512316327	4.17012870951629e-07	-0.0202305220991026	0.739777699973608	-0.0190599888756366	0.754336766757516	-0.0220501392244931	0.717330016659174	0.119358418923227	0.0492432888981409	0.152180698268194	0.0119735475391026	-0.00359256198790567	0.95297012975533	0.0203124458404932	0.738762129150885
TOPORS	black	-0.115087526189912	0.0580084325530237	-0.0540482468715883	0.374578084864865	0.156092013425357	0.00992870042697166	-0.0442681761611064	0.467174695845024	-0.0348312655439944	0.567335524182309	-0.0199331867043947	0.743467409671389	0.0418561995461669	0.491810319739439	-0.368857205936573	3.42742298971354e-10	0.0849991365638945	0.162138060869222	0.355258620722906	1.64029998038897e-09	-0.0147044125771243	0.809239229500664	0.0525968137643321	0.387559199556729	0.426646965742561	1.85609583728893e-13	0.216540092222411	0.000321165541823938	0.370475449883253	2.83080458152749e-10	0.157035210815981	0.00948450250980202	0.164536399573958	0.0065347722010207	-0.108866824856614	0.0730464594244535	-0.108948745958989	0.0728295698636868	0.0620013718604362	0.308286456809562	0.00699645682347399	0.908557260029389	-0.140053748593036	0.0208556409142612
B3GNT5	black	-0.171821909955282	0.00448491897871245	0.0783670996279856	0.19757421568002	0.249474388492817	3.16198418142933e-05	-0.0978567642235037	0.107325900989163	0.076448157653151	0.208808355903282	0.0942150357616598	0.121110755222077	-0.176497331438306	0.00349555409368611	-0.384289898057659	5.29507650564254e-11	0.324763436146316	4.23536397728528e-08	0.389029654321817	2.92489274598594e-11	0.0949881569013368	0.118074705462281	0.163563664238237	0.00686408109325569	0.660748727558825	1.67963055174763e-35	0.293512335230911	8.33353741116019e-07	0.271362679931256	5.61749524427861e-06	-0.133315503519272	0.0279211801418318	-0.101917139705868	0.0934466483337671	0.102312912245088	0.0921741743416731	0.131179867189361	0.0305515631210124	-0.0394057882786268	0.517531416685933	-0.262800765644855	1.12468562273838e-05	0.0629055177909845	0.301271464380384
CEP290	black	-0.139057518323483	0.0217910821845124	-0.000719245676366884	0.990579216034194	0.161323954710043	0.0076793111583538	-0.00119086968294244	0.984402444147291	-0.0711108884837226	0.242455998846723	0.031690400078282	0.602802085528882	-0.104782718883764	0.0845430365055311	-0.339067316975351	9.6292471000099e-09	0.0916904243640025	0.131449066917079	0.169357504589719	0.00510218981189592	0.10670187628788	0.0789712722157594	0.0421949931039829	0.488308596317804	0.437725122213345	3.69379194640413e-14	0.197132539752374	0.00108176182033586	0.180251300025395	0.00284910922218568	0.130674928516577	0.0312035338866969	0.045662379303257	0.453250876067973	-0.0667608318241762	0.272553240670683	0.0317914061638146	0.601646221576298	-0.0167365349678058	0.783489827142064	-0.114265856748759	0.059834576633894	0.0882816799094801	0.146470984842407
MTMR12	black	-0.0331450013487263	0.586253297570279	0.134261357104601	0.0268197299063143	0.108833734755367	0.0731342157400092	0.0232188485047755	0.703037844717286	0.0136136549758519	0.823147544302492	-0.103911530264079	0.0871745966858333	-0.0671410053058216	0.26982577951306	-0.334056269012648	1.63197976684915e-08	0.261276824367386	1.26944569746383e-05	0.312643883828381	1.40125772490381e-07	0.0636188275261249	0.295812294064966	0.263190809815249	1.09023640585966e-05	0.460890838144406	1.03819868064339e-15	0.256551231641954	1.83913887834481e-05	0.359266736427448	1.04189493985331e-09	0.129573688641198	0.0326667223973569	0.0312841988254923	0.607460455491791	-0.149011432664349	0.0138940492283416	-0.0970896468048198	0.110121830181008	-0.0635318159119217	0.296474670309106	-0.128404905302317	0.0342831706877119	-0.01869643764821	0.75887661208098
NET1	black	-0.0988756322334086	0.103699214852519	0.17890912424363	0.00306659121176154	0.115614317537937	0.056862062051445	-0.0937661172198492	0.122901329599663	-0.00571563987019375	0.925243093716818	0.0679278734783889	0.264239899260529	-0.0919083799216625	0.130530545616003	-0.435364715776388	5.23613827527412e-14	0.19371273591899	0.00132484157182005	0.337649116145647	1.11905765769815e-08	0.0813082557064938	0.181219635193711	0.161667892785971	0.00754876382005381	0.519792824727632	3.15917682986728e-20	0.185108616540227	0.00217405010351711	0.254059630562298	2.22976464396445e-05	-0.0538001648706159	0.376777699368449	-0.0398179941343292	0.513156727813818	0.0918789567413837	0.130654252629238	-0.0027218983093306	0.964359153007367	-0.157978308877959	0.00905806348330409	-0.311192371158109	1.61145719323885e-07	0.0410851634214577	0.499829338901848
RWDD3	black	-0.134464448844687	0.0265881567789364	0.0687226491050283	0.258678901387357	0.192575294387537	0.00141619420524842	-0.054313478176911	0.372235169081554	-0.106059081924303	0.0808033940978665	-0.0267331523417109	0.660703245053921	-0.0180867950750385	0.766508033416129	-0.360672611197331	8.87233709448993e-10	0.315896630096748	1.02166438520522e-07	0.247529058276345	3.65975804124694e-05	0.218578573798779	0.000280898243538689	0.142585694085048	0.0186332781200459	0.442201905506409	1.89153301116102e-14	0.191321127875874	0.00152359060032944	0.158872951998283	0.00866935758053695	0.055225602573271	0.364247102803038	-0.0047244266503272	0.93817898628836	0.0617816474443033	0.31000733032727	0.0445925187625207	0.463914610660956	-0.0422173028660657	0.488078475817024	-0.0591202303172702	0.331351428047066	0.185154188733958	0.00216847352816966
WDFY1	black	-0.0499232706530001	0.412173156613918	0.0661039873479911	0.277309684252861	-0.0227953865884388	0.708204634833028	0.0614842241096303	0.312346768454179	0.0919323473477468	0.130429843613335	-0.0918114660140724	0.130938352730915	0.0370531602860236	0.542861826212494	-0.275850005950298	3.86707090983354e-06	0.123347863301261	0.0420823207122702	0.201292472075556	0.000841558768207239	0.183798307925269	0.00234008908568873	0.234826683470792	9.2358802294943e-05	0.503685985733895	6.64457581412249e-19	0.0690746127820775	0.256242185146366	0.177061792939472	0.00339055749593355	0.107130587436233	0.0777681269921056	0.155443996930071	0.0102444692428364	0.0797921690001345	0.189520629023559	0.139614841652855	0.0212633884239262	0.183611847347572	0.00236463331754076	0.0721852088150763	0.235395372749508	0.0865820761040984	0.154432720624413
YIPF5	black	-0.183511733959202	0.00237790796315033	0.0511637103228111	0.400640372800355	0.117028621570915	0.0538767585024243	-0.23165653542548	0.00011546534048816	-0.0157396683937432	0.796093746186885	-0.0635015612108904	0.296705215360891	0.129330205147112	0.0329980047581918	-0.396959583883568	1.06057115090651e-11	0.0202403809906415	0.739655459920652	-0.0145378765267656	0.811358984763277	-0.285910233937059	1.63419614141738e-06	-0.265662488494241	8.94150307619716e-06	0.598891932866884	7.27053389002193e-28	0.243993361740645	4.75923047374052e-05	0.0223897983243573	0.71316590063377	0.20450287706661	0.000690949160030971	0.40410452730559	4.15353973896454e-12	0.183350820969214	0.00239938661783087	0.353312623871369	2.04000492429391e-09	0.271653645826607	5.48422115293294e-06	0.255017042985255	2.07118721483426e-05	0.205908162110247	0.000633215506693742
SEC24B	black	-0.103408742297653	0.0887230144253706	0.107694531176323	0.0762081152336176	0.129109369816935	0.0333009411345534	0.00174160846773201	0.977190723430481	-0.0557575561681262	0.359638018327568	0.0166202704204277	0.784956984286091	-0.066774267706625	0.272456529607236	-0.406159157701468	3.15888481880788e-12	0.142795716914413	0.0184585504290533	0.126332137687674	0.0373171359455832	-0.0241355603173413	0.691899643169154	-0.0152371193416373	0.802468081825506	0.641325031190621	6.49285857546528e-33	0.316584739276663	9.55149634466652e-08	0.221818439224154	0.000226451980399314	0.084007978608974	0.167107542612626	0.110828839714223	0.0679943200752404	-0.000119650105210616	0.998432770394318	0.220998902051967	0.000239207180496886	0.0434898216219965	0.475049508878129	-0.0439791776338935	0.47009013607554	0.174518122100062	0.00388736462833901
AP1G1	black	-0.054970731518983	0.366468372630578	-0.00554966593775305	0.927407870829256	0.134991796997545	0.0259948583801388	0.00736144127395508	0.903809440194025	0.193204909702439	0.0013649375632358	-0.0447813823952139	0.462022092725257	-0.0463035618597211	0.446926467243775	-0.431378185108952	9.38190508186671e-14	-0.0153821382824349	0.800627298266626	0.105894588334347	0.0812777153787073	-0.277405826115749	3.39223716031564e-06	-0.0969361540002406	0.110688079400979	0.56790550016819	1.25777174578323e-24	0.429354677975392	1.25772601979288e-13	0.257737745184844	1.67680020133654e-05	-0.16922253435715	0.00513810369475563	0.00973337968332742	0.873045308636211	-0.0424686820690735	0.485489577306286	0.29333390441578	8.46821627291227e-07	0.232281804566102	0.000110517300031097	-0.00126216885650666	0.98346872396775	0.0119573333518272	0.844372062513277
KIAA1033	black	-0.229026449479076	0.000138642700484961	0.055636896151351	0.360680263119551	0.0952512635225679	0.117055135339287	0.019947353117377	0.743291481347598	-0.0852263454425793	0.161014665493994	-0.0899613971742092	0.138913103615542	0.058036955347706	0.340303421127899	-0.309741680974545	1.85165884079566e-07	0.17308683005242	0.00419497197186328	0.227921492570182	0.000149624335140901	0.0975668400082365	0.108375947984937	0.0525916941222205	0.387605465206976	0.505650542392595	4.62208738652924e-19	0.141700174079434	0.019385901799444	0.170144877898213	0.00489714097000285	0.25675481087767	1.81026601836633e-05	0.253903916147651	2.25661806160886e-05	0.00694681883935318	0.909203219631747	0.156875407811451	0.00955849842542465	0.110993379840984	0.0675839515159428	0.134274835655303	0.026804307659156	-0.0125013568215586	0.837387617620977
OSBPL11	black	-0.171128019149375	0.00465153115344546	0.0618390130387292	0.309557437809057	0.0643775573578262	0.290078228685536	0.0507749323648196	0.404234059132453	0.0719536457414451	0.236904876341307	-0.230552053199127	0.000124716833512798	0.0673091365290707	0.268625521435068	-0.480981248576205	3.73660128562786e-17	0.191000262709028	0.00155224001401237	0.368652063017011	3.51126774757637e-10	0.036908417730453	0.544440072024788	0.1028051045604	0.0906110461969778	0.630918298715995	1.32858075838223e-31	0.271931814345176	5.35962728232365e-06	0.275009470276934	4.14931000206637e-06	0.255660435278447	1.970685803206e-05	0.314283261058341	1.19555503073333e-07	-0.0349741669036032	0.565745809407482	0.123669091169142	0.0415459556293363	0.136663803356305	0.0241884073022238	0.129935164096739	0.0321801268663177	0.103603089272155	0.0881218981021514
RALGPS2	black	-0.124120400557692	0.0408021226991191	-0.00401257775170275	0.947479235594744	0.332613508417266	1.89638763601296e-08	-0.196100934916452	0.00115037657368828	0.0724089227627799	0.233943477160371	0.15359747752707	0.01119353544342	-0.0740523211606351	0.223471169720133	-0.29016018916059	1.12420569328206e-06	0.138400514961997	0.0224276778019159	0.174307043708724	0.00393140887577587	-0.125262812483554	0.0389692494443417	0.0738091861028213	0.224999132833524	0.616605608316308	7.03090575575777e-30	0.227962735233852	0.000149200217656094	0.273484541628816	4.71218283328658e-06	0.00444872355866274	0.941780100022608	0.00511043375408772	0.933139257673038	0.0726480735101482	0.232398389068719	0.00428137425469297	0.943966525848764	-0.0257990410535117	0.67185778397106	-0.188402816895193	0.00180296425354908	0.032704310857113	0.59124481753724
GPBP1L1	black	-0.0518501848403026	0.394341717335824	0.126159315717493	0.0375800598635418	0.188361153421578	0.00180727162414537	-0.0212189049361988	0.727555772634911	0.0226566550965024	0.709900263321529	0.0305397554916126	0.616039011331361	-0.0741802898571789	0.222669931836886	-0.323378433521416	4.86900388872818e-08	-0.0147857086687604	0.808204955971485	0.141119413544942	0.0198937251238872	-0.0268964934716108	0.658760321726815	0.0550356578565295	0.365901726223998	0.476763244202142	7.64742603599962e-17	0.213948471046951	0.00038012323806015	0.232516653821815	0.000108710762766966	0.0489868618732052	0.421007510715811	-0.0514185588442929	0.398295060817391	-0.299365016200648	4.89577906403224e-07	-0.0672987215658264	0.268699765850717	0.0156219423607893	0.797585787889441	-0.174955572389176	0.00379750104314581	-0.00581675610680931	0.9239245161189
PDCD6IP	black	-0.125225334809335	0.0390282557729563	0.0349187764891934	0.566361750872981	0.188436751463919	0.00179946286984639	-0.113371137931991	0.0618767306398736	-0.0476742258776032	0.433575522823276	0.178922256350795	0.00306439233254012	-0.199632797606054	0.000930785903095887	-0.214050112460992	0.000377633034694185	0.302315852148729	3.7273803382671e-07	0.51734459220596	5.07224031654277e-20	0.362340284614627	7.32512879314632e-10	0.309069336790766	1.97432137995657e-07	0.479359424317945	4.92695692183483e-17	-0.0340994592732502	0.575509718338983	0.296628612225566	6.28731936739786e-07	0.127643900435429	0.0353717892659854	-0.0885741607206438	0.145132942288655	-0.229875610726975	0.000130721352456809	-0.229897365310325	0.000130524100971962	-0.313171671159372	1.33157574114322e-07	-0.470106220018478	2.32150557394425e-16	-0.0114075834188239	0.851442406499211
FAM126B	black	-0.201451877215275	0.000833417870027928	0.120738997951155	0.046657989135429	0.107168779727774	0.0776616673093405	-0.0192301405131236	0.752214884262209	0.0612922860130188	0.313862617983166	0.0241747147712989	0.691425362164412	0.00745944712634011	0.902535127787859	-0.329095509233775	2.726050255492e-08	0.0963512074003038	0.112866986078784	0.197603970122914	0.00105167654092299	0.0270681422893846	0.656721045067133	0.0950534963105719	0.117820863024137	0.502109501377253	8.8761810295141e-19	0.157272820833071	0.0093754177011438	0.253082469357284	2.40341953836498e-05	0.128021984235001	0.034827327718084	0.175117076704454	0.00376480126421795	-0.0503215195022881	0.408449339600553	0.111678486545316	0.0658970012217106	0.19687716304761	0.00109838782105628	-0.0197979905501767	0.74514703801683	0.0913389551903601	0.132940734470974
SPIN1	black	-0.25879831000601	1.54327480212945e-05	0.151831311459727	0.0121731184230946	0.0350477141410653	0.564928458785614	-0.131739488415491	0.0298426146763708	0.0431583343408171	0.478425119265627	-0.0197127182620685	0.746207050781245	-0.0696476409080176	0.252309001789783	-0.385076566669203	4.80149215229001e-11	0.251985737717056	2.61354229091123e-05	0.33419811444877	1.60799696490342e-08	0.149815102423718	0.0133830523404047	0.176515538853618	0.00349212188747444	0.633615465893438	6.14359005127578e-32	0.0300393656960744	0.621834779134571	0.266428751928244	8.40505778395457e-06	0.4552251447967	2.55034687561972e-15	0.401529222339459	5.83825429646951e-12	-0.0277567355352299	0.648565860453605	-0.10535466322682	0.0828504159292539	-0.0423101636233718	0.487121261929932	-0.0270395304198372	0.657060792837145	-0.0205494968234948	0.735826075072531
ACTR2	black	-0.24305662198295	5.09892602850602e-05	0.117622075022251	0.052663447219225	0.180410370199134	0.00282428449114128	-0.0546584255586183	0.369201629749425	0.119507559374781	0.0489583680350578	0.0610269588298145	0.315965976699515	-0.103162596736796	0.0894890555944152	-0.549527795248401	7.31720779614648e-23	0.222079644529901	0.000222521925406148	0.333351901835799	1.7562809159634e-08	0.0703982871512795	0.247220273578592	0.127866479734397	0.0350503950681493	0.815376066172931	4.82023950835571e-66	0.234178444414729	9.66976554361815e-05	0.296653229664701	6.27325770013172e-07	0.0419213644523846	0.491135745024625	0.0491152781535217	0.419789496237365	0.106582857992901	0.0793079451116633	0.0585513379108378	0.336033607612035	0.0402451679217782	0.508643478996972	-0.117813487142829	0.0522769843612707	0.0394362744776813	0.517207214470291
MCEE	black	-0.182081500801705	0.00257510551386046	0.0347582788234354	0.568148289403065	0.29573760058686	6.81710086332649e-07	-0.217933916169304	0.000293093359888431	-0.10442966623457	0.085601679509446	0.0666684128342332	0.273219102579932	0.184135830644917	0.0022962494570818	-0.290540856945978	1.08683794531881e-06	0.188109269155343	0.00183351354938845	0.0787469870287446	0.195403384340939	-0.0624023126122968	0.305162528400647	-0.213590556363192	0.000389014123607405	0.454315792094741	2.94154182460326e-15	0.203495192922329	0.000735302127903089	0.101492543520415	0.0948273376099571	-0.0369443087872033	0.544048511299551	-0.0817427781363541	0.17889073571882	-0.00639006456087442	0.91645248499449	0.215512701447958	0.00034343836737586	3.44142992031414e-05	0.999549226136401	-0.00330642374365364	0.956712121802624	0.0707931226978875	0.244572509109593
LIN7C	black	-0.101045131327735	0.09629975714437	-0.0190925569353711	0.75393048223774	0.115280047041317	0.0575872856848232	-0.0588306224294568	0.333729733727934	0.118324648552195	0.0512564885207943	0.0504214130646546	0.40751842205606	-0.0504586923043982	0.407171335838247	-0.486180389200019	1.52454897899139e-17	0.145999116492588	0.0159649432782323	0.330747880923984	2.30014455074576e-08	-0.0637034774242752	0.295168842533733	0.0980253406713414	0.106719045576848	0.770111883014708	1.21071225918854e-54	0.543884900888235	2.42489018919999e-22	0.421036984211455	4.11152615032409e-13	-0.173434314264081	0.00411833855656807	-0.0488301552606562	0.422496646644512	0.140161556823534	0.0207565292939963	0.189341363176454	0.0017083852843009	0.0666272383652113	0.273516112999757	-0.0921608360745229	0.129472828326246	0.0683037341389667	0.261599890390051
IPO8	black	-0.104495264583958	0.0854041782595785	0.00184351551640197	0.975856474094653	0.268403872449086	7.15977986616469e-06	-0.232550411477001	0.000108453376932341	0.0894737976917045	0.141075619559642	0.0710771524231564	0.242680091457002	-0.0130070071198435	0.83090722192896	-0.466882333529661	3.94070782713623e-16	0.135000184851076	0.0259855142545515	0.207795773084628	0.000562675594471052	-0.188057329599435	0.00183896785149233	-0.0767355933878034	0.207096912309804	0.597481697270385	1.03897935252889e-27	0.276224374175863	3.74734196825239e-06	0.258349479780984	1.59850342749048e-05	0.0255402990463691	0.67496039267409	0.0635694403780537	0.296188132923188	0.0448996654870455	0.460839016723611	0.170766118545451	0.00474062132214183	0.116177886121692	0.0556564779263934	-0.0569012174269684	0.349852845662194	-0.0882096981051338	0.146801722168047
ADH5	black	-0.122032652107264	0.0443395248782444	0.131380984087497	0.0302951424495557	0.148743534778425	0.0140681528508862	-0.00794608532695859	0.896211418501725	-0.0844554972665103	0.164849853298936	-0.0206396962313754	0.73470989217486	-0.068897705407628	0.257464962042478	-0.312897653212542	1.36732657324391e-07	0.0638274398446761	0.294228247245238	0.0192572404242503	0.751877105164689	0.126230278777212	0.0374719106455709	0.00310520018516378	0.959344209515539	0.518194040869978	4.30569205162774e-20	0.138683120952504	0.0221519059829998	0.0377387557147843	0.535417156182559	0.260238108099445	1.37806287126232e-05	0.106939040246165	0.0783038422416572	0.103758510675698	0.0876435325155393	0.161765456470986	0.00751209397465184	0.0377285411085925	0.535527696844959	0.0784274436045789	0.197228218089789	0.143269380347988	0.0180697142752415
PAFAH1B1	black	-0.230840043297989	0.000122239762798425	0.113539185230611	0.0614888550458271	0.15608790504704	0.00993067490919172	-0.155228222971143	0.0103515681576051	0.090185127014876	0.137929393142183	-0.0765339807336907	0.208296286214478	0.0227713489301922	0.70849832940754	-0.51310311854946	1.14166087099217e-19	0.0193835990246492	0.750302769331322	0.212824482496906	0.000408697276271833	-0.200574564180627	0.000879139654652699	-0.147136087617453	0.0151535744489056	0.638495364286383	1.49240004438307e-32	0.226950113175809	0.000159945881818026	0.12584416635152	0.0380635506759945	0.303961275817649	3.19743138228433e-07	0.384619133478212	5.08277209662878e-11	0.0154193215616953	0.800155492851622	0.268485187940067	7.11247506727361e-06	0.212301046723469	0.000422673917320407	0.200645395311919	0.000875364157154233	0.0199688234720054	0.743024873030095
NFYB	black	-0.27020090771822	6.18100271624566e-06	0.0812692794460078	0.181429624015694	0.0924773159380732	0.128156234305843	-0.0596977895831583	0.326641046051396	0.00721961896895552	0.905653907603607	-0.144181494276117	0.0173410052137225	0.050476743127577	0.407003337702824	-0.447479212457948	8.48500849495448e-15	0.247405084755497	3.69386682899826e-05	0.382839995433778	6.33724171606338e-11	0.0624110557370903	0.305094639888209	0.206859502288243	0.000596700503858932	0.600485705171848	4.84644135024159e-28	0.212962969876744	0.000405071911378268	0.288814248913355	1.26643424088974e-06	0.414883720505568	9.67290030489532e-13	0.380439241601704	8.51645345902011e-11	-0.0384586056063355	0.527655979090545	0.0220181773214083	0.717722292397484	0.0470034473295192	0.44008037966118	0.142196981399472	0.0189604650808008	0.0119904303189124	0.843946793531156
MAPK14	black	-0.192117069250514	0.00145460108308412	0.196443069131611	0.00112718913261366	0.0484254608138655	0.426356502763001	-0.000473599125407313	0.993796648922418	-0.0639969562446183	0.292945238239175	0.023953313573054	0.694108791633547	-0.172961414646356	0.00422294519036508	-0.353309886160963	2.04062875798077e-09	0.346155509491011	4.49224866304759e-09	0.462072481248932	8.58933896798488e-16	0.306681025553282	2.4763490132528e-07	0.415100095613497	9.38900174329926e-13	0.675678196918014	1.26400538357452e-37	0.199909703322705	0.000915317546633234	0.463968662430047	6.32693510162629e-16	0.106056549022077	0.0808106808026793	0.0238117993638327	0.695825976265796	0.11866080392544	0.0505944609843348	-0.0720593281972357	0.236215116125748	-0.137943939184296	0.022879483698435	-0.193508629081572	0.0013408253469925	-0.00792488645163625	0.896486757572386
ZBTB41	black	-0.193350720605113	0.00135331246168714	0.0798519727743949	0.189187995462384	0.152747905329753	0.0116556958778449	-0.080729814075081	0.184354519039523	-0.136927664020555	0.0239134522905552	0.119699858064878	0.0485930290128734	-0.0370173704400092	0.543251860984713	-0.264668909866737	9.68564472606804e-06	0.0882529176303406	0.146603071828771	0.132052276629074	0.0294525256948825	0.0827941104818927	0.173347634806846	0.0733570939038316	0.227859969559767	0.421853649540724	3.66537876231674e-13	0.198214875763686	0.0010138354641095	0.290027387010366	1.13752893848675e-06	-0.0210244447458921	0.729955059150833	0.0147649613957003	0.808468877472351	-0.0605318296102761	0.319915624948402	0.0310993492276572	0.609585611045824	-0.0511858751291799	0.400436068213255	-0.170235380181825	0.00487405366387349	0.0126930573738944	0.834929473937476
ZCCHC7	black	-0.0998757753342602	0.100234061929138	0.0254544992562107	0.675990446295096	0.200314957643214	0.000893106120352123	-0.0240196146021815	0.693304807180612	0.0051382945614102	0.932775606215915	0.00439224379427081	0.942517962611312	-0.0642554293140462	0.290996146805154	-0.337770187115918	1.10482647758828e-08	0.117782925946951	0.0523385290219268	0.251228802402396	2.76857106861078e-05	-0.0347632935254109	0.568092428990089	0.062474612928688	0.304601431298028	0.321224693106804	6.03941693929149e-08	0.248169506557754	3.48823688113011e-05	0.339315095818401	9.37900447620343e-09	-0.0284255878696704	0.640684387173259	-0.0200577242118943	0.741921273775844	-0.050961715253504	0.402505135100296	-0.169378767254403	0.00509655270259874	-0.015299214929246	0.80167974354622	-0.166214318779759	0.00599980852857849	-0.138283005088208	0.0225432166686941
KDELR1	black	0.0416350634880618	0.494103159401972	-0.0184861305399228	0.761506611562909	0.0907846443491662	0.135319719517369	-0.133048744436499	0.0282387470737156	0.0949264507188694	0.118314824390783	0.0352210489050394	0.563004378889084	-0.0680388083022861	0.263458810668992	-0.359152636286279	1.05553543895293e-09	-0.014434290572832	0.812678174423513	0.0270880590658339	0.656484587653644	-0.381500798807395	7.47533409725442e-11	-0.0828668833910466	0.172968720613918	0.371196767604126	2.59859659008e-10	0.352925276833716	2.13012986726387e-09	0.212468847555086	0.000418145729953409	-0.200871688783998	0.000863402022221921	0.0485961019673881	0.42472648998279	0.235529495530099	8.78615980279932e-05	0.111504034805282	0.0663232471182083	0.0388404631729559	0.523562201851307	-0.0832887469863025	0.170784283881433	-0.062649277413699	0.303248733909085
ABHD10	black	-0.0333836762453837	0.583558063467151	0.0754258044819095	0.214978175815788	0.141486176468654	0.0195716977235456	-0.0497004358388509	0.414265473994165	0.0177160469885652	0.771160098383697	-0.0113082220377388	0.852721580373077	0.0591711808732189	0.330934144149077	-0.345838392144668	4.65002980661007e-09	0.0778873496108688	0.200340710545449	-0.00531459465342284	0.930474786784751	-0.264899108109335	9.50817564766524e-06	-0.225730365949839	0.000173850646448818	0.552442686261279	3.90551164824505e-23	0.429247883260283	1.27726423198965e-13	0.129813180628191	0.0323436382417927	-0.228599368607962	0.000142794552937668	-0.0958408890773908	0.114795234901239	0.111965033875786	0.0652017413904665	0.287049932400874	1.47910230775488e-06	0.088683327055549	0.144635920677981	0.0163069490484751	0.788914597559764	0.0608423984859622	0.317434477772323
CDV3	black	-0.0873280008257396	0.150899104710607	0.0400390666728612	0.510818428264451	0.137536117310408	0.0232896717750461	0.0244624762841502	0.687943387897346	0.124701697627857	0.0398606151961168	-0.149257147315708	0.0137360283791872	0.0216191297820919	0.72262609550965	-0.519389668855975	3.41624545467654e-20	0.200771813467837	0.000868662842378271	0.268236472748381	7.25810734392695e-06	-0.0944526913260536	0.120171084087877	0.00579255302733949	0.924240110725168	0.756416526506526	1.06679080990209e-51	0.416845329492489	7.37785233168753e-13	0.348561936917727	3.45264548834366e-09	-0.0972430489283893	0.109558191932743	0.0507120521515268	0.404817091893334	0.194415378869034	0.00127114456505957	0.218112985522955	0.000289657306662261	0.149648463143128	0.013487627990088	0.043136852007445	0.478644327539907	0.09256564566573	0.12779062595685
PANK3	black	-0.0222986923630504	0.714282003826364	0.0916812458328579	0.131487856681441	0.0611771692840002	0.314774068447041	-0.177373121252141	0.00333387639360262	0.00545619891798417	0.928627185659745	0.121682369161111	0.0449575430282049	-0.0757624518259307	0.212932272364534	-0.217269716730513	0.000306172643602153	0.14826620113154	0.0143831153333111	0.0403235203609858	0.507817908118595	0.0812513611555796	0.181526220977021	-0.120909790447586	0.0463462018813133	0.501410676925102	1.0087067935281e-18	0.269880722509893	6.34551942713219e-06	0.0236574575777695	0.697700584871767	-0.0481203859141941	0.429279688691459	-0.0855868880284484	0.159244040235535	-0.138106486144222	0.0227177415951141	0.260561565371549	1.34332830888824e-05	-0.119893386556823	0.0482276547822387	-0.285775693099183	1.65349881703124e-06	0.255692821060164	1.96575107919338e-05
JAK1	black	-0.11310111817899	0.0625041879390177	-0.0305277087851011	0.616178265018121	0.228327455881236	0.000145498307827176	-0.106682089274684	0.0790271644489739	0.0497879626917182	0.413442892673782	0.00430667635024565	0.943635925541737	-0.0131496920759175	0.829080623327604	-0.260945058248919	1.3032227190721e-05	0.050464620451826	0.4071161583231	0.0387943932853542	0.524055242060152	-0.0398822061555564	0.512476982024401	-0.143599911421191	0.0178026211631064	0.557683175199828	1.24365384212484e-23	-0.020451809961057	0.737035538101621	0.0500176588872589	0.411288776206678	0.251820551223041	2.64665721325468e-05	0.195263610392724	0.00120898597869555	-0.12650152671562	0.0370609474081366	0.104760822187504	0.0846083868030665	0.0966179179948145	0.111869364435246	0.0287637360129075	0.636715002967232	0.176051933111882	0.00358047075606402
PTPLB	black	-0.0998498280523219	0.100322785627616	0.086372208773007	0.155438092053878	0.0704585283508176	0.246815011160105	0.013535790383671	0.824142571517805	0.0351222041964334	0.564101206422358	0.079597273366573	0.190607628848469	-0.0773191431456025	0.20365353919459	-0.48071039970701	3.91361778816105e-17	0.249513304082025	3.1527119051121e-05	0.386138887598884	4.20542203801889e-11	0.109716675735729	0.0708218233936428	0.23343812045032	0.000101886731785432	0.594692857861966	2.09396135779278e-27	0.486271240078244	1.50064875912234e-17	0.427934634514584	1.54316647235061e-13	-0.263518823953003	1.06204362455437e-05	-0.182612529051912	0.00250021564398033	0.05009901811697	0.410527372007803	0.0961141510601027	0.113759527691622	-0.0813577373328682	0.180953306097398	-0.319829463424889	6.93763902709021e-08	0.0578419488140669	0.341931139676607
BZW1	black	-0.211098506861857	0.000456481830330445	0.0856393997116722	0.158987382229716	0.0614270198006742	0.31279804236349	-0.0852261618285026	0.161015570975535	0.117754373650217	0.0523960825531605	-0.0538636533126919	0.376214027291002	0.0453280549005582	0.456568361302818	-0.533957169758663	1.89106936763621e-21	0.240201441323553	6.2807706317225e-05	0.325973625401062	3.74744148008177e-08	-0.0531390574248741	0.38267797481205	0.112795446939531	0.0632207955686215	0.686404498117874	3.14242227279313e-39	0.399671279697077	7.45026150827534e-12	0.333046860869357	1.81290502935516e-08	0.0450252280004344	0.459584976397484	0.196814911639855	0.00110247609138602	0.269863093386657	6.35469753431198e-06	0.145345774860389	0.0164481627210532	0.133396555838014	0.0278252988210646	-0.00418761367818699	0.945191696367804	0.111976298473436	0.0651745330780333
CTDSPL2	black	-0.205465830037939	0.000650887938911261	0.161687415616706	0.00754141330998425	0.184248678075718	0.00228175982182207	-0.102929205922407	0.090220285265011	0.0113629069097171	0.852017521950571	-0.0682288499662698	0.262124418072304	-0.0388409896436119	0.523556568927065	-0.428813839722234	1.35977064673648e-13	0.154412738156531	0.0107653345463669	0.145348923890517	0.0164458033527549	-0.159359675724501	0.00846417336070258	-0.0637651525896359	0.294700616998074	0.71731863865718	2.87500139119313e-44	0.435023813484598	5.50554218198203e-14	0.272611215167977	5.0665481651456e-06	0.0980005070321033	0.106808273533055	0.183552250331001	0.002372527498775	0.0136979937696716	0.822070102598112	0.216634010093916	0.000319198036404399	0.174517121964005	0.00388757226448756	0.0638087650158887	0.294369819095569	0.0530561308339579	0.383422035335513
PTP4A1	black	-0.143469254359422	0.017907787592133	0.122600042458063	0.0433535892785746	0.100589570552896	0.097817627197395	-0.0340784865618166	0.575744794490173	-0.0506872818713476	0.405046902075799	-0.0447221592733888	0.462615079454462	-0.11207325764263	0.0649407244254984	-0.312578873708173	1.41007959960772e-07	0.0113631365366729	0.852014565789413	0.148216119277484	0.0144165170002683	0.00576145988608372	0.924645565275603	0.107749525244335	0.0760573556867659	0.525673648166574	9.97252407442259e-21	0.216769898493586	0.000316371135027058	0.185031230550015	0.00218354962321701	-0.014253950157594	0.814976108511689	0.0124331507600311	0.838262594559567	0.0316274423384247	0.603523045434953	0.0898316138988703	0.139486200805836	-0.0554211824916544	0.362548259366112	-0.116517302611023	0.054940671617374	0.0919446241053706	0.130378284571787
ZNF317	black	-0.045003930972277	0.45979754396725	0.0854995675859095	0.159671520791282	0.115042076905587	0.0581082251105714	-0.00876267975830818	0.885614950651402	0.0375821715101667	0.537112937608286	-0.0552036126690488	0.364438420174084	-0.121440241962419	0.0453889468137701	-0.21809556069104	0.000289990005660343	0.244834459515217	4.47250584974776e-05	0.340737511009294	8.05961147189097e-09	0.177165195780622	0.00337163571214547	0.248562588120285	3.38675395902862e-05	0.602059208867013	3.24003864853211e-28	0.212384244832158	0.000420423114561945	0.349237336634244	3.20549234779106e-09	0.102882993595699	0.0903656372446418	-0.0218465819527924	0.719829584803129	-0.344912590982081	5.14195197062721e-09	-0.0625996087307072	0.30363299072236	-0.0819626419785465	0.1777208053455	-0.197749103166603	0.00104257074757219	0.0205248681050321	0.736130942490897
PTPN12	black	-0.209617353267141	0.000501569213675509	0.0308163630404246	0.612845359917672	0.119087388292941	0.0497646130504813	-0.0572383812893561	0.34700044171022	0.0812780835687532	0.18138217515807	0.0272442427108539	0.654631520373459	-0.0849687410760883	0.162288791147656	-0.437093461832023	4.05639714323641e-14	0.171308973618923	0.00460755283768551	0.409922506933852	1.90395712971791e-12	-0.063101772828473	0.299762856290155	0.145726145982399	0.0161653049934495	0.632531276464677	8.38430683551938e-32	0.0314267920274988	0.605823357929248	0.306241460350715	2.5812269901416e-07	0.239968691130351	6.3877055008378e-05	0.320475143994242	6.50702988256258e-08	0.0432758231855186	0.477227214748079	0.0222905023140915	0.714382366709028	0.074055272408112	0.223452668290148	0.0599786066876543	0.324366502973715	0.0574352260701805	0.345341960992574
MGAT4A	black	-0.207739519659735	0.000564668048929779	0.0894204009578546	0.141313990126498	0.108176206419136	0.0748958648161726	0.0174511919146334	0.774488470971579	-0.0234378963733545	0.700370499005892	-0.0574173637060525	0.345492249518522	0.0119632112491377	0.844296533037929	-0.0805149646277121	0.185529012974314	0.152416191922631	0.0118406654198753	0.184936557595108	0.00219522265640059	0.300677157303621	4.33837516392813e-07	0.161273718211172	0.0076985467231347	0.37879889080565	1.04078661766033e-10	0.113170484754326	0.0623425002668415	0.187651215092909	0.0018821287743096	0.0874857534656867	0.150159706561073	-0.0195423110491736	0.748326798453786	-0.249832784259535	3.07755584935862e-05	0.0317419317106463	0.602212258662736	-0.076178728217871	0.210421818898755	-0.0547821398964589	0.368117395255681	0.0349184022856561	0.566365913104459
EHBP1	black	-0.270204871529017	6.17899170573374e-06	0.0903744180983582	0.137101282794617	0.120226209859851	0.0476046654479343	-0.11957169267818	0.048836270284679	0.0277306216729589	0.648874378058782	0.0119158654558773	0.844904954748411	-0.0329643427002447	0.588297193044673	-0.453521700504006	3.33077027588887e-15	0.00980532880058452	0.872114863416038	0.129225505900172	0.0331413348545834	-0.223037864795401	0.000208643316059436	-0.0786013552280883	0.196233519140053	0.465390162081734	5.02483819978126e-16	0.142486928164774	0.0187159423380888	0.220217467271968	0.000251990854542069	0.31416787027557	1.20902771107079e-07	0.412914218140019	1.26732836247439e-12	0.00953108986448211	0.875662250228173	0.154908503904491	0.0105120818533054	0.128004718775135	0.0348520349489662	0.0657718892218956	0.279735801468581	0.093100366836931	0.125594542164666
PIK3CA	black	-0.240702872262473	6.05609222496612e-05	0.0629193115601219	0.30116526799469	0.249039782627251	3.26730206571476e-05	-0.142353779336069	0.0188278889005485	-0.134290199359523	0.0267867376946891	-0.0358329541679278	0.556237257465658	-0.0762637154067166	0.209911912249883	-0.231050903616125	0.000120455433769953	0.297821085520572	5.63973279635248e-07	0.383161856231275	6.08992698536581e-11	0.208452900396892	0.000539877959874637	0.263529283331176	1.06115613230725e-05	0.577329891080896	1.41593690008383e-25	-0.131720252468901	0.0298667479948398	0.274637228743981	4.28047917772365e-06	0.471181017437072	1.94364328775874e-16	0.308638985881691	2.05689426437731e-07	-0.131008503835737	0.0307715089453821	-0.21582379539574	0.000336546928694627	-0.0259929817034202	0.669535852749584	-0.00688852327726495	0.909961920071115	0.0837774694427072	0.168279417169041
TCF7L2	black	0.0559290179191833	0.358160194945366	0.0166985261479351	0.783969381344627	0.129423812294599	0.0328703065177621	-0.00416499233218787	0.945487309167482	0.127435680238129	0.0356747101471896	-0.0147038463009816	0.809246435001972	-0.0589672030909971	0.332606750641317	-0.262995556809836	1.10735423255539e-05	-0.00415806672649177	0.945577813573957	-0.0480068032073657	0.430370974790665	-0.19726065218428	0.00107350868740231	-0.188838305994697	0.00175849956925711	0.324207912908574	4.4793347493411e-08	0.203650314835378	0.000728307454253037	0.0886397571215964	0.144834133760184	-0.100893406390894	0.0968031897523693	0.0110911185812361	0.855517896518534	-0.102894285641598	0.0903301030007738	0.34573613026568	4.70204383465696e-09	0.198788947848846	0.000979422151817751	-0.0443466707329265	0.466384561657048	0.0946804854627045	0.119275741990702
ATP6V1A	black	-0.173072836272604	0.00419808490129054	0.132813217230925	0.0285217013636574	0.0234148824240406	0.700650567840054	-0.00547350380201878	0.92840142383758	0.0356709757514448	0.558024747759206	0.00274152475961731	0.964102333915405	0.109264771332594	0.0719977850229949	-0.432743344581351	7.69008183284196e-14	0.102912263551706	0.090273552493661	0.232703431806962	0.000107293824227442	-0.0329440812559099	0.588526626511017	0.112245027290309	0.0645282062717837	0.609179704881511	5.09294216735735e-29	0.214430545012533	0.000368446447942571	0.338305576327626	1.04396410143302e-08	0.0863232695286428	0.155673244789705	0.203943242620758	0.000715266261357795	0.0647954594615622	0.286951939106021	0.041903835977853	0.491317147852764	0.14489928461708	0.016785696939752	0.0850013916322915	0.162126882243166	0.0065767565086985	0.914020846753507
NCBP1	black	-0.131379473810007	0.0302970611543271	0.0445386458302711	0.464455233028446	0.0687087006469811	0.258775797271302	0.0497137921277137	0.414139888779336	0.138119153026029	0.0227051790333024	0.0874380042055308	0.150383220295284	-0.0741693157820341	0.222738562470163	-0.397247957779724	1.02163578410252e-11	0.312332369244487	1.44401807371882e-07	0.341551240518251	7.38750286377681e-09	0.120282280823253	0.0475003750903225	0.183871905240468	0.00233046532642953	0.536317153470784	1.1676786201239e-21	0.489149643468182	9.07408626575063e-18	0.411904511569974	1.45460542290957e-12	-0.2603817898513	1.36252968915024e-05	-0.193017786910016	0.00137999054053386	0.0780041293513663	0.19966472067658	0.0148781825558709	0.807028880306254	-0.0288371920504527	0.635854096306508	-0.268926514426634	6.86087693312373e-06	-0.146884851390945	0.0153296863445479
TIA1	black	-0.288322751718258	1.32254045758861e-06	0.178007702377356	0.00322099234840561	0.154681430743117	0.0106274163604215	0.0365232929665761	0.548650412843909	0.00648842746803705	0.915171222630091	-0.0394947150283882	0.516586027198882	-0.137665548009281	0.0231588077571351	-0.292425493435816	9.18683346175818e-07	0.185237711581256	0.00215828684817444	0.330232524890576	2.42556479503251e-08	0.263701312154031	1.04665991319057e-05	0.262321709055315	1.16841128811084e-05	0.550681020148695	5.71199764098629e-23	0.00287097992369986	0.962408460998203	0.239239758423516	6.73380133359119e-05	0.323634046599141	4.74556694487378e-08	0.0775639411863689	0.202221457425111	-0.320090850421605	6.7601102186722e-08	-0.117214621972466	0.0534940099640503	-0.0609734320011485	0.316391419077017	-0.218846183134774	0.000275976082584468	0.0273031340456638	0.653933342364341
KLF3	black	-0.0894912867974711	0.140997612576008	0.0741588265878951	0.222804174784231	0.0718279680288823	0.237726981334521	-0.0917223885133092	0.13131405077308	0.060149129602346	0.322990330020623	0.079077272631363	0.193530174529184	-0.167351584513679	0.00565988110199374	-0.21258182850363	0.000415122306867807	0.194220037667937	0.00128586870530338	0.251340801105686	2.74509682497108e-05	0.0343197294818031	0.573043510904238	0.0929855943322429	0.126063427365429	0.684718519362632	5.6759413866805e-39	0.186384257480514	0.00202279214227236	0.25896348137521	1.52340962485385e-05	0.0401578182596845	0.509564674407018	-0.0013656714021206	0.982113315072853	-0.0845954500418873	0.164148513771237	0.06967696979091	0.252108824505323	-0.0946357889983303	0.119451009755668	-0.187284497982527	0.00192189553550469	0.0946568210936778	0.119368511847086
USP38	black	-0.125031441968716	0.0393347347889094	0.0878603395228515	0.148415005492603	0.221373478004269	0.000233296335543218	0.0850795322240775	0.161739887776108	0.0238722296411726	0.695092503044547	-0.0550675586292287	0.365623510658673	-0.0330260043806707	0.587599210871743	-0.292161083039223	9.4067395277372e-07	0.284786849855265	1.80220586459423e-06	0.159518190193005	0.0083982882043051	0.0735355709387498	0.226727504083017	-0.000551076690030328	0.992781848881496	0.563369751760755	3.51066225737527e-24	0.364559176696401	5.66681101179365e-10	0.192095428807217	0.00145643830068236	-0.125855391509114	0.0380462395322126	-0.190122683439135	0.00163313552894006	-0.098779999616406	0.104035448054007	0.140494506350742	0.0204530112876576	0.0610733575414647	0.315597492428433	-0.13753402936864	0.0232917880603728	0.0519632292064399	0.393310237543024
AFF4	black	-0.232379957256042	0.000109758878548252	0.134978137203274	0.0260100816661467	0.156160936000586	0.00989562812807034	-0.162293587202172	0.00731633675544897	0.00390955640721554	0.948825820944067	0.103551020497693	0.0882826259617412	-0.0935060906727692	0.12394784703108	-0.322047502472361	5.56339486522451e-08	0.0737222348513863	0.225547368611489	0.0903207314847349	0.137335762520061	-0.023324055313608	0.70175628536777	-0.0676830360657981	0.265969406754189	0.662890291511664	8.47435133353581e-36	0.0888357835685651	0.143943975817349	0.136145070688099	0.0247369040860678	0.111920879663133	0.0653084805418669	0.0687212645560389	0.258688518328812	-0.074139176255911	0.222927129138313	0.134086822246534	0.0270201229977678	0.0192059676951095	0.752516219271062	-0.0974056461331142	0.108963246966115	0.12947741046996	0.0327973778509911
RCHY1	black	-0.0829905125625851	0.172326420062579	0.0237827184516508	0.696179047114922	0.153879464147103	0.0110437551075475	0.00232182408616886	0.969595030830635	0.0236615862278493	0.697650415053388	0.00996206660728475	0.870088542517752	0.0784718851038656	0.196973683589702	-0.336295449663145	1.29073412211265e-08	0.0441470781552457	0.468395126976735	0.17607876567909	0.00357530269282859	-0.0736488773526447	0.226010631606409	-0.121928187901277	0.0445230847120097	0.622138170429292	1.55343548232707e-30	0.411024645706354	1.63961057540768e-12	0.227791176038673	0.000150971870073252	-0.0602518220414441	0.322163399200348	-0.0586118732628636	0.335533377342064	-0.0665879524893826	0.273799704681695	0.266786636739256	8.16512412854798e-06	0.205876224236609	0.000634476495004255	0.0977809665061945	0.107599648226211	0.104876573718284	0.0842633883858332
DNAJC10	black	-0.272760236196869	5.0043367843265e-06	-0.041364982440556	0.496911178693731	0.267251046311595	7.86346855459982e-06	-0.189341422287166	0.00170837947326816	0.00366805996247267	0.951982968456113	0.115593101334254	0.0569078664313861	-0.00144669097341589	0.981052365709967	-0.469867608633951	2.41469046735707e-16	0.0761386921690204	0.210662336013042	0.243843883905288	4.81196644025342e-05	-0.167702143925218	0.00555863967380901	-0.0339479923087842	0.577208473411676	0.616943198852157	6.41759302405468e-30	0.340973203323141	7.85908496266149e-09	0.239769172248986	6.48073441358831e-05	0.00375864123199224	0.95079868483672	0.101630446104865	0.0943771389124666	0.143896277814097	0.0175660673226144	0.140037424534676	0.0208706838538285	0.068992297120575	0.256810647912348	-0.0739958561747374	0.223825359739075	0.0546962382369019	0.368870029458671
RBM18	black	-0.21834537538804	0.000285254058024619	-0.0487368267248955	0.423384975875179	0.191713172357615	0.00148924343468657	-0.162602345992057	0.00720401214793508	0.0288348352111176	0.635881710936585	0.0404915291821209	0.506050021206184	0.0884424340609051	0.14573440914279	-0.334214210274789	1.60529713298663e-08	0.182763418626541	0.0024793004753628	0.298307032630112	5.39461024356229e-07	-0.0411375537613646	0.499282286262565	-0.0178913071230221	0.768959941591689	0.514017599266184	9.5937207990494e-20	0.171757998365039	0.00450003700254758	0.21357737549571	0.00038934520686295	0.117889569345536	0.0521240300772103	0.139082533216227	0.0217671565052459	-0.0863180837295192	0.155698178243144	-0.00115413082874627	0.984883577447399	0.086844723245614	0.153181438329484	0.0186246154915144	0.75977447526345	-0.162664922163864	0.0071814357881198
NCKAP1	black	-0.204681693536563	0.000683341825965914	0.0986055703918508	0.104650938641089	-0.0137461519305166	0.821455023824656	-0.0646497489024273	0.288039408738091	0.0376025396667751	0.53689220199114	0.0623113242442968	0.305869625353081	-0.0331289117576383	0.586435195489669	-0.334617747045504	1.53902300240819e-08	0.295519325067941	6.953263002066e-07	0.316924426706148	9.23871060024871e-08	0.203739823005075	0.000724299417361737	0.166012550803194	0.00606199205544652	0.583966434142271	2.9138817131098e-26	0.219925420494676	0.000256929967710605	0.198849230310735	0.000975871569979936	0.11134299701001	0.0667187203975431	0.0105192465656337	0.862892221906108	-0.11427468191789	0.059814713881076	0.110718706444974	0.0682701328898837	-0.035931788558551	0.555147950327978	-0.211996515184707	0.00043100835574788	0.108835749274851	0.0731288707002221
HSPA4	black	-0.0940832457565166	0.121634300758807	0.0429666099872169	0.48038342517409	-0.0564035674123491	0.354089912722488	-0.0401972001266832	0.509149243097254	0.113488413089335	0.0616058323110045	0.0719952080438131	0.236633441960292	0.0117693798662948	0.846787963205664	-0.463353653538565	6.98787503168336e-16	0.13723145271523	0.0236002326901593	0.19394549454177	0.00130682753280548	-0.0914750545375492	0.132361577613195	0.0421889770292954	0.488370660820304	0.5782577216513	1.13761535717769e-25	0.58614843462444	1.7190445715015e-26	0.315499716414291	1.06203563085515e-07	-0.234367782056652	9.54109723601514e-05	-0.0512880673422835	0.399494914816492	0.079226686198976	0.192687099192549	0.277085544497494	3.48519619883482e-06	0.132927271257963	0.0283843789509201	-0.107371353189284	0.0770989726771792	0.109296674665726	0.0719142465723729
MKLN1	black	-0.281987722370475	2.29563034937622e-06	0.108957770350619	0.0728057094882046	0.251114376090315	2.7927500491882e-05	-0.00238118227993787	0.968818106569439	-0.00411894709374961	0.946089045356439	0.0188414979953388	0.757064170273522	-0.217534726271418	0.000300890288648689	-0.391294591205946	2.19518896714131e-11	0.370944513023882	2.67761740919028e-10	0.525175270395942	1.1005802182587e-20	0.25553987889645	1.98915867141597e-05	0.399899270824568	7.23124667581919e-12	0.615232131191276	1.0180962796436e-29	0.0880325522085472	0.147618079370147	0.341304660111152	7.58522548009873e-09	0.111413219317995	0.0665460331196604	-0.0146834053798629	0.80950654339752	-0.0693487574720684	0.254355242522739	-0.220049037244566	0.000254828436584465	-0.201012989979087	0.000856009313010016	-0.275522476051631	3.9748026817441e-06	-0.0739370949099082	0.224194377397156
OSGEPL1	black	-0.113486604753149	0.0616100020316871	0.0862814427551642	0.155874434861057	0.0898266591133793	0.139508115967259	0.0476101824486913	0.434194184739217	-0.132654319116156	0.028713964998451	-0.0559625087259845	0.35787198288408	0.0413508390576509	0.497058459415977	-0.0693044647654616	0.254659457044259	0.225727362268719	0.00017388624204939	0.136909692104804	0.0239320939347508	0.219506717231775	0.000264168759555497	0.159473848413585	0.00841667236903855	0.363880762735364	6.13073724621226e-10	0.109865338980871	0.0704384079603278	0.182325269796084	0.00254047757362164	0.163627094206043	0.00684216407026092	-0.0272334776844802	0.654759176143345	-0.193257278416274	0.00136075185004904	0.016513700692325	0.786302469150198	-0.0614014023955299	0.313000271555695	-0.0331729963765487	0.58593686695853	0.0478641465974122	0.431743864704243
B4GALT4	black	-0.076953641531352	0.205805383920779	0.0499650663683402	0.411781409045643	0.274648546078666	4.27643362645479e-06	-0.181832309456063	0.00261094682508554	-0.163078549932914	0.0070337880677816	0.175818554648485	0.00362570619116788	-0.0340951643244999	0.57555785531999	-0.233948336916505	9.82833307886238e-05	-0.0792015572388456	0.192828702848371	0.0452170427507521	0.457672923746496	-0.155590541314841	0.0101722926820733	-0.0494885251308218	0.416261002995703	0.389518945714905	2.7495719081258e-11	0.118144752211096	0.0516137304369981	0.0820439441059219	0.177289621643141	-0.0773085419982223	0.203715721894091	-0.0529533646938752	0.3843453280435	0.146111708669905	0.0158829346694767	0.00504648509247214	0.933973995964069	-0.0916814797593835	0.131486867965458	-0.0749302447663487	0.218015408916821	0.0823476118077403	0.175685979095085
KIF3A	black	-0.149545951720898	0.013552315877958	0.0959870384393229	0.114240391194608	-0.0247464523744266	0.684513655382364	-0.174419970615667	0.00390778946688757	-0.10920575154799	0.072152535895794	0.0471475787311786	0.438677991986351	0.0169324891173986	0.781018790786222	-0.198782771045604	0.000979786630948482	0.192488654373848	0.00142338402098552	0.235875132316352	8.57261599164373e-05	0.0704554404824873	0.24683577300886	0.168886873787888	0.00522840578645874	0.401940438588241	5.53041542916187e-12	0.191038072276681	0.00154883861745392	0.238448006814182	7.12967870945231e-05	0.192830698131365	0.00139519284910594	0.186485886466157	0.00201116459978629	-0.119878125838173	0.0482563828269151	-0.0623612998118199	0.305481117134406	-0.0258146233573658	0.671671111261868	-0.0666902088664268	0.273061966565959	0.0906199055421862	0.136033011343226
ZFAND6	black	-0.120996507923163	0.0461885651619796	0.158624987764571	0.00877558011356764	0.13071100246733	0.0311565650245213	0.0870792081197087	0.152070816991765	-0.0263433834637489	0.665348676557836	-0.051688481762381	0.395820012455753	-0.090119300590383	0.138218267196296	-0.286163387825149	1.59845835383899e-06	0.120493815963523	0.0471086441140456	0.2281964995849	0.000146817502126807	0.00112903930992448	0.985212179994974	0.0874892378898692	0.150143405879934	0.295614583941869	6.89352226718042e-07	0.208653985248184	0.000533074649239931	0.183950076777649	0.00232028291554966	0.0717420885880507	0.238289902065678	0.0223244266667118	0.713966681302492	-0.292095533951242	9.46203021058532e-07	-0.118146565089965	0.0516101200757429	-0.0290826399201498	0.632980993257855	-0.160015923979209	0.00819436448773293	-0.0533337762245591	0.380934318819858
ATG12	black	-0.138693999465046	0.022141349420458	0.033028815677281	0.587567397356313	-0.0464333878868518	0.445652012123503	-0.115488411068244	0.0571343329756265	0.0594792503635363	0.328418267304503	-0.045466159559589	0.455196312746443	0.110876323174083	0.067875686102439	-0.310123346258868	1.78532287163495e-07	0.0394205070293866	0.517374878651605	0.128442637634825	0.0342299436463766	-0.146954250246604	0.0152808608263036	-0.145501615062052	0.01633175568957	0.366923761648953	4.30130561108434e-10	0.231039660805476	0.000120549952333452	-0.0420108288236214	0.490210432521715	0.0886646177073182	0.144721009941488	0.243726107154509	4.85390576135286e-05	0.175416897504433	0.0037047705245195	0.322456024628917	5.34069281220189e-08	0.216562509166678	0.000320694901545062	0.111944774000095	0.0652507001847455	0.217309454476382	0.000305375097727581
XRCC4	black	-0.180388094901889	0.00282774894018927	0.068606468126294	0.25948674032666	-0.0243503370143298	0.689299519127915	-0.0402153481776964	0.508957862397094	-0.0117491942707078	0.847047508711302	-0.0377703745188263	0.53507505557015	0.0547555560361052	0.368350210208113	-0.243698730819249	4.8637034838505e-05	0.202825526907301	0.00076621629113015	0.344947221818987	5.12267681940346e-09	0.0538380347412655	0.376441415405333	0.160170549192451	0.00813191724500165	0.317058480238216	9.11800718592654e-08	0.305776512248291	2.69680003572762e-07	0.196499036370172	0.00112343722015287	-0.131015907476596	0.0307619784624531	0.0735662778132525	0.226533067232727	0.247370436321358	3.70345316690902e-05	0.112858186298229	0.0630731629220377	0.109085688564502	0.0724681790898267	0.0637657551900202	0.294696044619459	0.0419302164128725	0.491044149357438
PICALM	black	-0.249591704769712	3.13410961754431e-05	0.0772542993899345	0.204034105514708	0.0175233081436736	0.773581791704463	-0.0787912609823339	0.195151520852176	0.0485485192654298	0.425180648989043	-0.145662843106163	0.0162120823365017	-0.0500552330094673	0.410937033471	-0.441715245065254	2.03525144382672e-14	0.164314202207114	0.00660872367765647	0.223232578809052	0.000205923830955957	-0.0810259239820606	0.18274479020398	0.105513398658698	0.082385524913677	0.645640082429508	1.79425968160436e-33	0.136373441112783	0.0244941238438114	0.268019722803412	7.38733109892849e-06	0.365752065315538	4.93236045654601e-10	0.479915182480941	4.48223389986985e-17	0.0801097628410924	0.187759043594908	-0.0328123273048477	0.590019563463421	0.140070411860749	0.0208402950800619	0.157969084047861	0.00906215082998273	0.0997981047311762	0.100499833221855
VDAC1	black	-0.111854360419928	0.0654695558177541	0.0125337039565207	0.836972724381854	0.145100603286776	0.0166327642339521	-0.178050856145417	0.00321344308485847	0.0775067907321861	0.202555135824492	0.160622846418861	0.00795167638095718	-0.0599137682392202	0.324890764207918	-0.408236465726179	2.39059634352827e-12	0.233947543485352	9.82888403296355e-05	0.262902929843566	1.11556378379966e-05	-0.011988310117129	0.843974035036818	0.087897848812818	0.148241150909004	0.611936122513331	2.45704706994454e-29	0.333667087044578	1.69956907170069e-08	0.285094951687262	1.75455316149758e-06	-0.248191240923392	3.48255146916378e-05	-0.162798492036615	0.00713345731774883	0.171200768257706	0.00463380532516854	0.206820598687815	0.000598154674815971	0.0185002813463793	0.761329562009296	-0.232051437238196	0.000112316692223989	0.117945099798233	0.0520126277884084
ZNF30	black	-0.0887552209532309	0.144309305184158	0.0530156598528833	0.383785481715942	0.216921955041762	0.000313235524755869	-0.0826575145052334	0.17406052830284	-0.00689002374781895	0.909942390839629	0.040855457643777	0.502231624172506	-0.00903588754309434	0.882074134051526	-0.230334494582632	0.00012661922093331	0.0983448921903175	0.105576122285344	0.197665330749533	0.00104781782153089	0.027655399962329	0.649763406422328	0.127960559834955	0.0349152950321097	0.360857628798543	8.6861767866597e-10	0.176024763382501	0.00358571064255963	0.249420034114403	3.17497813697434e-05	0.0144307093811615	0.81272379115665	-0.0605561469726712	0.31972089867091	-0.0977975113026027	0.107539849007059	-0.10110555432854	0.0960998508744885	-0.144845011943477	0.0168271349346942	-0.172152210440868	0.00440751470613932	-0.0388575524706853	0.523379372273096
TAF7	black	-0.0704822178662662	0.246655770827817	-0.0184478821693418	0.761985222865434	0.123237548088726	0.0422678567485277	-0.209782868704513	0.000496333307682168	0.0528016348338099	0.385711000943782	0.0834360167979682	0.170026570507592	0.0667112081048928	0.272910633091146	-0.362475363431787	7.21196029476908e-10	0.237146175096954	7.82854296942922e-05	0.303537395709972	3.32658027508371e-07	0.00806030736350708	0.894728073913925	-0.0592977739490128	0.329898813832387	0.488814337931383	9.62407897057217e-18	0.125232111580877	0.039017580570885	0.0700396484148724	0.249642545552425	0.0574886055542442	0.344893089207214	0.0697577863658665	0.25155780010376	0.0600995576442853	0.323390000274095	0.203083877360546	0.000754150443614499	0.130925700590006	0.0308782709449977	-0.00212560565105156	0.972163484105011	0.137396007164656	0.0234320526141091
GMCL1	black	-0.141514534440513	0.0195469883414947	0.0696014539672363	0.252624463042369	0.131076927299648	0.0306835254345672	-0.0107984609964191	0.85929020883847	0.0588251075275964	0.333775128961086	0.0748898306146442	0.218264448832782	0.0213386985396278	0.726079055722513	-0.346893770688688	4.14473827684313e-09	0.231585869431415	0.000116037437359857	0.300907872494851	4.24688121451453e-07	0.0583735778762079	0.337505273982466	0.240232923976775	6.26643629546412e-05	0.601441349251517	3.79604982158688e-28	0.403279601721848	4.63362781189297e-12	0.459237738459366	1.35180308773607e-15	-0.143741512002267	0.0176892542885849	-0.141406151052235	0.0196415732895239	-0.0798194666043962	0.189368744351263	0.0458593289435722	0.451302904495791	-0.0186253728212951	0.759765006050012	-0.254115509896599	2.22020204050402e-05	0.0134763603128196	0.82490221429428
ZNF92	black	-0.201329630949764	0.000839654517146238	0.126069485004411	0.0377173424730748	0.0858806488723237	0.157812243184881	0.0320956980378149	0.598170080176599	0.029690894135024	0.625884802287255	0.034929061674181	0.56624735542096	-0.138828349006986	0.0220113342236648	-0.354877243618024	1.71212237935797e-09	0.381009182486884	7.94110575725184e-11	0.538296951790577	7.76960107097076e-22	0.240458884233267	6.16445470284529e-05	0.401355419034652	5.97332840713102e-12	0.545373114338988	1.77178854619821e-22	0.332599662778447	1.89911517964586e-08	0.452869745459984	3.68764769851633e-15	-0.0800785022171878	0.187931900566225	-0.0785559949384347	0.196492607270469	0.212749044972697	0.000410684760237604	-0.0976433781050689	0.108097960197705	-0.0665715842042784	0.273917920848812	-0.15492220957116	0.0105051560678778	-0.0249131062103503	0.682503889766447
IKZF5	black	-0.233092657544997	0.000104396571218885	0.147547158243685	0.014869241481163	0.153921501572584	0.0110215787872758	0.0138694311274432	0.819880993021706	-0.085353918952521	0.160386468748824	0.0356862182442441	0.557856423000578	0.0233535281195897	0.701397418268388	-0.179500343372161	0.00296900113913518	0.24628881631513	4.01479575159495e-05	0.339950138232623	8.76601235571359e-09	0.240390051808465	6.19535383132881e-05	0.241165088885311	5.85570743750968e-05	0.521979824159015	2.06290636032646e-20	0.0905528081721274	0.136324357828048	0.362054627075395	7.57015310136154e-10	0.196747270495285	0.00110693418419533	0.0330740456253668	0.587055670036881	-0.26655115012532	8.322255231301e-06	-0.0246998496200987	0.685076060760796	-0.00610752397541199	0.920134010808911	-0.0970317445244461	0.110335169140005	0.188069712106986	0.00183766618934704
GCA	black	-0.13114883826045	0.0305912890804601	-0.0132176472772192	0.82821100893398	0.175064938613762	0.00377532974000075	0.0223444081374895	0.713721881756923	-0.0749760437140084	0.217733432411563	-0.00858782670398857	0.887882271290262	-0.0481929160714797	0.428583667028908	-0.254231797005507	2.20042617827983e-05	0.143465994033617	0.0179104187489118	0.107273036702681	0.0773716554321065	0.136470142847235	0.0243919408113913	0.102322081683283	0.0921448579603568	0.285251323663222	1.73083084076255e-06	0.182732379061942	0.00248358989402554	0.137743237833007	0.0230805629303972	-0.0717524600007823	0.238221870114279	-0.0336480473625489	0.58057937470139	0.095908817051	0.114537090414241	0.167805897887691	0.00552898882141443	0.0594758301782773	0.328446130663996	0.0596456301159299	0.327064655693411	0.123871246041957	0.041211370824907
LZIC	black	-0.0182102117929698	0.764961273690794	0.0029010924407013	0.96201447376435	0.175198023783489	0.00374850783637114	-0.0421238761877327	0.48904254050217	0.0661764569775936	0.27678216334336	0.094132884077603	0.121436902640677	0.0549815314859149	0.366374077904965	-0.332154630200826	1.9888307316331e-08	0.0928719924115199	0.126528864395004	0.200493864166668	0.000883459483714063	-0.137661962076362	0.0231624248307525	0.0549190200808967	0.366920074755954	0.418123738685317	6.17814664087421e-13	0.392238479683084	1.94647542115334e-11	0.371301622236556	2.56642059867049e-10	-0.231781122186367	0.000114463150563202	-0.137973929757316	0.0228495670021688	0.153530994824345	0.0112291087491396	0.0572780421932159	0.346665880951232	0.106264011413927	0.0802156044434188	-0.0593516013126231	0.329459224157822	-0.0152831706195263	0.801883415846611
ZRANB2	black	-0.147557112953461	0.0148624142866679	0.110746365297771	0.0682007794319492	0.172377073984844	0.00435551009367431	-0.0784329798156735	0.197196496913376	0.0402069780599033	0.509046125014309	-0.00484342297401939	0.936625092168643	-0.0615713483354228	0.311660282006052	-0.47596614921342	8.74608148428149e-17	0.169808105155271	0.00498391893864138	0.278883502230438	2.9931314034758e-06	-0.0074289772521041	0.902931283033566	0.0835186054468263	0.169602744291782	0.556552944930615	1.59450859124566e-23	0.272378796775655	5.16504739734562e-06	0.288609310695356	1.2895462387192e-06	0.0689382377978313	0.257184448838534	0.00211757449493393	0.972268616350656	0.0139478564667393	0.818880031978403	0.00524438799104735	0.931390956680043	0.0482965131079186	0.427590650994625	-0.112539289575264	0.0638265118521907	0.0402997500733639	0.508068292989566
FEM1B	black	-0.175262449067496	0.00373558557686137	0.0910773280624763	0.13405953946386	0.134597689210341	0.0264371656989718	-0.117372403659297	0.0531711021577269	0.0187768551026059	0.757871680913167	-0.0790644712479535	0.193602532221903	-0.0377821337803532	0.534947853847457	-0.493540795679811	4.17367024505728e-18	0.148194151425792	0.0144311897238736	0.199452467520213	0.000940988516820424	-0.185075555957444	0.00217810383748067	-0.0745014880501597	0.220667858515488	0.70323326695709	6.84228950449991e-42	0.362866595112451	6.89367439751853e-10	0.273497562939099	4.70708231294663e-06	0.230277309383478	0.000127123757958125	0.287313017765224	1.44535504612764e-06	0.0603349339188757	0.321495147639563	0.222835449376201	0.000211505896608447	0.162846817083288	0.00711616951823951	0.10812168775309	0.0750434652793597	0.0847800976322168	0.163226620284266
ATG5	black	-0.173865519657319	0.00402499904550234	0.0360777738757387	0.553540866107687	0.0648099657109453	0.28684382686814	-0.0623710877929303	0.305405063863677	0.0782844079935872	0.198049066340905	0.0338729966363382	0.578050444694737	0.060503645409441	0.320141412213335	-0.452161942814161	4.1175049912241e-15	0.232601691242796	0.000108063487157362	0.488563389947975	1.00569796129408e-17	0.0952316812145001	0.11713078160402	0.267003275349507	8.02306354383981e-06	0.566512897818588	1.72663932696614e-24	0.331200436323635	2.19518930293168e-08	0.430486496578961	1.06780036724379e-13	-0.0701727054890921	0.24874195135422	-0.0366734410632969	0.547007032927833	0.133291065733357	0.0279501444819283	0.0421575366744889	0.488695082305838	0.011365720868788	0.85198129587364	-0.107368934049811	0.0771056728510184	-0.0402961457694298	0.508106264630693
ARHGAP26	black	0.030294761879855	0.618873706978931	-0.0428084445106872	0.482002219414688	0.163156359341167	0.00700631828280556	-0.222254522847825	0.000219926416951672	0.01013447472796	0.867860614082038	0.0266647348113761	0.661517740618196	-0.0334819163764042	0.582450358114527	0.0270534969371053	0.656894940507869	0.0786515909805759	0.195946873984232	0.00183155081231045	0.976013122249076	-0.0679184515233548	0.264306312027846	-0.140699484087994	0.0202680735209562	0.289976230054383	1.14270140988724e-06	0.0700103318245682	0.249841278535745	-0.0938568778875555	0.122537669366419	-0.0278250376419355	0.647759200979508	-0.0421844368191312	0.488417502448249	-0.168869825963158	0.0052330299455104	0.187813771598675	0.0018647427783533	0.0365653721529796	0.548189609255534	-0.134224652921579	0.0268617657069931	0.0555696110777853	0.361262280106728
HS6ST2	blue	0.0302713271092411	0.619145155292256	0.0748966650961094	0.218222319143376	-0.108818551508466	0.0731745110363107	0.173611887764095	0.00407966664360158	0.0804442248528326	0.185916919925724	-0.176328213609761	0.00352757997062745	0.010233065479633	0.866587051661269	-0.103011116699891	0.0899631104357247	0.162102668835239	0.00738657107581661	0.119112096387985	0.0497168974402759	-0.00556633931821683	0.927190377614654	0.111185075883349	0.0671084130821332	0.116098187139251	0.0558256731163691	0.252355080917006	2.54091213189275e-05	0.253002347986398	2.41821193651311e-05	-0.0946654798462852	0.119334560993504	0.00677563646041566	0.911431341993306	-0.0539857444063565	0.375131516460332	0.0891608931671993	0.142476854782222	0.129439914539696	0.0328483824102979	0.00892423306107567	0.883520914944097	0.0856199730906946	0.159082296182158
HSPA4L	blue	0.0551371462162487	0.365017073629277	-0.0115078428313177	0.850152065270917	-0.141649324905349	0.0194299104386475	0.105114290181552	0.0835584225683861	-0.00360449326831899	0.95281411945575	-0.0701394502844045	0.248966826490334	0.0857339301667718	0.158526136545497	-0.191326387703685	0.00152312502215558	-0.23915429661094	6.77551477580161e-05	-0.315771980496612	1.0341810303171e-07	-0.461197657006983	9.88407630184628e-16	-0.458285058430307	1.57287927709564e-15	0.125385265849382	0.0387769791193391	0.462844758342229	7.58553018811884e-16	0.0587593555314203	0.334316663497527	-0.234271225602472	9.60651194571816e-05	0.0558625529098237	0.35873260324119	0.0863237216059145	0.15567107133355	0.512430849925842	1.29697604032983e-19	0.335074118287176	1.46725515739777e-08	0.260082200932765	1.39510767297514e-05	0.0167555529149668	0.78324990992576
EIF5A	blue	0.0211281668651466	0.728674987239428	0.140767977125569	0.0202066010471594	-0.147372348986223	0.01498957875413	0.145164657172147	0.0165843612137559	0.0474118367131414	0.436113426750299	-0.120328025921122	0.0474154321016155	0.18010268362332	0.00287248135908449	-0.249730158932037	3.10151136683212e-05	-0.166125972365533	0.00602696561633645	-0.170230373095043	0.00487532841796943	-0.341933315937382	7.09094101537569e-09	-0.286027120881007	1.6176013002525e-06	0.143756376414421	0.0176773902576039	0.477705243813314	6.52263270856507e-17	0.0305212868565953	0.616252504799068	-0.303505477372547	3.33650537896662e-07	0.00187227043516934	0.975480003479607	0.0928300041675269	0.126701230276028	0.485469677200367	1.72486057672792e-17	0.2931493859774	8.60968116966793e-07	0.190360889091997	0.00161080449505104	-0.0382480106478119	0.52992062598772
PHGDH	blue	0.0403926170357538	0.507090442552861	0.130171357989706	0.0318655253324751	-0.141318883279118	0.0197180195199812	0.124849733275897	0.0396237968188984	-0.0834240707313954	0.170087940306102	0.0381048110343346	0.53146333295763	0.0616884174351435	0.310739406797437	-0.0731900666073742	0.228923409788402	0.0352480374634829	0.562705079020342	-0.020867135045104	0.731897902335637	0.051987520057088	0.393088806609432	0.15368276821959	0.0111480442009592	0.0105482974629814	0.862517316571061	0.328077626520533	3.02527503152564e-08	0.239311927953702	6.69876410114867e-05	-0.1952466318091	0.00121020229115117	-0.200013858626336	0.000909560846176116	-0.00453315240533003	0.940677198049011	-0.0156340969210341	0.797431708706889	-0.171773484840962	0.00449636953164387	-0.241825505595377	5.58020692595873e-05	-0.0502265597035808	0.409335445419785
CCDC58	blue	0.0423756759120325	0.486446564647689	0.0201263798836267	0.741069354354182	-0.0787667290341502	0.195291047729758	0.180596407516424	0.00279550050846575	0.0865093817994083	0.154780405725947	-0.114024234603216	0.0603805109829526	0.0397950482185421	0.513399745526509	-0.130139831672472	0.0319073649904344	-0.0942361737647753	0.121026946332533	-0.00558584237872586	0.926935979962429	-0.127969649716512	0.0349022653195623	-0.00629324713387241	0.917713826948384	-0.0086607818536863	0.886936149405415	0.391539758077952	2.12776368616261e-11	0.138898591405669	0.0219436212679813	-0.290619204666903	1.07929595689084e-06	-0.111105213827837	0.0673061921824295	0.0443910142519226	0.465938521651614	0.178442447423927	0.00314566799396739	0.0861421112225209	0.156546045968215	0.0161800763936884	0.790518695116222	-0.0323713793685137	0.595028628863448
C15orf48	blue	0.0190872062296606	0.75399722731221	-0.0506236899355332	0.405637241324489	0.085231822274722	0.160987658591373	0.0159321870809398	0.793655392767393	0.133449453898881	0.0277628751080834	-0.0263201334274345	0.665626186767897	0.000934228006305272	0.987763540644011	-0.0290091637284492	0.633840497998889	-0.0621997730773743	0.306737994662762	-0.0149890162719778	0.805619877355892	0.0561149271467303	0.356562148784995	-0.0990093191074752	0.103230627346095	-0.000992674039160355	0.9869980836034	0.245987610741003	4.1057985632653e-05	0.0236947748652852	0.697247166850548	-0.27197497683995	5.34053765553072e-06	-0.198623733119115	0.00098921421324116	0.0644909885885008	0.289227413908335	0.137623764846758	0.0232009840527779	0.159072248102746	0.0085848133796726	-0.0215014624659624	0.724074258255005	-0.0112882319929522	0.852978977955997
LIPG	blue	0.0365923508901934	0.54789426875483	0.0516953555706343	0.395757104196427	-0.00475814109284755	0.937738707703482	0.043507187039773	0.474873031939035	0.117586951275565	0.0527346196225882	-0.169748385787232	0.00499945068150735	-0.0461245029105572	0.448687602386492	-0.225819024353408	0.000172803049944601	0.00214566596385917	0.971900885694969	-0.0551053509394705	0.365294083324087	-0.108458047167061	0.0741365823659547	-0.213322757995461	0.000395792417416858	0.324568994655865	4.3192629196381e-08	0.462224939755243	8.38137624254531e-16	0.0562063883458434	0.355777605302976	-0.0983335331249518	0.105616583456389	0.018034528154515	0.767163364838754	-0.100758679779426	0.0972519733777786	0.376432557761054	1.38726991552363e-10	0.123963626994272	0.0410592291801851	-0.0525696310623162	0.387804884985951	0.0743488552462128	0.221617633756108
EGLN3	blue	-0.0194136374207989	0.749928664676941	0.0178184817376224	0.769873943446548	-0.000348470465292486	0.995435602701789	0.0411063995607959	0.499607555969073	0.0367581851516708	0.546080574706139	-0.0805371071667144	0.185407715066946	0.203585358763888	0.000731228904468545	-0.0769128599668887	0.206046495131496	-0.184640457684575	0.00223209941410252	-0.235650533775372	8.71081680546716e-05	-0.338265292643831	1.0484284182191e-08	-0.480973811850929	3.74135509662756e-17	0.0954503434484523	0.116288255031923	0.332692206233306	1.88095613538603e-08	-0.021863749706365	0.719618659011607	-0.264154176899632	1.00939245686948e-05	-0.0188966268020306	0.7563757166199	0.0751575778524993	0.216618322102566	0.458993981431257	1.40528438313339e-15	0.216689195346516	0.000318047187919557	0.185725127973845	0.00209970538850963	0.0948507476228203	0.118609929911617
NDC80	blue	-0.0358893471675011	0.555615592789731	-0.0413701321984293	0.496857557942257	0.0178783886682077	0.769122052619355	0.0974062701515668	0.10896096858037	0.145403732978277	0.0164047857104173	-0.0281701197659488	0.643690023930778	0.160067259917752	0.0081735846913597	-0.356229965709513	1.4703105573391e-09	-0.145915479139367	0.0160261015260739	-0.0336914203271263	0.580091365335892	-0.448364422087564	7.40729846173996e-15	-0.219545923274184	0.000263482959006418	0.16339407692415	0.00692298712995654	0.730372514823129	1.32719571475091e-46	0.231003295036794	0.000120856156621741	-0.435229885261581	5.34111348185278e-14	-0.0646975927938291	0.287682035005139	0.187382526323984	0.00191119089253237	0.332506872940251	1.9174924568524e-08	0.428189561780853	1.4876376049345e-13	0.150544095773192	0.012933899813299	-0.0220854993294486	0.716896120377456
ADRA2A	blue	-0.108179676215639	0.0748864788899395	-0.0734806747201166	0.227075403492944	0.0701964322918685	0.248581594624561	-0.095239179272729	0.117101812170327	-0.0438115210270023	0.47178603962	0.0121682053571271	0.84166330655589	-0.145225989364215	0.0165381302003643	0.171606452084719	0.00453606831917311	-0.00476375856940162	0.937665350633315	0.0694977599312985	0.25333369865689	0.183001671696982	0.00244659958725633	0.0322469849818756	0.596445203796258	-0.0384671089037375	0.527564641494054	-0.242039761174503	5.49348313749665e-05	-0.0372177841269966	0.541069557929049	0.240358338222553	6.20963919007693e-05	0.117480573068196	0.0529506651712214	-0.240452989966189	6.16709497016693e-05	-0.117378643506018	0.0531583653699978	-0.173533690273116	0.00409665590744322	-0.0749516640574928	0.217883501429077	0.0784905909257596	0.196866619308512
PSAT1	blue	0.0134228277237679	0.825586614346241	0.0256059935456852	0.674172118399124	-0.18756645826339	0.00189125242680565	0.17569131228009	0.0036505865378641	0.0778472361772058	0.200573293642947	-0.00148586222525774	0.980539430933144	0.0985300766493198	0.104918215607824	-0.235554866580047	8.77031648241639e-05	0.113666650786806	0.0611959844913353	0.013562239519972	0.823804547894948	-0.0814925363600178	0.180229232159898	-0.012485373478622	0.837592640976537	0.137968744883304	0.0228547366865608	0.55593169198454	1.82715938907195e-23	0.195607200016426	0.00118461192422877	-0.34151165171295	7.41890814285934e-09	-0.171694182354532	0.00451517821198187	0.101186966914757	0.0958310241166034	0.224378775550223	0.000190574891712552	0.146469515515722	0.0156247599207277	-0.0535561540524156	0.37894892825117	-0.120440214214531	0.0472076499087097
CRYZ	blue	-0.0837506188116843	0.168416319736313	0.00659021954865378	0.913845523075387	-0.0320786372252755	0.598364737798487	-0.044639553604389	0.463442894549427	0.0936998469611571	0.123167390655003	0.0533044250639263	0.38119683982611	0.142788849191464	0.0184642413731759	-0.320182449037015	6.69894007482575e-08	-0.221349084455079	0.000233677080479972	-0.152698673794754	0.0116829861812786	-0.472136109701445	1.65893192849828e-16	-0.38974931708005	2.67060994483934e-11	0.195856130117604	0.00116723591201546	0.32795244979736	3.0641909566824e-08	-0.0712550287374312	0.241500173943698	-0.174720738829409	0.00384550579588724	0.124470245426295	0.0402332710046104	0.299156578634446	4.99041804224385e-07	0.346300618019029	4.42178985329547e-09	0.293686112815028	8.20434413380258e-07	0.210518663967358	0.000473664894996607	0.128387072606387	0.0343083508109164
GAL	blue	0.139721957233967	0.0211632455999679	0.00301866440932363	0.960476270610549	-0.227629895804973	0.000152655316174281	0.193664995705951	0.001328564404075	0.0870010440835095	0.152440356105617	-0.14317645095675	0.0181454337169117	0.0705009022360881	0.246530225463749	0.00346310520798585	0.954662986689202	-0.0914573269251293	0.132436905382892	-0.131206632940633	0.0305173306606804	-0.11984782167438	0.0483134722819976	-0.0449924497471555	0.45991216181827	-0.100318247915034	0.0987306334062731	0.325350053863338	3.99165879545226e-08	0.208793005596099	0.000528417708610683	-0.149439054962477	0.0136200612143562	-0.0743352045502686	0.221702718463802	-0.0690708506782803	0.256268146846537	0.0488252753152719	0.422543068517648	0.105052336446534	0.0837416917304225	0.0191254316042873	0.753520441471288	-0.00577365547152203	0.924486532519933
PPP3R1	blue	-0.0065445795385219	0.914439891151181	-0.0481268147193663	0.429217969528575	0.102322143742474	0.0921446595710805	0.0107350730607795	0.860107693871501	0.167063915480969	0.00574419203594824	0.00801523484978862	0.895313364725467	0.0253695247417267	0.677011187014703	-0.459869233851461	1.22235115283631e-15	-0.0410236199809768	0.500472370815363	0.0278930530059923	0.64695633647315	-0.356632097146857	1.40504883626749e-09	-0.1268710094095	0.036507295168582	0.26254643734091	1.14770212287581e-05	0.502797186010452	7.82435063789977e-19	0.226553266955447	0.000164351321144615	-0.324421769211725	4.38385236300486e-08	-0.0057702475409243	0.924530972281788	0.320674762872434	6.37919618246553e-08	0.329968419930381	2.49237154201464e-08	0.29492661871996	7.33626958306059e-07	0.0799207675478661	0.18880588276574	-0.0599232836443631	0.324813791623668
HMGCS1	blue	-0.138204840741866	0.0226203545628499	0.117453869201549	0.0530050139034536	-0.0221313431612704	0.716333715786372	0.0102035929889909	0.866967731521848	0.0781993208642777	0.19853853897625	-0.0469356356280193	0.440741066136941	-0.0854919157247251	0.159709021858682	-0.357231032344077	1.31302431219738e-09	0.196062293746749	0.00115302277029849	0.192919576733423	0.00138795177724985	0.0298545772983503	0.623981027905799	0.0356113365038973	0.558683587431142	0.426572365733644	1.87601181457469e-13	0.463203596013808	7.15913697838695e-16	0.258183361585014	1.61941530136463e-05	-0.118392063962607	0.0511231449299792	0.0157921193471671	0.795429229127912	0.0370865465119076	0.542498111008254	0.141764676539226	0.019330201233503	-0.0536738167355494	0.377901001514455	-0.213488362652265	0.000391587937563729	0.0700033930873256	0.249888331326704
CHAC2	blue	0.0481794186762086	0.428713142720136	-0.0521967437864193	0.391184673009732	-0.0585940145799011	0.335680901894064	0.0890825714175948	0.142829248928147	0.198968315597652	0.000968892365968509	-0.119890102941312	0.0482338349262404	0.238285576531777	7.21355544246503e-05	-0.196553313142113	0.00111980960246329	-0.139856157689638	0.0210383578155378	-0.267365133243415	7.79100161372552e-06	-0.495530431040507	2.92476575866296e-18	-0.444150114459048	1.40924052743605e-14	0.0948065582197899	0.118782453967078	0.731063482666224	9.89680857531705e-47	0.0820387579543135	0.177317103104497	-0.411277668341911	1.58417793328539e-12	-0.0859991814504043	0.157237266648175	0.0747112214114009	0.219367508218487	0.451910293815055	4.28185671912436e-15	0.428571432515314	1.40809233375065e-13	0.2128458678872	0.000408135482292915	0.0237623918105517	0.696425871398584
ZNF165	blue	0.0185393779865841	0.760840464208634	0.0132352384470345	0.827985930955719	-0.0819074886103711	0.178013751486275	0.132037356208966	0.0294710339029346	0.155489781637593	0.0102218706568509	-0.138782177711714	0.0220559412724124	0.218763027214084	0.00027749690112842	-0.239744975822994	6.49210269409905e-05	-0.168681626882389	0.00528432295596045	-0.188344173344676	0.00180902980221774	-0.501918753030492	9.19175478021676e-19	-0.282554666533378	2.18628693189648e-06	0.0786782610829403	0.195794818462217	0.599752811987912	5.84176986349418e-28	0.172246034081865	0.00438574827703914	-0.370678395598895	2.76350945829333e-10	0.0151581073703841	0.803471472080662	0.024372496353754	0.689031461226521	0.401412480807671	5.92864950329348e-12	0.470532662625777	2.16366705111107e-16	0.20715550926167	0.000585742815022107	-0.00819629127554827	0.892962596339565
SCD	blue	-0.0728345436743609	0.231198662816322	0.120002325777105	0.0480229932975315	-0.165159462666307	0.00633133672782929	0.098212426278702	0.10604872884822	0.164518160707819	0.00654081443710185	0.0459853048332226	0.450059387858092	-0.136974715505909	0.0238647067215938	-0.292912151217887	8.7948897861711e-07	0.341502013975647	7.42657315098814e-09	0.292718388302865	8.94898453528691e-07	0.207863105004407	0.000560299309322092	0.250505101251533	2.92489117649113e-05	0.375879165892024	1.48320679567821e-10	0.391426679519066	2.1586079843571e-11	0.392472451571625	1.88920098375219e-11	-0.186663300639045	0.00199101243234937	-0.0757108537395362	0.213244938498728	0.025227908057476	0.678713642181811	0.0396140781036374	0.515318466532764	-0.0952427695388903	0.117087942829412	-0.310962122085626	1.64747074436656e-07	-0.010083971047411	0.868513136095287
PCSK9	blue	0.0112008252634025	0.854104634729976	0.0461643532810014	0.448295315319717	-0.114973222118013	0.0582596791152862	0.0435648519893459	0.474287265803704	0.194500064575354	0.00126480947881294	-0.0470839249267494	0.439297023580904	0.0154038782819409	0.800351438345543	-0.347016216277134	4.08967572011594e-09	-0.0132026766447312	0.828402568342003	-0.0268780770189459	0.658979269013465	-0.290596700379343	1.08145714502602e-06	-0.159499044162386	0.00840622178982184	0.149071619262719	0.0138551959210717	0.634058844714084	5.40805161974402e-32	0.187915954972856	0.00185388913281152	-0.336836875196723	1.21921631418081e-08	-0.0257931036942511	0.671928917576977	0.20268140505044	0.000773024473665606	0.252111501262765	2.58859362823218e-05	0.178785539015978	0.00308735489503489	-0.0559153319624729	0.358278014059082	-0.0422989456163911	0.487236844204084
CEP76	blue	-0.0732502450712068	0.228539857486405	0.0198141007805293	0.744946826891226	0.0340982261908039	0.575523538302476	0.0437326429587769	0.4725850766284	0.134372953075548	0.0266922703739914	-0.0428943153857155	0.481122981147458	0.0889353839511615	0.143493290738893	-0.428405503809177	1.44213187392809e-13	-0.147479122367131	0.0149159758382111	-0.0627600308801884	0.302393058738237	-0.423015120866819	3.11129046004471e-13	-0.268059313650856	7.36356535397677e-06	0.440888489275236	2.30426143231784e-14	0.672452087283545	3.72504629493058e-37	0.193441868293792	0.00134609171380922	-0.264141053179048	1.01045448169105e-05	0.0161086722784558	0.791421872282368	0.133199123793118	0.0280593474777267	0.348821868583569	3.35541804469318e-09	0.308423449632801	2.09948744663261e-07	0.100844862663221	0.0969647020559124	0.0528591377797927	0.38519308844225
ANLN	blue	-0.0575083706344606	0.344726977197434	-0.0291090398035956	0.632672294734058	-0.00556727467297744	0.927178176690874	0.116299717120892	0.0553986607592822	0.257349496070061	1.72836347964644e-05	-0.045798733923517	0.451901729980958	-0.00466636704418355	0.938937233556196	-0.446981207666012	9.15725574032492e-15	0.129898405538529	0.0322293251468754	0.172295741071127	0.0043742559095388	-0.181249336706259	0.00269657424402845	0.0635097902380514	0.296642497220481	0.371364354269534	2.54735581470245e-10	0.717028540501629	3.22881810910538e-44	0.436484757797258	4.43864809719018e-14	-0.424050999251479	2.68675497141859e-13	-0.143426780104184	0.0179420916738845	0.204291528805089	0.000700041385412728	0.272873731988622	4.95744473171168e-06	0.235567757862716	8.76227662129817e-05	-0.106214987146976	0.0803559031434691	-0.0808354743959225	0.183778929108787
FUT8	blue	0.0451758362358116	0.458083304700616	0.0153698894167058	0.800782735619279	0.100503238472363	0.0981074058360269	-0.0109735265311309	0.857033250839992	0.146040130729796	0.0159350270263344	-0.150836080981362	0.0127577531060274	0.270521970880338	6.02011537405504e-06	-0.254464594773704	2.16133633091443e-05	-0.215080765387377	0.000353224579040544	-0.300509562924571	4.40602006468248e-07	-0.603095870012744	2.48204737010737e-28	-0.552077300670019	4.2267209084961e-23	0.258543432352503	1.57441151348706e-05	0.435744168795197	4.95141561512999e-14	-0.0446339878343346	0.463498700225527	-0.161741630257808	0.00752103449827633	0.116536940908401	0.0548994904663131	0.0726587342864487	0.23232968075182	0.43482733959118	5.66691575665136e-14	0.414453999280822	1.02617792302514e-12	0.327975280446189	3.0570573609175e-08	0.0509169803631574	0.402918813988778
IGF2BP3	blue	0.0569501374663666	0.349438067290884	-0.116190915297747	0.0556288583707842	-0.00797556501030659	0.895828545810281	-0.0486221310282312	0.424478171707117	0.209232903429412	0.000513929117460567	0.0340236854086273	0.576359255163082	0.0462950943254371	0.447009661525771	-0.231328996116473	0.000118139501354966	-0.0505555291915423	0.406270561137417	0.0182176466684017	0.764868123418022	-0.363200590252003	6.6327718432267e-10	-0.173060465493346	0.00420083852784052	0.158876932178126	0.00866766191670083	0.291585341975427	9.9031393443262e-07	0.11358686060855	0.0613791791612646	-0.135814726308371	0.025091759113779	0.082921329485843	0.172685633472001	0.233109495507743	0.000104272907796936	0.155257130014258	0.0103371629701131	0.273968549108138	4.52608949875324e-06	0.166261059126729	0.00598548525468227	-0.0420859431331434	0.489434260548704
ABHD3	blue	-0.102105887678217	0.09283805516536	0.0166917066747802	0.784055430723903	0.161654380664683	0.00755385498731484	-0.0657575648720485	0.27984076865257	0.0602951118269384	0.32181522022905	0.101397970359039	0.0951370704010069	0.129770069645408	0.0324015949188567	-0.316860865581448	9.29647797860516e-08	-0.258763138340884	1.5475364990496e-05	-0.183164305923623	0.00242450352412107	-0.421520891570979	3.8411468316518e-13	-0.442276205369512	1.87048324691188e-14	0.38241792189471	6.67640445880379e-11	0.423493987613735	2.90746562755951e-13	-0.0314590948701412	0.605452765408786	-0.271483061366648	5.56198603389124e-06	-0.106188496007501	0.0804317985148739	0.143103515551083	0.0182050553181133	0.367049342868042	4.23851568060583e-10	0.235267300839459	8.95147343992277e-05	0.0559110803608208	0.358314620011552	0.0779764826472803	0.199824606184769
WNT11	blue	0.0962074583445787	0.113407558737966	-0.0759590452990257	0.211744001894951	-0.136486829987293	0.0243743450212077	0.0570867539461549	0.348281381949942	-0.000936312624826236	0.987736238578366	0.0552018460405587	0.364453792969858	-0.149340513777904	0.0136827745739767	0.117561909601692	0.052785411192595	0.119873813336271	0.0482645036289314	0.308266802483878	2.13097377637238e-07	0.371194822986966	2.59919700553873e-10	0.409781018016794	1.94076835205572e-12	-0.199648263658093	0.000929915636139209	-0.200342357158142	0.000891622470064714	0.20222120005141	0.000795139783269753	0.062187221759459	0.306835801861601	-0.0576606454020904	0.343448913884698	-0.000569250280141133	0.992543813077378	-0.338355751174187	1.03842931435965e-08	-0.258161970183695	1.62212693796869e-05	-0.244877834241412	4.45817064430994e-05	-0.151484815806445	0.0123739270017902
IRF8	blue	0.000645003336986074	0.991551614720199	-0.0475150404892949	0.435114195424885	-0.11504893199652	0.0580931643751136	0.210593890617192	0.000471402245483471	0.280159109270946	2.68500979365949e-06	-0.219460464034717	0.00026497997003627	0.141760371688637	0.019333914315731	-0.237937022718328	7.39668669653426e-05	-0.0207591239901179	0.733232877039334	0.0335062867504118	0.582175721457208	-0.0408558373128707	0.502227648551503	0.0507455153413537	0.404506755023708	0.220899994546231	0.000240791106561795	0.343481867291308	6.00259566711875e-09	0.27562100317458	3.9420977494288e-06	-0.124741688786513	0.0397965223526076	-0.0328955354697168	0.589076509050687	-0.0171575833705044	0.778183002352657	0.125670197079451	0.0383326942383594	0.307180844790558	2.36206779177765e-07	0.207146779077818	0.000586063307963911	-0.0295041009606362	0.628060399212938
GINS1	blue	0.0816549248162049	0.179359806631212	-0.0448305819933544	0.461529790129015	-0.166985910828834	0.00576724714859286	0.127929337708041	0.034960081239429	0.212993722310209	0.000404270928698803	-0.0594479314508236	0.328673471271776	0.0203912611820284	0.737785519252713	-0.176371299174872	0.00351939574434379	0.246150957085054	4.0562081628857e-05	0.198288660837424	0.00100935085520944	0.0768647281236263	0.206331325538488	0.299061061243913	5.03437062521488e-07	0.0927951944593821	0.126844265324922	0.531731897418348	2.96921948673575e-21	0.45967061916411	1.26169826754589e-15	-0.359348019712071	1.03228205651986e-09	-0.188817099975224	0.0017606413283954	0.171884963848686	0.00447004869937629	-0.0217763394770541	0.720692815992846	0.1305799555189	0.0313274792774968	-0.128176117829597	0.0346074176984631	-0.0407578924960314	0.503253804540024
CDC20	blue	0.132373078084765	0.0290569822319109	-0.0358776820344532	0.555744159107891	-0.143870536911803	0.0175865039868012	0.223115328954584	0.000207557414972302	0.165933470368727	0.00608652116611328	-0.0430299869842437	0.479735601238755	0.0832666403489889	0.170898240837535	-0.191100293116563	0.00154325600755891	-0.0862277200309175	0.156133133156233	-0.128684428145825	0.033890526629938	-0.300577431577818	4.37850571338712e-07	-0.0971887025821391	0.109757614209983	-0.0746579963263055	0.219696985462621	0.734740822200516	2.04431915669795e-47	0.239769268393404	6.48068927915903e-05	-0.580264718381982	7.06898931622319e-26	-0.237059090077518	7.87751988088613e-05	0.0904486043534152	0.136777775081048	0.255438053401235	2.00488902523964e-05	0.306806703023203	2.44712356540385e-07	-0.0355293900070579	0.55958946961928	-0.0920244277782449	0.130043514150931
LMNB1	blue	0.0550480131821239	0.365793956388444	0.104199193695407	0.0862984905296539	-0.149578388987551	0.0135318175389968	0.114907303845053	0.0584049793365001	0.0848920483290561	0.162669575423925	0.0499092785636846	0.412304352321554	0.0276136748274137	0.650256760354177	-0.234814286351737	9.24400367172671e-05	0.117489351470893	0.0529328091461616	0.0146418250832985	0.810035712495175	0.0251176994265939	0.680039652700252	0.0380573993374166	0.531974603436291	0.160816601062231	0.00787555964344517	0.651963572419657	2.62359491101972e-34	0.257518984191999	1.70567168706373e-05	-0.462704269369363	7.75916058605388e-16	-0.275797876361642	3.88402921431582e-06	0.142342531256913	0.0188373724875241	0.230623430282892	0.000124098553958744	0.0951578480070946	0.117416341855872	-0.195127684823159	0.00121875499112834	0.0345175546938546	0.570832862770828
HEATR3	blue	-0.0313816934663518	0.606340917418059	0.00590937945088437	0.922716869974066	-0.0455488292568531	0.454376107878917	0.0115876647855458	0.849125039767724	0.157169073004883	0.00942290983690612	0.0305209287424613	0.616256644840927	-0.0873901526223821	0.15060746597792	-0.316309593935529	9.81229995175795e-08	0.259241185211925	1.49055554924985e-05	0.240091871771586	6.33089965785808e-05	0.164772089560145	0.00645713984177871	0.292072723744703	9.48134349793954e-07	0.29795816177439	5.56952798494488e-07	0.387219487350258	3.67316046517561e-11	0.347641831025577	3.8192108798215e-09	-0.14841561434135	0.0142838684440582	-0.0645366593150013	0.288885323547728	0.229848945795505	0.000130963507699793	-0.030484312194933	0.616680020976043	-0.00962416175578617	0.874458047101633	-0.172991863313513	0.004216138360269	0.0414181697501358	0.496357524972443
OIP5	blue	0.0126277231759043	0.835767064411321	0.0693659427947082	0.25423727672125	-0.0846707437835629	0.163772123392258	0.177527390726925	0.00330610895046513	0.134501493333378	0.0265461029415466	-0.0701202553528214	0.249096688925203	0.0230943931826814	0.704554960617578	-0.350050038938396	2.93074836464325e-09	0.0752560930602417	0.216014886068985	0.0342799667980674	0.573488336149152	-0.156184262842431	0.00988445693709735	0.00959559241672903	0.874827658559382	0.239397007168521	6.65767974450604e-05	0.811068358825837	7.91243078618342e-65	0.316924215522409	9.23890196068715e-08	-0.47487617138511	1.05023710176922e-16	-0.248454005689465	3.41450465312651e-05	0.160727134718681	0.00791062557529613	0.354446212831118	1.79696546428805e-09	0.201965031342172	0.00080770160118347	-0.108563577017629	0.073853898440526	-0.0101802226289832	0.867269615353298
SLC7A5	blue	0.0348181005425005	0.567482086005443	0.0529993127887638	0.383932344648735	-0.33211367069819	1.99729051890212e-08	0.291914994407157	9.61592858990961e-07	0.192879347776944	0.00139122501018571	-0.0677764209002521	0.265308833459754	-0.0433032421499919	0.476947888844484	-0.164965727633302	0.00639397718256119	0.103934558695205	0.0871041996042221	0.207093067356027	0.000588038688400456	0.0984754306592504	0.105112019472654	0.312634338366773	1.40254971099526e-07	0.00958761048471374	0.874930928442194	0.470137416849579	2.30958588182341e-16	0.485396437885908	1.74691483269359e-17	-0.275218504292363	4.07734003567756e-06	-0.145430101679469	0.0163850839474078	-0.0444770173309384	0.465074110881985	-0.0295593129143222	0.627417004845983	0.0304751997411226	0.616785402759545	-0.193996318426066	0.00130292410860034	-0.0644655770929195	0.289417872713193
CCNB1	blue	0.074969691286869	0.21777252766689	-0.0305525776669392	0.6158908087246	-0.1090929142038	0.0724491512893717	0.136239255045221	0.0246365268345539	0.155127935803586	0.0104016818754512	-0.0132667544092314	0.827582721218238	0.0876385104726588	0.149446344846676	-0.262464954313726	1.1551703557388e-05	0.0288787205496403	0.635367597535713	0.0317789876654568	0.601788279146732	-0.119113645094912	0.0497139078901853	0.00409147981071649	0.946448012546588	0.0856155902218164	0.159103715753984	0.761604044166946	8.62875120988393e-53	0.259368318969643	1.47574006313026e-05	-0.583779655247556	3.04796532769494e-26	-0.297330530399099	5.89799111287279e-07	0.131151947875602	0.0305873058900415	0.393776560508746	1.59880170439426e-11	0.261213881759406	1.27578934118343e-05	-0.0982471924051261	0.105924530482456	-0.0244594191205344	0.687980345817895
CDC6	blue	-0.0193695282600536	0.750478029754946	0.0836599435201708	0.168879257738713	-0.153157652060643	0.0114307360954284	0.205248700252327	0.000659728799086892	0.168323033583489	0.00538330794032257	-0.186992654424106	0.00195408964565244	0.0137208272968111	0.82177845790664	-0.339860364391352	8.8502566108278e-09	0.125952344020162	0.0378969988180126	0.0862430749734366	0.156059159389228	-0.16110795371424	0.00776232295456997	0.133235769494892	0.028015778207839	0.26610756411415	8.62608122996261e-06	0.76234739965397	5.98635478308124e-53	0.475438921785274	9.55632107717085e-17	-0.37086821231939	2.70197549135597e-10	-0.0588883612735011	0.333254701379123	0.144164980962028	0.0173539668239395	0.240198232289811	6.28223346597494e-05	0.233665569902558	0.0001002653174126	-0.0423422954880665	0.486790279825313	-0.0467430327882122	0.442620667699118
SOD3	blue	0.0334886945801769	0.582373966575841	-0.0232349882841853	0.702841186051731	0.119248647786339	0.0494538806673362	-0.156133252977726	0.00990890000063995	-0.111436437361028	0.0664890170319402	-0.0292807534673408	0.630665971150624	-0.0232596309360696	0.702540960429164	0.185777116966286	0.0020935433149739	-0.0496386023087177	0.414847168155526	-0.19063204069923	0.00158572524468867	0.012157847903702	0.841796309967429	-0.0803376658578551	0.186502369320711	-0.0367057369380005	0.546653869539389	-0.223014122429082	0.000208977200053357	-0.195378075331047	0.00120081519482895	0.0954519199399664	0.116282197897441	0.0101982123876621	0.867037233088118	-0.0808531042461629	0.18368301859802	-0.0642465523820002	0.291062941743919	-0.112033929488888	0.0650354777855929	0.0495896864375501	0.415307680414402	-0.0539410786566856	0.375527319510946
RAD51AP1	blue	-0.0258969741184305	0.670684901186563	0.0124120463758869	0.83853337109623	0.0717792177896791	0.238046413645505	0.115114079185955	0.0579501959646803	0.0516758005288585	0.395936085328531	0.0151481450289613	0.803598008932703	0.0569360592826864	0.349557400168862	-0.404503044220702	3.93933700345364e-12	0.113678900431289	0.0611678997712725	0.111516708109035	0.0662922059642244	-0.123099292126062	0.0425013567835519	0.0392799028921664	0.518871238083576	0.261015151676816	1.29601625110639e-05	0.759764539067703	2.12027202510048e-52	0.392088843865699	1.98398768110559e-11	-0.479519631779038	4.79449789021327e-17	-0.265694740164731	8.91828314076894e-06	0.126403671342625	0.0372087642409217	0.212114004974015	0.000427774973513188	0.175569542677577	0.00367454123259816	-0.120203120302117	0.04764766696073	-0.137506304266897	0.0233199052694901
BIK	blue	0.0416665829821127	0.493776003757042	-0.102699663480382	0.090944113832103	0.0147564934728496	0.80857660228753	0.0287248252803256	0.63717123554978	0.0813597960100555	0.18094223177207	0.0201795229813013	0.74041014056459	0.082100908869198	0.176987972482932	-0.0630652961404104	0.300042872043964	-0.0316476698881157	0.603291367831112	-0.175863888381136	0.00361687897497599	-0.14103192085694	0.0199712220944041	-0.264730116734915	9.63815323539935e-06	0.0114450269151964	0.850960461268316	0.367201162141967	4.16379416656948e-10	-0.027537237610962	0.651160941948953	-0.327275533299795	3.28314728119047e-08	-0.128849005521507	0.0336611390156071	0.0587306476226112	0.334553278869163	0.319191879414297	7.38971112938169e-08	0.0858624179263696	0.157900818017133	-0.0125285260417685	0.837039134710962	0.0647436308239031	0.287338431246263
TYMS	blue	0.0406780210806029	0.504091422209942	-0.00500466604935449	0.934519909767854	-0.0142186592957125	0.81542597772334	0.153860374147741	0.0110538388083254	0.163225514380155	0.0069819842900195	-0.125315386141429	0.0388866024158484	0.1042702791872	0.0860830863211796	-0.356740730209272	1.38790614394542e-09	-0.252878323035408	2.44128000557766e-05	-0.242420493283563	5.34249961497563e-05	-0.501576413238842	9.78598684383247e-19	-0.398797924725252	8.35062535823888e-12	0.236721788969322	8.06995099698378e-05	0.724341866267092	1.65459837922849e-45	0.0347544248514511	0.568191221838819	-0.434764986730987	5.71908912674117e-14	-0.0802767087517594	0.186837884324711	0.15319514201509	0.0114103459441548	0.540505446858534	4.91649999301363e-22	0.40395754863884	4.23537255860638e-12	0.192905169024137	0.00138912324931347	-0.0216406777622451	0.722361005654238
FGF13	blue	-0.263244973901597	1.08553253931898e-05	0.0378446255302799	0.534272125604997	0.113264901073078	0.0621229767579455	-0.179619989705795	0.00294959783060645	-0.144631575373746	0.016990964260723	0.0562131509460606	0.355719639525352	-0.0127105975773377	0.834704638564026	0.142975528977996	0.0183100912704046	0.200042273573496	0.000907996145249981	0.107795615379197	0.0759311916248794	0.178235972677572	0.00318124062226735	0.142961124291245	0.0183219458666	0.0824413433319391	0.175193170680399	-0.356238060198999	1.46896839323329e-09	-0.0713209657833843	0.241063811683145	0.392248795180088	1.94391502416614e-11	0.175066939573765	0.00377492518676809	-0.0173487726903317	0.775776659317748	-0.242531025370145	5.29940463324956e-05	-0.156151813727431	0.00989999981307672	0.0202642268583715	0.739359822880721	0.00988788347874709	0.871047483998392
ERO1L	blue	-0.0369540897351088	0.543941828226569	0.0321987739349257	0.596994630575784	0.00453149222503955	0.940698884056995	0.0767361581868847	0.207093559390705	0.122154809548374	0.0441256812398921	-0.0489744712301698	0.42112514363045	0.113175008872786	0.0623319668886034	-0.353046222649026	2.10158284472522e-09	-0.0612672098209759	0.314061014490628	-0.110859487863043	0.0679177285171274	-0.380053050456534	8.92913374910135e-11	-0.333236928680175	1.77741965640396e-08	0.311321780866659	1.59154961350019e-07	0.559424200042528	8.46524738848315e-24	0.236445445730511	8.23088938277638e-05	-0.409265517775069	2.08085129607109e-12	0.000229797360775233	0.996990018460059	0.190022831990464	0.00164258027768464	0.4855392753285	1.70415603431672e-17	0.307782092775991	2.23130160710913e-07	0.0956534357625412	0.115509969288086	0.0413348502165924	0.497224985483221
DEPDC1B	blue	-0.00734338327523209	0.904044264703116	0.0989848819354566	0.103316157112642	-0.141827821893001	0.0192758073545952	0.168924344449375	0.00521825490846932	0.0636008080635947	0.295949386342068	-0.0189997650659603	0.755088233090401	0.0785454953323027	0.196552614238454	-0.242462377917278	5.32613064603345e-05	0.101016285337351	0.0963953091808803	0.101591502929539	0.0945041003708245	0.0226619204892586	0.709835881561156	0.103158851430045	0.0895007523181615	0.208123555464473	0.000551194705823963	0.719459932100626	1.21510337799954e-44	0.342088104581781	6.97410211025982e-09	-0.468430559664254	3.05855276689952e-16	-0.262814319924957	1.12347135340375e-05	0.0983516559741004	0.105552035389646	0.228868104098611	0.000140168680284155	0.15520166647222	0.0103648176569444	-0.175203796102412	0.00374734839366193	0.110317547637324	0.0692825208557204
HK2	blue	0.112160993873157	0.0647297495514885	0.00811440501335633	0.89402566213332	0.021375548342379	0.725625004947426	0.137166324200461	0.0236670833177877	0.137593449296677	0.0232316263390678	-0.0643284642155949	0.290446981027786	0.101938552158493	0.0933774470239307	-0.155677833284257	0.0101295136170789	-0.0855868954401652	0.159244003987776	-0.14304365273515	0.0182541180157993	-0.169011591046502	0.00519468820728877	-0.280609978021816	2.58353117893062e-06	0.132338157200084	0.0290998174756315	0.444329048455543	1.37152467971401e-14	-0.0138444143931131	0.820200348962518	-0.499516193399258	1.42458976709787e-18	-0.231157835965541	0.000119559917800568	0.0531647935235724	0.382447236199019	0.457927318957671	1.66473147332504e-15	0.226986905500527	0.000159543092565598	-0.0172511712650666	0.777004822480808	0.0420605937244023	0.489696127743744
PRC1	blue	-0.0222136972684632	0.715323793561949	0.0253813491950309	0.676869112553368	-0.018467010319157	0.761745856276258	0.147282754311372	0.0150515850393296	0.187353520406184	0.00191435263750868	-0.0650686787386804	0.284920282352278	0.00274397384480429	0.964070287022845	-0.389446077301447	2.77501796754413e-11	0.0146155523232203	0.810370115707556	-0.00498206425844635	0.934814970641791	-0.281004557630739	2.4977349659577e-06	-0.0621847449376432	0.306855105130283	0.153016602826422	0.0115077388094288	0.803726210315875	7.93089061430345e-63	0.281769768956118	2.3390396191332e-06	-0.53394683334887	1.89505111379979e-21	-0.207241639098273	0.000582589596080898	0.178071453531923	0.00320984546104572	0.351414624011206	2.5199147719904e-09	0.262490159912704	1.15285525211438e-05	-0.073069564596762	0.229692808356266	-0.132964978605469	0.028339103619409
AP1S1	blue	0.0621323102139956	0.307263946207616	-0.0405480305882008	0.5054562048212	0.0270117741797091	0.65739044792278	-0.00622735207805171	0.918572428810273	0.0990327650080416	0.103148619646174	0.161581420248021	0.00758139832302623	-0.105818291435155	0.081498480951435	-0.311553406303608	1.55650675414044e-07	0.180937241797696	0.00274345634966968	0.210796689269537	0.000465352367911477	-0.0461633820681798	0.448304873635775	0.188493042627038	0.00179366842552426	0.16570076495623	0.00615921809589121	0.347558375058052	3.8542632805021e-09	0.221778224159375	0.000227062774069344	-0.445873614439534	1.08446946592713e-14	-0.250835208417085	2.8525802855943e-05	0.342351347285753	6.77966140001434e-09	0.0238318177472385	0.69558297151125	-0.0168368431106295	0.782224640540144	-0.221800738020124	0.000226720640289352	-0.0633412857689137	0.297928525350848
INSIG1	blue	-0.10512068961254	0.0835395104368034	0.0851922032150371	0.16118310157511	-0.0752421934161901	0.216099952667701	0.00145589720245489	0.980931812432955	0.0994317179326218	0.101761066066431	0.0535962329760711	0.378591778033257	-0.14289219649104	0.0183787637645873	-0.35019517361267	2.88414504371394e-09	0.196237651989656	0.00114105876270749	0.323581167416439	4.77085252231787e-08	0.0135848151767585	0.823516053583205	0.107828994106104	0.0758399289758436	0.343723940840323	5.84778008354559e-09	0.414221720278995	1.05945072486953e-12	0.281878308362584	2.31732502863934e-06	-0.104645224401691	0.0849540602109631	0.0842951828673541	0.165655984371794	0.0531767788818848	0.382339809667069	0.0593526842226397	0.329450384276029	-0.0359271195396215	0.555199386768594	-0.194136241440896	0.00129223282402523	0.0414740498873915	0.49577619285513
FAM83D	blue	-0.00873918996598256	0.885919489205742	0.0626045705220934	0.303594589860027	-0.136594616652868	0.0242609524766364	0.195685773234562	0.00117910179416158	0.140331490228106	0.0206011330026508	-0.136990911433327	0.0238479475011449	-0.130621072046713	0.0312737683054251	-0.339346223168246	9.34801563834684e-09	0.170844712755363	0.00472114402665004	0.213962513138984	0.00037977830207833	0.034176132389829	0.574650698859917	0.34676535693812	4.20325527666606e-09	0.218621118832862	0.000280110278902375	0.438996308954719	3.05755044159948e-14	0.380506142458925	8.4468739475182e-11	-0.0148727084255359	0.807098487816829	-0.00190348873841381	0.975071287426357	0.0669636559379716	0.271095803356896	0.0246324137491628	0.685890189016523	-0.0132442270649267	0.827870927542117	-0.165251746836573	0.0063016920111215	-0.0257639521868899	0.672278214855752
GCHFR	blue	-0.0627200320109535	0.302701903349522	0.10966671852957	0.0709510487831696	-0.12695122457252	0.0363880269599193	0.158040963566715	0.00903034566912131	-0.0445287869590382	0.464554205896436	-0.057589014587193	0.344049745919104	-0.00122138749606923	0.984002786097251	-0.167699623778286	0.00555936165412998	-0.0282938921681875	0.642233087450075	0.020590741789615	0.73531561553971	0.011359963052927	0.852055420624623	0.135771598839124	0.0251384083843456	0.0453950560829932	0.455902426345878	0.330706712878854	2.30992890537106e-08	0.0129696180065262	0.831386013828939	-0.252593820653077	2.49498510301985e-05	-0.0414832592174945	0.495680421071601	0.168795000927168	0.00525336944221296	0.298930980971839	5.09482479112079e-07	0.0684361103875965	0.260674424172085	0.02619972403401	0.667064109792494	0.0601276577122924	0.323163406215246
HOMER1	blue	0.0539972822195394	0.375029316447732	-0.0882481486504199	0.146624981497042	-0.176267615114181	0.00353911997072994	0.132836828784877	0.0284932261544445	0.12275109266585	0.0430942406948984	-0.101731814036126	0.0940472994989109	0.0257439652855652	0.672517741255753	-0.236418938738467	8.24648421886182e-05	-0.00308318021699248	0.959632267115387	0.0833795833646292	0.170316627763812	-0.233874519723082	9.87971564306296e-05	0.0472487736450286	0.437694900994465	0.0381580879081085	0.530889110285736	0.460848463286078	1.04526562981234e-15	0.313983448601427	1.23086402670562e-07	-0.0880716659509346	0.147437531876315	0.165843353338991	0.00611458194905253	-0.0575991810857105	0.343964429750395	0.134819586585199	0.0261873414127154	0.335732320404605	1.36941347286872e-08	0.138490450349539	0.0223395970785787	-0.0284379039514372	0.640539633286681
E2F8	blue	-0.0364448457467124	0.549509985352647	0.0816416973696723	0.179430509978646	-0.0251618366670432	0.679508482908455	0.157851755217083	0.0091142800486504	0.120664330114937	0.0467948481429229	-0.0855018709175315	0.159660233671903	0.0383838637523298	0.528459158503989	-0.226543673478704	0.000164459211706277	0.0929537767303673	0.126193652969199	0.134735500116272	0.026281770800263	-0.0137628956292086	0.821241197900848	0.144568699334081	0.017039491217188	0.236364366519701	8.27867812569201e-05	0.691201480620959	5.71542663440979e-40	0.407666015486143	2.58122067012793e-12	-0.43314111065526	7.25596459337356e-14	-0.282625523769777	2.17297600996841e-06	-0.0279665193804417	0.646089586201085	0.0950824604897799	0.117708474008724	0.0459441584409269	0.450465334235369	-0.220860943574364	0.00024141916723192	-0.100799427916957	0.0971160643831927
CDC7	blue	0.0217636450524009	0.720848859455878	0.0572880991350303	0.346581077782125	-0.0441873347470371	0.467989224584432	0.125101157532993	0.039224304911025	0.0648771617085663	0.28634338502919	-0.106983917607665	0.0781780629785164	0.0351986512992005	0.563252823621292	-0.306590199762808	2.49767834190225e-07	-0.0296403086935198	0.62647365680726	-0.0737165960153676	0.225582954720692	-0.289767370238575	1.1640536426769e-06	-0.114626638351456	0.0590269901401147	0.185715614947295	0.00210083472302021	0.712155394152888	2.22031803054593e-43	0.261117558431062	1.28555551197777e-05	-0.352522731614874	2.22787453546207e-09	-0.126243664222581	0.0374515404962771	-0.00260491125709924	0.965890045621139	0.248239635332031	3.46992357650071e-05	0.233192401416014	0.000103666022387086	0.0127789070441618	0.833829156380499	-0.0400058452518561	0.51116945966863
SLC27A2	blue	0.0812167967997096	0.181712663582274	0.0408916161252505	0.50185307292533	0.0165168624218592	0.786262541909705	0.128257281994898	0.0344920916152289	0.112103465519247	0.06486802148642	-0.0403440847597558	0.507601344520107	-0.0717676368400184	0.238122341235884	-0.146535910430123	0.0155772588071001	0.0371086098051983	0.542257816061395	-0.0650887503498841	0.284771412432209	-0.0510981292989428	0.401245231951641	-0.135311916811049	0.0256402847655327	0.196828131602128	0.00110160672119201	0.511488999165057	1.5500103318184e-19	0.162899706201772	0.00709729184607759	-0.461418112473705	9.54083751712532e-16	-0.31822735165325	8.12794247595978e-08	-0.0367511638816784	0.546157304802038	0.283518742675364	2.01167890175378e-06	0.140495607219793	0.0204520141507076	-0.134542364503269	0.0264997712682753	0.0578024799176403	0.342261188063304
C12orf57	blue	-0.094722785992417	0.11911005401252	-0.00265900035001072	0.965182219848662	0.108916889490232	0.0729138488455238	-0.205912399443953	0.000633048380310546	-0.0240985097354898	0.692348550495769	-0.0576884411659418	0.343215945429383	0.244858176228814	4.46466217545845e-05	-0.254247720232187	2.19773127776413e-05	-0.24960901039063	3.13001747485426e-05	-0.301733817392052	3.93427682669037e-07	-0.541977227208293	3.61739513709408e-22	-0.595269840212932	1.8123509239528e-27	0.166744954568869	0.0058389892949582	0.241828871755582	5.57883449588673e-05	-0.247207532761148	3.74884008406515e-05	0.0568096803510777	0.350629795295905	0.296689373570414	6.25266663052816e-07	0.169988326385281	0.0049373099189503	0.472084498296892	1.67321299953556e-16	0.309766686993535	1.84724106346204e-07	0.424809347037023	2.41238649222033e-13	0.100136314377286	0.0993466235613904
TIPIN	blue	0.00260135326834426	0.965936607451042	0.0927177767844858	0.127162826973966	-0.115779029772759	0.0565074959491201	0.241485135631045	5.72063431422826e-05	0.162018898601646	0.00741757753679079	-0.173280354127048	0.00415213535803405	0.131855565862484	0.0296973380833984	-0.414076476845776	1.08078862484223e-12	0.0478388395676956	0.431987676239326	-0.110022020366898	0.0700361475856266	-0.378038555543889	1.14175023574373e-10	-0.189002477212948	0.00174199908458604	0.190885450248639	0.00156261065509904	0.848205652254709	1.72794623739543e-76	0.299119489715239	5.00744072655273e-07	-0.489281332763538	8.86662125760984e-18	-0.0947179071809025	0.119129154792167	0.245107830380101	4.38287900061159e-05	0.441056460876239	2.24693222506576e-14	0.408507321246172	2.30496287252976e-12	0.133618889081011	0.0275637364621048	0.017737556722286	0.770889973454895
RRAS2	blue	-0.108356057470792	0.0744106182888046	0.122482616533551	0.0435561108496091	0.0561189324720698	0.356527768889205	0.000516294071582861	0.993237429785044	0.00663983333431254	0.913199459036459	-0.102245427044193	0.0923901662060574	0.0663170886895749	0.275760418629337	-0.234578625675848	9.39970673781313e-05	-0.0555805498478742	0.361167619719983	0.0638917005707238	0.293741440561967	-0.0690833763016055	0.256181716489519	0.00352380774245174	0.953869177008789	0.382395928856926	6.69455291976723e-11	0.285932448287635	1.63102982114758e-06	0.326574351563183	3.52583804729672e-08	-0.00142126710355293	0.981385287182187	0.0943169663530258	0.12070703207732	-0.113688390995619	0.0611461480842887	0.0252653661401392	0.678263178097068	0.0461920344059075	0.448022936357109	-0.0411876097241666	0.498759904446664	0.0617547587669994	0.310218353835502
CDKN3	blue	-0.00340730048042088	0.955392787011294	0.0763488727078696	0.209401877758665	-0.0508769967041171	0.403288770953577	0.163244120224124	0.00697545024093242	0.146403826192886	0.0156718809003826	-0.0931338113113589	0.1254581645532	0.132024262362021	0.0294872845127007	-0.34019094820573	8.54384590736446e-09	0.0814134260161662	0.180653914002207	-0.0536191328219455	0.378387806084183	-0.244855326840942	4.46560384876748e-05	-0.0891647225349146	0.142459642290062	0.0755719519922732	0.214088271199968	0.750943736457116	1.41555426510953e-50	0.331336672723778	2.16450965612713e-08	-0.51227855452503	1.33494711888686e-19	-0.220779650311245	0.000242731520231045	0.196021754257847	0.0011558049788532	0.241808619728693	5.58709632800411e-05	0.222259971019363	0.000219846012111366	-0.0314882623015454	0.605118230497147	-0.100451889106585	0.0982800861258646
TTK	blue	0.0214519414180083	0.724684020964963	0.0140175118899498	0.817991249450629	-0.163037461917574	0.00704833252306516	0.211998646493523	0.000430949499455072	0.150937948766488	0.0126967977230578	-0.0900364928687147	0.138582320505043	0.049854149214348	0.412821507814833	-0.294311132324342	7.7553526831491e-07	0.0831750650337688	0.171370903406807	0.161640018552875	0.00755926977457892	-0.0557222641711655	0.359942670951492	0.163532618405062	0.00687483123886965	0.0883674616869878	0.146077580988278	0.703760432053663	5.60769108759653e-42	0.437798904501832	3.65356311773205e-14	-0.478278348750628	5.91947947713438e-17	-0.223278061683497	0.000205293379668012	0.134379545781816	0.0266847568052066	0.103081392519526	0.0897429337995599	0.158869833365209	0.00867068640824483	-0.138057315905761	0.0227665638101086	-0.108322030419913	0.0745022284060749
DHCR24	blue	-0.0313670071682359	0.606509502543301	0.0769000431756294	0.206122313456134	-0.0980168025156267	0.106749716778477	0.0739160414186587	0.224326697396411	0.166219675893434	0.00599816531936912	0.0257468946627014	0.67248263303779	-0.0828939864270603	0.172827757933951	-0.286368270773843	1.57008318748209e-06	0.136335426538719	0.0245343940661242	0.11876814124185	0.0503845763749269	-0.0628482244075054	0.301712823881095	0.138629393055683	0.0222041076665492	0.26465656113767	9.69525323273516e-06	0.573037002454527	3.86282795335786e-25	0.311044544335107	1.63449094040305e-07	-0.337774675516953	1.10430226884471e-08	-0.120633424904299	0.0468515926504244	0.0626170625317987	0.303497924483351	0.0607043659169073	0.318535672529076	0.0277274893876789	0.648911387915002	-0.295045305017854	7.25799138788264e-07	0.043657184672861	0.473350164149423
MAD2L1	blue	-0.00414300536256841	0.945774639173206	0.024669629130726	0.685440856612354	0.0484313210236722	0.426300464283556	0.13338800531015	0.0278354003807528	0.126473525180201	0.0371031946574671	0.011400114401299	0.851538548823259	-0.00787939962456629	0.897077599614999	-0.425551638614207	2.17041413565217e-13	0.179886093387234	0.002906855135634	0.168647766476164	0.00529359928028196	-0.0578432083398676	0.341920610554435	0.0922151097157164	0.129246304471935	0.397271818634715	1.01847727368456e-11	0.784279260704247	6.50549027489632e-58	0.428369166899496	1.44969285134571e-13	-0.573520322907846	3.45264781257841e-25	-0.358633841140354	1.11977110911136e-09	0.198271665948466	0.0010103821719468	0.2527936665397	2.45714510192109e-05	0.100215294384974	0.0990788397036163	-0.189111499981053	0.00173111980197373	-0.078859165541122	0.194765688868535
DTL	blue	-0.0144225717021614	0.812827450155804	-0.00376772963360589	0.950679866577569	0.00507235958725081	0.933636240795874	0.152760949855365	0.0116484743940446	0.176573780056606	0.00348116354392397	-0.0920110079437936	0.130099762899183	0.0274422898861006	0.652284796641186	-0.263973850001179	1.02407847179517e-05	0.0234736655310619	0.699935285757052	-0.0385329814897639	0.526857347283243	-0.260587966644493	1.34053016380988e-05	-0.139351049138812	0.0215117609215541	0.172204052231572	0.00439547576703783	0.72890558469006	2.46710081275055e-46	0.226763757243699	0.000162000697434223	-0.504305638186589	5.92731749565015e-19	-0.188221497841541	0.0018217785784308	0.139191056645586	0.0216636215435584	0.378251549748483	1.11254518339771e-10	0.263836480192936	1.03540194553118e-05	-0.0162895130491975	0.789134994728574	-0.161465777385892	0.00762523818915935
KIF14	blue	-0.0552468825853788	0.364062021116559	-0.035808766096412	0.556504005076498	0.0447609744019135	0.462226385343524	0.0611594763733814	0.314914307416893	0.148145165867205	0.0144639552306611	0.0494237085975325	0.41687249465583	0.0473292601714489	0.436913889189283	-0.414277813810476	1.05132047102912e-12	0.00155101924314818	0.979686238845085	0.143164605113336	0.0181551056106987	-0.283258764170472	2.05740592586744e-06	-0.0170395365381178	0.779669819425192	0.263253356639711	1.08480626665577e-05	0.734726599401335	2.05693160833391e-47	0.340146852540167	8.5841163615304e-09	-0.423375455668066	2.95666837686856e-13	-0.0987369919167313	0.104186938643147	0.131310301975161	0.0303850506078481	0.21414449771345	0.000375334192855445	0.269035915168025	6.79983037318547e-06	-0.0763530086580682	0.209377128968403	-0.129179779653746	0.0332040987415243
UHRF1	blue	0.0401792410793786	0.509338667551243	0.0473715912284588	0.436503444573895	-0.136703874775414	0.0241464763130456	0.232184553504408	0.000111273601292074	0.206594640425494	0.00060666578362021	-0.134120349190231	0.0269815294337545	0.045324595333495	0.45660276122222	-0.32350184789619	4.80902490655208e-08	-0.0348813512429843	0.56677810067821	-0.0135785323691313	0.823596339200116	-0.256097103644715	1.90512586628831e-05	-0.055820758970661	0.359092832713952	0.115690562931549	0.0566977050146214	0.7541370979011	3.1574444051067e-51	0.228767221067435	0.000141149082429068	-0.463683550663911	6.62535069282668e-16	-0.1668739872825	0.00580047229838412	0.0605154156022175	0.320047107085037	0.289688655441475	1.17219946190089e-06	0.282704482159071	2.15823442030176e-06	-0.0263855560196926	0.664845425305939	-0.125362186071216	0.0388131564447811
DLST	blue	0.00240978185719467	0.968443784456454	0.10592405105951	0.0811925940769881	-0.0942109237080947	0.121127064118656	-0.0332604636175183	0.584948724083242	0.0660844366529457	0.277452114247438	-0.0816244565541458	0.179522696514645	0.141131196565047	0.0198833082437191	-0.21904148122799	0.000272434813470623	0.0120917246359365	0.842645525909081	-0.013431799258424	0.82547190642928	-0.136988068793187	0.0238508882733377	-0.137108028086916	0.0237270593922278	0.125364676838117	0.038809250820001	0.367425603268543	4.05566740212211e-10	0.1797747076075	0.00292467750999736	-0.118460792015683	0.050987502469944	-0.0135033518784069	0.824557184389186	-0.0815720438443277	0.179803161961224	0.189258423075661	0.00171655675905266	0.0100884602724982	0.86845513040838	-0.0245334391869574	0.687085728825963	-0.00206799528066093	0.972917646043183
SQRDL	blue	0.0307154884409331	0.614009193974385	-0.0351071292917535	0.564268574565337	0.00714876874185094	0.906575539175353	0.026716967590931	0.660895884893999	0.209969548804987	0.00049048871863831	-0.137505007967629	0.0233212206186329	0.142982237910047	0.0183045723135828	-0.235141818612477	9.03161961942189e-05	-0.024053004994294	0.692900036050686	-0.139382775644132	0.0214817567173313	-0.134397638935857	0.0266641457502499	-0.361628164868215	7.95080807676375e-10	0.172835405450517	0.00425122018726538	0.399095388446839	8.03266128226542e-12	-0.128105627033399	0.0347078436047312	-0.242698536972143	5.23471799251927e-05	-0.0504255157713397	0.407480215454332	0.0834134473478585	0.170142529033335	0.550678878998267	5.71462981767603e-23	0.344064590339822	5.6364472826007e-09	0.166468995173812	0.00592213525228076	0.174429272866161	0.00390584956507484
RFWD3	blue	-0.0610810686346769	0.315536280511537	-0.0225484233368341	0.711224105763465	-0.088043136697577	0.147569205210434	0.132625724518201	0.0287486814770138	0.309292006771362	1.93285716866978e-07	-0.0432036409042631	0.47796298462402	-0.0277979650654854	0.648078883570611	-0.378741296313595	1.04812036026831e-10	0.181844445680306	0.00260919081401244	0.217810512133236	0.000295483342243181	-0.00596092222011626	0.922044919097173	0.211239313280035	0.000452397379523971	0.187766303248446	0.00186980445959732	0.594381608499831	2.26335986254153e-27	0.434037090995788	6.36399121370252e-14	-0.344031471983992	5.65666461625489e-09	-0.0938224140276989	0.122675660720459	0.142170355737184	0.0189830581176708	0.0768107276750287	0.206651222995901	0.172567056139064	0.00431200437514934	-0.172755497377566	0.00426923898176373	-0.100648206171894	0.0976212014533316
MND1	blue	0.0130664409897141	0.830146261113077	0.035842961286751	0.556126916454351	-0.137352130935345	0.0234767941203545	0.283337412840394	2.04346888139339e-06	0.181663880954413	0.00263542820931087	-0.128100686045471	0.0347148921398417	0.0611008394378813	0.315379372079977	-0.367215434716958	4.15683569332338e-10	0.0809170031073489	0.183335702817083	0.031539897948627	0.604526199240609	-0.127003759048721	0.0363100949620082	0.00937974495876256	0.877621024205329	0.179391277989745	0.00298678933703164	0.850815764990462	2.00465687345422e-77	0.32075202566773	6.33037030211737e-08	-0.528732614275785	5.42564468606331e-21	-0.250593497674558	2.90535965524647e-05	0.156785341699309	0.00960042821869827	0.388511640473529	3.12235594791854e-11	0.226421699452197	0.00016583675084294	-0.0507470521059702	0.404492506502888	-0.0350355751958614	0.565063323294204
MORC4	blue	-0.0539985846512186	0.375017780801401	0.0552000837636162	0.364469128300986	-0.0659365453040764	0.278531131781796	0.0837872184951453	0.168229730508705	0.114257755453452	0.0598528149571967	-0.143676511851947	0.017741215718502	0.126600683457309	0.0369116722602776	-0.296855773210821	6.15870197720976e-07	0.137082969971869	0.0237528798924079	-0.122776532415029	0.0430506899760224	-0.462116507698026	8.52877056779664e-16	-0.287271651104149	1.45061212678935e-06	0.10975920190824	0.0707119713086445	0.493272682397899	4.37775197972983e-18	0.0557139965123866	0.360014063510106	-0.2470928469078	3.7811073744826e-05	0.118688020564166	0.0505411734604384	0.120478279325802	0.0471373233675089	0.391203051625415	2.22089355692456e-11	0.349846910763469	2.99719985962026e-09	0.157172462118107	0.00942135505381465	-0.0739374585272805	0.224192092570089
BUB1B	blue	0.033190745620443	0.585736286303347	0.0681011668642451	0.263020442261846	-0.121720771883968	0.0448894369251769	0.237215666391169	7.78966634670813e-05	0.162227277363368	0.00734066274015253	-0.118130155075585	0.051642808397109	-0.00453465202623055	0.94065760937627	-0.343933672586673	5.71677724460235e-09	0.0744325319167334	0.221096585950812	0.0332379257481379	0.585203267274966	-0.130014967878851	0.0320735363898604	0.0393668826552418	0.517945306220588	0.140701010356723	0.0202667019299037	0.826950284256292	1.79399080335906e-69	0.327836182772904	3.10076924587782e-08	-0.543970621860724	2.38155559433532e-22	-0.230796096524675	0.000122614753471396	0.108689288689085	0.0735182976431349	0.363734741402416	6.23530686905615e-10	0.232210954837409	0.000111067804917434	-0.121127164816219	0.0459519025190485	-0.0464203725534333	0.445779685994727
TRIM16	blue	-0.0263575330348727	0.665179810938348	-0.0301633282386691	0.620396788866509	-0.0250649087052553	0.680675170245224	-0.132648236612361	0.0287213467114223	0.11328668150682	0.0620724263508172	0.00479288875437923	0.937284956068991	0.1733964696991	0.00412662297578114	-0.210709705132924	0.000467938396918983	-0.203317993089126	0.000743368224321528	-0.100202963506745	0.0991206101028053	-0.444106097164801	1.41867293115944e-14	-0.333943724242361	1.65125392416303e-08	0.228405197495571	0.000144720432976026	0.388707379345436	3.04626234193694e-11	-0.00984552391677934	0.871595137111734	-0.0756131743646084	0.213837743076941	0.225845999766103	0.000172485479121889	0.17085409497564	0.0047188237347928	0.367892053449705	3.83959873741772e-10	0.229288085446263	0.00013615535767846	0.183911835493584	0.00232525904748708	0.0712314584926355	0.241656292632339
C1QBP	blue	0.0922807029845361	0.12897294415886	0.00147714128804254	0.98065362807887	-0.0874401675790268	0.150373088116484	0.171658965423658	0.00452355354224014	0.161227980943949	0.00771609686328795	-0.0892406785142372	0.14211855834691	0.136492515873873	0.0243683520253913	-0.358974237107355	1.07721045644818e-09	-0.090862884198229	0.13498196191113	-0.0652231905917313	0.283775626481484	-0.278040298442633	3.21502155216488e-06	-0.242954132297401	5.13744886822847e-05	0.158340303372285	0.00889895746798302	0.723559787259328	2.28382350691604e-45	0.1600990685188	0.00816073272871749	-0.499452939875882	1.4410515272069e-18	-0.213394274649285	0.00039397158616177	0.131886646549785	0.029658541883027	0.471127791384472	1.96084704249835e-16	0.267719327993201	7.57004427611394e-06	0.0728680066507751	0.230983830002592	0.0229228249204066	0.706648301921702
SEH1L	blue	-0.108155768705601	0.0749511689667106	-0.003199854098383	0.958106040374574	0.100092867579507	0.0994941757615618	0.05292937032616	0.384561097793879	0.170996713284253	0.00468367935494033	0.0190304414921195	0.754705427035161	0.0731488093370396	0.229186629486349	-0.465858689758081	4.65625201983293e-16	-0.0707198168282991	0.245062595352878	0.115076415484032	0.0580328151347265	-0.370272328626473	2.89975019758732e-10	-0.187560529168353	0.0018918921737585	0.511793551885047	1.46329618103394e-19	0.648847032309267	6.80613523993825e-34	0.336627335994501	1.24642844646839e-08	-0.31626731184586	9.85298086424121e-08	-0.0500205804725299	0.411261419992059	0.122619257370097	0.0433205252380109	0.287606183310128	1.40861675220107e-06	0.246435543830968	3.97115783038872e-05	0.0376564100134641	0.536308612140656	0.0210221331103944	0.729983596415059
NUSAP1	blue	-0.0115437121553518	0.849690522873747	0.0667877320823723	0.272359636878974	-0.02772251722529	0.648970138809019	0.128763305483357	0.0337804222395862	0.110041039685637	0.0699874456586457	-0.028843095320192	0.635784931047785	0.0198579905400708	0.74440147049089	-0.392991442989573	1.76795101692228e-11	0.0226157818723201	0.710400104242241	-0.0260740257980821	0.668566490254364	-0.264498947384218	9.81869002963545e-06	-0.0409593960767736	0.501143874214081	0.14065872580132	0.0203047310163364	0.731744442267064	7.40480859448337e-47	0.237994496499149	7.36619175853667e-05	-0.521381053585603	2.31893574534888e-20	-0.185167889303642	0.00216679956895726	0.30675599708106	2.45887479413633e-07	0.370437017890102	2.84372629994465e-10	0.246486752904979	3.95603350797317e-05	-0.0670766995303184	0.270285812411267	-0.0762505745988582	0.209990696358762
BAX	blue	0.114069801303325	0.0602772420902762	-0.0727142209180037	0.231972302911686	0.0849895207037206	0.16218573425493	0.00226823122947096	0.970296518736801	0.0339907020594078	0.576729230861657	-0.00453043384877176	0.94071270905794	-0.0312981761420444	0.607299896624842	-0.104130430787246	0.0865072685558211	-0.120446642534838	0.0471957672212883	-0.104619789095727	0.0850302719505923	-0.163555033964543	0.00686706796346346	-0.0530678599087783	0.383316742513185	-0.0203031505832692	0.738877335412879	0.192785869341823	0.00139885824482994	0.0260960293966991	0.668303401554523	-0.175011545966944	0.00378613912463381	-0.074762459971862	0.219050661480303	0.158920768148936	0.00864900610436787	0.123498988558694	0.0418292602863541	0.0710637173709933	0.242769374430356	0.0172173495073013	0.777430546567076	0.00475087039751027	0.937833654479903
STIL	blue	0.0140353622776974	0.817763521196352	0.0350580230155841	0.564813938575518	0.020250568536322	0.739529151766871	0.151279856729208	0.0124940777436617	0.173560147312288	0.00409090069159738	-0.0648548768118962	0.286509286641091	0.108104577582621	0.0750898369648244	-0.345419184335704	4.86685516142216e-09	0.035089613914235	0.564463067751187	-0.0599458864650194	0.324630998856266	-0.247061579493893	3.78994995517148e-05	-0.0789156507535711	0.194445165535909	0.222565780562445	0.000215376585451264	0.795427025620822	1.15211561269084e-60	0.352437466194948	2.24912903013137e-09	-0.54428286618576	2.23005481678035e-22	-0.295267658637729	7.11348926770441e-07	0.0586823192674875	0.334951851614858	0.249740104295647	3.09918216313636e-05	0.280366088688096	2.63796070171047e-06	-0.101927872686528	0.0934119561007577	-0.124671590602375	0.0399089244294892
IDH2	blue	0.0644328678191846	0.28966315189009	0.0562504457548863	0.355400072667326	-0.0970558485173978	0.110246319395676	0.124993865242426	0.0393943653463398	0.132662587068116	0.028703933635549	-0.0690314129372691	0.256540409984229	0.0487762124804991	0.423009957834787	-0.167466422732181	0.00562653515788727	0.202577693432292	0.000777958220375053	-0.0489217979736487	0.42162542119012	0.0417329216882127	0.493087819998714	-0.0133589491145885	0.82640345801297	0.143265189956617	0.0180731226980139	0.508158033891714	2.89843475157468e-19	0.15414495057847	0.0109043601834814	-0.232364045754061	0.000109881493492234	-0.202998793853226	0.000758104619438653	-0.0802606516589371	0.186926338163659	0.275916186737043	3.84564326089721e-06	0.0880870834789554	0.147366411315215	-0.112322287591073	0.0643433621444545	0.0464589474584419	0.445401345894164
STARD4	blue	-0.0945349870873851	0.119847019737148	0.0439963690516719	0.469916428552367	0.00268766035815214	0.964807177578601	-0.116237861256166	0.0555294353736805	0.110555034261195	0.06868171533475	0.0644009419175409	0.289902690940622	-0.00258015198853585	0.966214061640161	-0.0789692638861913	0.194141295923604	0.0349847367017399	0.565628309599217	-0.0372935326076489	0.54024586896521	-0.0584714189226479	0.336694744006871	-0.210154298380556	0.000484767461674025	0.30128220223041	4.10236033490275e-07	0.33564488342367	1.38203826261508e-08	-0.126500854090161	0.0370619617525235	-0.0622594741094748	0.30627305057476	-0.0313339285975203	0.60688929025605	-0.0952038459430957	0.117238374664834	0.310825589067719	1.66919022222241e-07	0.123894562069298	0.0411729270650666	-0.107150842783934	0.0777116512059673	0.177311819019898	0.00334496888784122
KITLG	blue	-0.15387638772905	0.0110453795805657	-0.0297907219209272	0.624723424147996	0.240094657943628	6.32962030646222e-05	-0.191382968717344	0.00151812493949411	0.129560412413926	0.0326847126721229	0.00873101319991705	0.886025502613054	0.0226268118589654	0.710265205710094	-0.314608911914306	1.15830756997172e-07	-0.128817560478705	0.0337048647221951	-0.158982079215743	0.00862297307022467	-0.476551388473991	7.9254674645922e-17	-0.36151946257464	8.05076510744791e-10	0.474296465844611	1.15728525945675e-16	0.243893937294363	4.79424649347234e-05	0.0187438301852141	0.758284325384804	0.0952690674657898	0.116986391992155	0.207968037549228	0.000556614541866726	0.142094560120765	0.019047502222601	0.277621596464179	3.33094981307807e-06	0.200894072238558	0.000862227035938598	0.128191842732104	0.0345850486531598	0.0530073688011271	0.383859964711513
ADORA2B	blue	0.0647669907984576	0.287164189993828	0.0213663828284328	0.725737930349753	0.0174787965482209	0.774141376284794	0.0733409056267358	0.227962884680959	0.09383105932045	0.12264103411678	-0.0828798580719683	0.172901228737457	-0.0228754606834964	0.70722659281719	-0.167174308242455	0.00571170551612346	-0.00604998550333442	0.920883952838681	0.053706502158631	0.377610214166765	-0.0172301160749945	0.777269842332262	-0.0517244369347197	0.395491021546329	0.163641414177313	0.00683722473586751	0.326724289510233	3.47253005658793e-08	0.120181299856646	0.04768833474361	-0.21911766078893	0.000271064995347472	-0.117983764624428	0.0519351774535908	0.0211266621461817	0.728693552149282	0.213127974354505	0.000400791380954764	0.0476119891481766	0.434176725005108	-0.0702547269073831	0.248187917981258	0.0584500523203123	0.336871641826213
CENPK	blue	-0.0209314827643527	0.73110297262398	0.0468695068550409	0.441385900097305	0.0510576407376035	0.401618933325149	0.0600658179241676	0.323662207524216	0.048410850987488	0.426496228385343	0.0372874051020746	0.540312476264806	-0.0165498995453481	0.785845372954609	-0.305674214410374	2.72288729924905e-07	0.0939258082744846	0.122262037843643	0.0836125406672836	0.169121648133182	-0.0243512048230246	0.689289020658209	0.0236119268955352	0.698253943873423	0.237706672609423	7.52010341681698e-05	0.683695010807835	8.11093864077503e-39	0.222838041950813	0.000211469001390335	-0.440782798503413	2.34106473963948e-14	-0.260263743436188	1.3752792256633e-05	0.119505055407663	0.0489631402812678	0.306651745990091	2.4832057772723e-07	0.0869196165000573	0.152826046801604	-0.187652191205726	0.00188202393517275	0.0499706912689449	0.411728704121173
TRIP13	blue	0.013590804033826	0.823439525958929	0.0101480647147662	0.867685042826929	-0.11316942488732	0.0623449681371757	0.273333962733136	4.77154916153017e-06	0.180674449344459	0.00278350527916752	-0.148864802705848	0.0139891064837563	-0.0536841593188669	0.377808973419947	-0.345813829633784	4.6624721315532e-09	0.116743690376082	0.0544674917255319	0.130507819141587	0.0314219019901844	-0.0816101518619955	0.179599210189267	0.157228829395561	0.00939552945435275	0.132454571144185	0.0289572297170331	0.748570681239764	4.25362630689753e-50	0.413351941810535	1.1936532251544e-12	-0.461307363509536	9.71178297988191e-16	-0.21771238703926	0.00029739668607992	0.110535182137791	0.0687317745920362	0.185045735922121	0.00218176613959	0.136028600709934	0.0248615193026797	-0.173345859482274	0.00413772537977939	-0.0961041670163357	0.113797239597967
DEPDC1	blue	0.0295648843396307	0.627352095705983	-0.0167442075562746	0.783393032628588	-0.0278208260506415	0.647808928703583	0.143802817038929	0.0176403683408281	0.163892335781649	0.00675119078236163	-0.0185354617545054	0.760889451875075	0.0537196674134572	0.377493127630246	-0.265508032521916	9.05350387793596e-06	0.0142029200456721	0.81562663286592	-0.0590933655971485	0.331571585662555	-0.244163960499435	4.69970897566324e-05	-0.121380000593506	0.0454968176735642	0.295446215324941	6.99944924307362e-07	0.785524295684841	3.26687906246326e-58	0.289026991009756	1.24286154764702e-06	-0.538039372193469	8.19376136370397e-22	-0.289687527532974	1.17231657917257e-06	0.102081278509426	0.0929172243798466	0.32716632195431	3.31985798213357e-08	0.250705000901434	2.88089840867284e-05	-0.0844644002473989	0.164805171446234	-0.0407825521761898	0.502995344363475
TK1	blue	0.0758268964397952	0.212542223276462	-0.035678749994815	0.557938892745897	-0.107654870762483	0.0763169897947738	0.231845940068159	0.000113944980282316	0.193083055220694	0.00137472286667983	-0.198688965597013	0.000985337250533259	0.0946492941809971	0.119398030885801	-0.227511096576828	0.00015390656602857	-0.0367953380160664	0.545674647908159	-0.177646867235121	0.00328474812559848	-0.26798229247485	7.40986698177583e-06	-0.132864596693328	0.0284597696010301	-0.00431996083761116	0.943462352649942	0.724224254265048	1.73689125208158e-45	0.181865433355474	0.00260615660511998	-0.504101416456517	6.15487483029454e-19	-0.174315324417137	0.00392967254044937	0.121386298151812	0.045485530940559	0.367608671854676	3.96949511226651e-10	0.365720474145146	4.95056191993129e-10	0.0891696671865486	0.142437419095405	-0.104424201068585	0.0856181503952265
RRM2	blue	0.0658955265202198	0.278830907772094	0.0306770687805473	0.61445271288526	-0.122875017786944	0.0428824399150095	0.151247940772983	0.012512879610714	0.188309459914284	0.00181262902065209	-0.0287153844645613	0.637281950771205	0.00809047440421547	0.894336370494799	-0.268618584215012	7.03551575843996e-06	0.0968386277277219	0.111049049158864	0.0260097864089959	0.669334807830855	-0.104662766912467	0.0849015296503971	0.0644920376395796	0.28921955309019	0.16542326056655	0.0062469259902302	0.739745498504293	2.28980549225752e-48	0.24184416003305	5.57260525425822e-05	-0.533701455146616	1.99203400305631e-21	-0.266817410104876	8.14479982203162e-06	0.231594284159968	0.000115969174345506	0.338050208875731	1.07257842512421e-08	0.19023901181304	0.00162219495196573	-0.12153354598483	0.0452222956761218	-0.0587906811489196	0.33405859497363
SLC39A7	blue	0.0395553177136181	0.515942264107967	0.059102790420273	0.331494338098031	0.0383152260808469	0.529197287061206	-0.0481861361287828	0.428648701769715	-0.0165464152324202	0.785889367461753	0.0220908966115624	0.71682989947195	-0.0254793265963931	0.675692324102228	-0.351001831712191	2.63791588739233e-09	-0.0421243559491581	0.489037587266418	0.0259404058645034	0.670165001559395	-0.261326278385074	1.26448250299198e-05	0.0552293691903144	0.364214338607465	0.159991611724249	0.00820422201430452	0.361487111414918	8.08074818054751e-10	0.261757223151575	1.22200545620377e-05	-0.123691564802499	0.041508647065774	0.0485606880944094	0.425064475255949	0.219466560287543	0.000264872918356158	0.0407845113402796	0.50297481319162	0.0658997486261512	0.278800041446077	-0.0179422761910147	0.768320439316456	-0.0764774357673599	0.208633564047687
CEP55	blue	0.00125379121010273	0.983578434860875	-0.0195155735884517	0.748659566167045	-0.0537904960993333	0.376863587452611	0.150341671044446	0.0130572695825711	0.234453863539357	9.48313195640268e-05	-0.042669078034849	0.483431050728152	0.0870641559376397	0.15214192699303	-0.383304155776622	5.98360203549654e-11	0.0832251704328713	0.171112165829465	0.0290691379021707	0.633138899327847	-0.235416727756053	8.85690518706156e-05	-0.0324844184013704	0.5937426924652	0.22393002790878	0.000196452170775036	0.787915346284374	8.58999981083441e-59	0.31914816342711	7.42172556710481e-08	-0.541740316803695	3.80093835928199e-22	-0.19317332651939	0.00136746764134605	0.208018640622242	0.000554845618874117	0.386831645886436	3.85618455487432e-11	0.342379364017107	6.75927861212909e-09	-0.0316252488741621	0.603548170815903	0.0219305102061771	0.71879863063912
KIF15	blue	0.0530966462568439	0.383058399872744	0.0636781541417654	0.295361235263809	-0.0757350684028503	0.213098165199487	0.265205490644568	9.27676043810634e-06	0.0332223810037054	0.58537885977551	-0.0710631732263197	0.242772991041185	-0.0190029923602094	0.755047957401312	-0.0869058949753545	0.152891112936727	0.154687224607183	0.010624459697065	0.167571883445426	0.00559606755374838	0.150374811149377	0.0130370014366524	0.286474015663065	1.55562713561499e-06	0.0137751057695715	0.821085276251106	0.591727736107623	4.37863239915118e-27	0.392363260764254	1.91572282379656e-11	-0.425228636471145	2.27264346454025e-13	-0.341218138237881	7.65580900779863e-09	-0.104490181668613	0.0854194686217045	-0.0923906293610857	0.128515827190915	0.0250429388729043	0.680939719080217	-0.258637497094909	1.56285154893719e-05	-0.11994848373633	0.0481240541556106
EIF2S3	blue	0.0289024126733183	0.635090118726855	0.033505288587471	0.58218696885713	-0.0387603672666992	0.524419540608234	0.0143449717868609	0.81381609331784	0.0698851709110313	0.250690962667039	-0.0153572431620187	0.800943224043771	0.123621936254933	0.0416243294636992	-0.278445062010431	3.10661784526941e-06	0.338510177729928	1.02157191048992e-08	0.143528795527195	0.0178597957154149	-0.0435651566997134	0.474284171575198	0.0062834634454399	0.917841300809568	0.252076864293241	2.59544225691456e-05	0.334585058139843	1.54429170599569e-08	0.208455039535865	0.000539805164901649	-0.27590942133113	3.84782852235821e-06	-0.162727123908554	0.00715905712201769	0.186910558583275	0.00196323418898616	0.257151203302907	1.75527485943446e-05	0.0492938149020648	0.418099521342339	-0.0518285161690065	0.394539620102326	-0.154405171614273	0.0107692412062411
CCNE2	blue	-0.152479813824537	0.0118049893344243	0.082083275044549	0.17708130934132	0.0046832316354528	0.938716979540231	0.117999377116993	0.0519039309413306	0.106413789340217	0.0797881923552414	-0.0866319687355257	0.154194433931376	0.0143303862583547	0.814001949740919	-0.384547512670875	5.12823950646999e-11	0.172735448162337	0.00427377075506542	0.326065390823911	3.71274140656688e-08	-0.085757525578829	0.158411163910356	0.220787594491563	0.00024260298102868	0.459989196382552	1.19917055911283e-15	0.671924980392421	4.43874017126414e-37	0.634185102630201	5.21499339215541e-32	-0.324762939909126	4.23557608364271e-08	-0.109330816312415	0.0718249346046246	0.0943472360804168	0.120587342714706	0.0939389755395222	0.122209440835772	0.176095566014131	0.0035720703150293	-0.0978573612655964	0.107323746921457	-0.139254979133009	0.0216028370668448
CCNA2	blue	0.0508971369176158	0.403102394232531	0.0375815936000406	0.537119201249561	-0.0406111354154816	0.504793419641412	0.241360969266039	5.77268552556733e-05	0.168463747502273	0.00534426893423797	-0.106358660461025	0.079945295685833	0.03489194781051	0.566660200772008	-0.321952782377822	5.61629434497926e-08	0.0345606510949792	0.570351807339107	-0.0536872798054442	0.377781210090955	-0.200804868705289	0.000866918431535604	-0.0435892875932422	0.474039165712785	0.212800174206775	0.000409336727022526	0.787641471624335	1.00189721965624e-58	0.310485322184056	1.72452405923776e-07	-0.592031290430405	4.06155505964185e-27	-0.29861386748222	5.24513277458195e-07	0.158950845788773	0.00863622624789057	0.372776300370715	2.15288496399127e-10	0.276501404304499	3.66102718138721e-06	-0.0516704275768291	0.395985270777286	-0.088323099096599	0.146280931767021
TMEM64	blue	-0.169565422401143	0.00504730688272117	0.0315972393148868	0.603869051811242	0.0930445867643209	0.125822253898352	-0.195689299596079	0.00117885505290836	-0.0621431652909584	0.307179278185813	0.0209829577917809	0.730467274340621	0.106017041566197	0.0809244053539544	-0.23227988868099	0.00011053215279223	-0.0999444896965409	0.0999994016882052	-0.147199941256085	0.0151090976150748	-0.441724341161521	2.03246975096602e-14	-0.174255341880891	0.00394226561938468	0.319590399094839	7.10393210280713e-08	0.278334684058152	3.13582838763452e-06	0.275247603229597	4.0674161681793e-06	0.0480621299456689	0.429839203643757	0.225216604234568	0.000180039175342934	0.172025322415329	0.00443710671270147	0.252269687265881	2.55753284506279e-05	0.196357048284467	0.00113297823254873	0.169940315303927	0.00494968813710264	0.0333027215591344	0.584471599948475
PDZD8	blue	0.095806152762377	0.114927417986832	0.000516018335798279	0.993241041366775	-0.0482918871078436	0.427634964480968	0.134254648804211	0.026827408427497	0.140231136518738	0.0206927794342835	0.0716785158378741	0.238707209650403	-0.0257323285513673	0.672657213069153	-0.247579632121619	3.64592925739776e-05	0.0611837429672116	0.314721973993654	0.032933932788905	0.588641559626849	-0.0476380397842527	0.433925019529698	-0.128099870254451	0.0347160560182922	0.266711761326056	8.21477722425683e-06	0.533570228994218	2.04588653492096e-21	0.121785089965356	0.0447755645138305	-0.384833475101515	4.94903093251041e-11	-0.234780619683597	9.26609825012841e-05	0.0156023797006517	0.797833793475306	0.414483562256322	1.02201702761093e-12	0.152363796755174	0.0118701174546121	-0.151770269780211	0.0122082848273452	0.141621492273814	0.019454035597227
GNPNAT1	blue	0.116980139761398	0.0539768962146125	-0.0550492395135099	0.36578326073729	0.0405944006318125	0.504969139401635	0.0717872170668253	0.237993978319355	0.102079197555069	0.0929239214087903	0.0322333415200972	0.596600665327135	0.0917100482429807	0.131366163235331	-0.255726574071501	1.96062048085202e-05	-0.0399530747575752	0.511727312219035	-0.109065872941166	0.0725203818877442	-0.354173306054286	1.85277499358681e-09	-0.273583499638624	4.67355206822675e-06	0.109758090620522	0.0707148401779685	0.669582107268631	9.63251962669389e-37	0.297695820080991	5.70462984905379e-07	-0.568096185127917	1.20423146665557e-24	-0.28656914057981	1.5427316949132e-06	0.0364943611898819	0.548967351180183	0.282315327278051	2.23182621692566e-06	0.155191532674986	0.0103698775392947	-0.0970974889869498	0.110092960867963	-0.0942245463000391	0.121073041833382
GMNN	blue	-0.00480769624893397	0.937091598846821	0.143437660219421	0.0179332989637227	-0.104283989802989	0.0860415899617769	0.218026869873654	0.000291305016587672	0.0641756731938821	0.291596643654299	-0.156819905276026	0.00958431808764574	0.04147194201583	0.495798114899034	-0.289285333549027	1.21480023225475e-06	-0.00854213972965286	0.888474845701541	-0.0645282698372423	0.288948143451677	-0.0380840398215512	0.531687291659793	-0.0149361289869998	0.806292142979551	0.101729359622475	0.0940552750015655	0.715428541357461	6.10824087079839e-44	0.220797749851881	0.000242438756747055	-0.44866623478748	7.07142914437765e-15	-0.239081517682928	6.81122934474603e-05	0.112554927867038	0.0637893970322581	0.337359314247146	1.15384535311592e-08	0.105956129568114	0.0810999973050758	-0.0743618841754781	0.221536446219125	-0.0654104510317275	0.282392518088357
OSR2	blue	0.0100224702347729	0.869307864442787	-0.117272368727962	0.0533756400158737	0.0752075486714379	0.216312084829323	-0.138813367015232	0.0220258000764063	0.116291966488937	0.055415033013402	0.0417882394372243	0.492514356254035	0.181254840973128	0.00269575397981293	-0.165930157938461	0.0060875505504494	-0.213180771202084	0.000399430629339378	-0.144402713443109	0.0171681785504451	-0.589540690138068	7.5081379683393e-27	-0.35807767863036	1.19284063813256e-09	0.11799586651043	0.0519109556317122	0.309344653439518	1.92317668617458e-07	0.225639345305229	0.000174932332275854	-0.128058198937297	0.0347755520439636	0.145205469785613	0.0165535849145773	0.235267816550953	8.95114543502337e-05	0.206213747088153	0.000621266907194683	0.397574949095204	9.79170005529528e-12	0.295283561158855	7.10326091894251e-07	-0.0561410578340325	0.356337892254516
SHCBP1	blue	-0.0504444680572367	0.407303749183695	0.0215563837008578	0.723398205525838	-0.0873963535949861	0.150578392226875	0.166850181816254	0.00580756118179806	0.204843692884606	0.000676516854030039	-0.215297040199492	0.000348292554345454	0.0642422697436069	0.291095170346372	-0.299620929701504	4.78193676759675e-07	0.0925749336617478	0.127752228638155	-0.00357927035459981	0.953143929783346	-0.201828218186888	0.000814485320987534	-0.0323647232881214	0.595104388096837	0.197734510031041	0.00104348304407345	0.725272491647465	1.12591825984263e-45	0.250951163974151	2.82758344562708e-05	-0.29425036289679	7.79795238978924e-07	0.0295619190711278	0.627386641810246	0.194322723681844	0.00127810918574236	0.352072304458534	2.34239746198489e-09	0.360794664488088	8.74910069837962e-10	0.0976475700876862	0.108082751066131	-0.0253623388466137	0.677097533349569
THOP1	blue	0.124726349457943	0.039821096027931	0.0055505793839187	0.927395955388696	-0.0418095656932931	0.492293367885492	0.112054047468853	0.0649869933576664	0.0347794282037502	0.567912717235926	-0.0154299987214935	0.800020027558053	-0.013932284081926	0.819078762687255	-0.172352143812783	0.00436124835124348	0.129481735300057	0.0327914992575984	0.20052979040086	0.000881533960499324	-0.0429961950804816	0.480080954704409	0.133958239681876	0.0271685767579847	0.076034217156318	0.211290902388618	0.468392056215044	3.07793764237409e-16	0.2824391799339	2.20814875192877e-06	-0.362658021851565	7.06162371290314e-10	-0.219022115800242	0.000272784058793114	0.0026988840423442	0.964660307569189	0.0770692542144083	0.20512295990658	0.0491384794438182	0.419569654397537	-0.108801564225201	0.0732196155284231	-0.109628411981529	0.0710502673375521
SAR1A	blue	-0.126991380571314	0.0363284450000238	0.00339630512682714	0.955536585910837	0.00748465227691817	0.902207440283293	-0.11279975099268	0.0632106585909156	0.170130915998512	0.00490071142277928	-0.0473910324505796	0.436315015307322	0.134514248627912	0.0265316360398752	-0.391179296584077	2.22761178492732e-11	-0.0471265980061782	0.438881973896917	-0.0677816415437653	0.265271937560996	-0.408052454587888	2.45053493820933e-12	-0.269235981841421	6.6895254789274e-06	0.331860299951639	2.05039910816593e-08	0.356815659824701	1.37620029951181e-09	0.148004990864249	0.0145580763263597	0.0253942287228022	0.676714374056535	0.286717220591788	1.52286064395356e-06	0.175321313352414	0.00372381394599042	0.307961425264914	2.19366455944144e-07	0.30602937967319	2.63334157652006e-07	0.25674062573418	1.81226384291929e-05	0.10530115029539	0.0830076157588824
SLC16A1	blue	0.0197313102200496	0.745975894891585	0.0581753155809135	0.339151528561632	-0.113590976455091	0.061369718328744	0.0393743055274463	0.517866326368869	0.04943424330604	0.416773072348225	0.056698049663591	0.35157876692449	0.0156336067812929	0.797437921888094	-0.241012869732315	5.92099903737064e-05	0.122888553098329	0.042859359774966	0.194260602735751	0.00128279823342077	-0.0813895178400496	0.18078240369094	0.0849217506464511	0.162522022122018	0.323118861814175	4.99751697150135e-08	0.321437778949717	5.91250481644717e-08	0.30698307810775	2.40666696424683e-07	-0.216315360227402	0.000325919414290699	-0.13658183857851	0.0242743713242703	0.237763667394903	7.4893877847954e-05	0.111228600555855	0.0670008242783997	0.0610351611640629	0.315900815857483	-0.0618563659950706	0.309421430933142	0.0293037457296605	0.630397531728442
ENOSF1	blue	0.039393829107119	0.517658623769041	0.0455257869828583	0.45460463779094	0.105856397030211	0.0813881617570444	0.0460217375778303	0.44970011802606	0.0858537959401921	0.157942720874165	-0.0382861217382878	0.529510432139529	-0.0452490998053358	0.457353805411971	-0.160093430075586	0.00816300957567613	-0.170929787023195	0.00470014205046269	-0.197544318935964	0.00105544028976048	-0.303994514277676	3.18751032485919e-07	-0.302578953597137	3.63732048508323e-07	0.091951693530577	0.130348602045624	0.395254563643012	1.32208931182965e-11	-0.0176727976722352	0.771703318242577	-0.205985474395602	0.00063017261381446	-0.145720430690149	0.0161695234302235	-0.13218108043451	0.0292931625228736	0.207897356425737	0.000559094074393584	0.159644720433588	0.00834602480516481	-0.0263332360147767	0.665469789934843	-0.0142475414284265	0.815057799092819
NEK2	blue	-0.0398404274093435	0.512919197034515	-0.0589847585012093	0.332462584100116	0.0361136811761205	0.553145926966657	-0.0119697015347942	0.844213136182939	0.173240068589852	0.00416101990847259	0.0909480784611776	0.134614919650091	0.0659593738005179	0.278364389659154	-0.386773621973775	3.88431842483195e-11	0.0345652061527775	0.570300973596198	0.115023613549803	0.0581488054220764	-0.25516563063258	2.04755500313759e-05	-0.0286106013850295	0.638511312831107	0.353830021465692	1.92536526748781e-09	0.751785093013911	9.55465791868475e-51	0.384212579855659	5.34617142898119e-11	-0.52790216727547	6.40446505741147e-21	-0.220499564008393	0.000247304217492019	0.212343153758847	0.000421533378494146	0.31715458879065	9.03240581492475e-08	0.221392387480894	0.000233001586758844	-0.107946082629449	0.0755204941518458	-0.0743909989882338	0.221355098857817
KIF11	blue	0.0103550121465557	0.865012262033716	-0.00818910959074085	0.893055822957716	-0.0367053618148151	0.54665797095964	0.157948441981669	0.00907130286905769	0.185719829137162	0.00210033436910556	-0.0394822093282854	0.516718922789852	0.0500614062756308	0.410879260651598	-0.370048117223989	2.9777479587489e-10	0.128582547207174	0.0340331930633374	0.125733785445863	0.0382341322826443	-0.114650035171037	0.0589749300446057	0.0419265780293551	0.4910817964287	0.26988321959585	6.34422040979736e-06	0.811451473036243	6.18726414479332e-65	0.358174464364522	1.17980088589916e-09	-0.486331909879008	1.48489343413721e-17	-0.238470396900818	7.11818898957878e-05	0.0945600785121415	0.119748350210572	0.367023834584445	4.25119725003605e-10	0.245513315698079	4.25305210957707e-05	-0.105677470965152	0.0819072164502197	0.000497232459264636	0.993487098718219
GMDS	blue	0.0960901462056469	0.113850215778291	0.0100725012684007	0.868661341351824	0.190946585966856	0.00155708059123521	-0.0449459973029735	0.46037606202241	0.0813778262925471	0.180845262127743	-0.00674118003526102	0.911879913651571	0.136209482171485	0.0246682193635727	-0.12712158701249	0.0361358179955104	-0.126648737822251	0.0368395123741164	-0.253914675427265	2.25475279180019e-05	-0.286703740041912	1.52465944340939e-06	-0.363117427299905	6.6968249134935e-10	0.131325853772089	0.0303652490743952	0.457319452912213	1.83299386524816e-15	-0.0617031723940292	0.310623469906547	-0.468690011678115	2.93101377295344e-16	-0.262158905029686	1.18363502643302e-05	0.0294480383864648	0.628713993726273	0.35118873960504	2.58383794455556e-09	0.120102989965372	0.0478345235346947	-0.0720752278587452	0.236111465782416	0.0391536594966806	0.520216656883596
PDK4	blue	-0.183287569698894	0.00240787763556907	0.0412047587705796	0.498581004222013	0.274762276016185	4.23598090200693e-06	-0.219772394761828	0.000259553847671752	-0.184449942460046	0.00225612401287171	0.0779462679877429	0.199999448929178	-0.0990219758406689	0.103186350964483	-0.0467245683521968	0.442801100370743	0.0924378906457788	0.128319681574003	0.0867041147201634	0.153850356967585	0.108526450418598	0.0739532497696413	0.115947167197511	0.056147446132961	0.193383780578708	0.00135068934387715	-0.399350253465357	7.76964070729692e-12	-0.0666566249177822	0.273304111838037	0.466040740657788	4.52029812146022e-16	0.140713677042424	0.0202553220397124	-0.0826983796313391	0.173847025572819	-0.243266909824103	5.02073579797114e-05	-0.233547008130202	0.000101107459713055	-0.0257579187283162	0.672350517357708	-0.0560303966652426	0.357288204635132
HMMR	blue	-0.00014692172898501	0.998075555318501	-0.0137401294983802	0.821531936707869	-0.0250814548384476	0.680475956448232	0.16515477742207	0.00633284510638395	0.135890341176477	0.0250101493827604	0.0178307966461047	0.769719361654168	-0.0871722086477153	0.151632018827838	-0.221608589280051	0.000229656181486049	0.10827478140876	0.0746295875944909	0.0950920086128101	0.117671442994564	0.0268910116742261	0.658825490014623	0.0238201308765732	0.69572483559233	0.151296473495872	0.0124842985656742	0.634773390870917	4.40147950888204e-32	0.176861589687316	0.0034274663913166	-0.512472116916595	1.28687121656635e-19	-0.346006658323057	4.56565316248098e-09	0.0711100940758828	0.242461274055929	0.317007303041567	9.16390749708181e-08	0.126370063813784	0.0372596455815671	-0.183657584569329	0.00235859122307238	0.0337363956188676	0.579585529474417
MCM4	blue	0.0374922160566828	0.538088353176005	0.0147435035958055	0.808741860227445	-0.123811893296092	0.0413093688538568	0.165597963139576	0.00619158016574864	0.214151269768931	0.000375169754229008	-0.131405594710594	0.0302638909547747	0.076404017520328	0.209072074203617	-0.326421758872289	3.58089987797325e-08	0.0701647422494758	0.248795786738195	0.0414912713471423	0.495597107480038	-0.173741382442644	0.00405167230143857	0.0786310018470845	0.196064318636524	0.213927352478209	0.000380642551971681	0.67213001313324	4.14635322715062e-37	0.608677903215839	5.81118301652659e-29	-0.460677582881488	1.07424498363425e-15	-0.169283231834257	0.0051219248413833	0.10684511055255	0.0785676323120303	0.214810551608973	0.000359477925940694	0.237666564702611	7.54178934141764e-05	-0.052121336328041	0.391870309302328	-0.160286301210725	0.00808544701924548
MYO5C	blue	0.0584095732618998	0.337206937914571	0.071697576059908	0.238582039746544	-0.00171376508663144	0.97755528264511	0.147631094649938	0.0148117617513175	0.11973370011281	0.0485289702983026	-0.00803219608697877	0.89509310727841	-0.0712215802618416	0.241721742585337	-0.311001635384005	1.64123589574192e-07	-0.0209883894980426	0.730400205429252	-0.0533382288408652	0.380894503624784	-0.223621995971322	0.000200584047201999	-0.253716919182378	2.28927075059116e-05	0.233658181600086	0.000100317603434357	0.546310940727288	1.45272522268442e-22	0.126470413220573	0.0371078923357252	-0.389659400723762	2.70116343617234e-11	-0.217416252404603	0.000303241214175765	-0.0716604097391007	0.238826156428765	0.307528711571051	2.28553871705596e-07	0.0965331381848708	0.112185727617616	-0.196163619837422	0.00114609570006527	-0.00216752468085851	0.971614748824466
CENPM	blue	0.104116455477165	0.0865497499648226	0.0136487814100844	0.822698758023602	-0.106679631179105	0.0790341100476119	0.24841101806047	3.42555034251194e-05	0.16306038432077	0.00704021507556447	-0.182831644715553	0.00246989585842194	0.0769180636448615	0.206015718282951	-0.28137080387415	2.42053874866913e-06	-0.0642443429054557	0.291079568659035	-0.241485306003684	5.72056319775495e-05	-0.364014711680501	6.03631065114416e-10	-0.19082702927174	0.00156791195375751	-0.0604831949859809	0.320305308042678	0.71827654828746	1.95770573560561e-44	0.120178789957083	0.0476930144207087	-0.492118087864118	5.37437044726895e-18	-0.15648095779096	0.0097433418977497	0.179363469887952	0.00299134018734512	0.458640915560913	1.48644093657448e-15	0.348678174127939	3.40883448280651e-09	0.123150632598617	0.0424145217116625	-0.018642822800153	0.75954683153055
DPM3	blue	0.0182766185048149	0.764129395359298	-0.0844276712137086	0.16498956383095	0.0720787102863557	0.236088768009581	-0.0420166179977482	0.490150588361819	0.0419184221446883	0.491166192576355	-0.0379362464750929	0.533282196326432	0.120872023161617	0.0464149966575039	-0.127259196230813	0.0359331811494524	0.0927980251006159	0.126832629394359	-0.105822671826919	0.0814857931804356	-0.207450291086187	0.000575015868713743	-0.204585278847671	0.000687433894316335	-0.122297008845082	0.0438778442560927	0.269375469225599	6.61362977754175e-06	-0.0334804085874586	0.582467351791394	-0.132104030032425	0.0293884046232165	0.0338594572862023	0.578202511253697	0.123995366008574	0.0410070677231592	0.183619457079037	0.00236362706119722	0.167281527287944	0.00568031080073378	0.166715900274385	0.00584769372949858	-0.0957944593253406	0.114971942132729
VRK1	blue	0.0177319618670974	0.770960232469832	0.0148690717070919	0.807144732151494	-0.0249570774782821	0.681973989658978	0.156004810509097	0.00997068479012131	0.146393507744399	0.0156792939287936	-0.141405656775936	0.0196420055477561	0.130226854806627	0.0317919872388648	-0.376123002618859	1.44016571085496e-10	-0.0100018045464812	0.869574940968819	-0.0314501374359293	0.605555518943412	-0.316745436969094	9.40227531128463e-08	-0.180637427141433	0.00278918984648351	0.157278313099046	0.00937290946209721	0.7685564140753	2.67750219691932e-54	0.36014275447749	9.42712750526282e-10	-0.427722400678066	1.59093622181077e-13	-0.14288194631328	0.0183872261782532	0.182450399096119	0.00252286765535928	0.301103317747991	4.17082514421818e-07	0.309962617776732	1.81297524136713e-07	0.0612909736578934	0.313872998972212	-0.0836186944001993	0.169090166901326
MBIP	blue	-0.126576800831317	0.0369475796394393	0.16816132024817	0.00542848900803669	0.0929640658313703	0.126151529527534	0.0897188454978913	0.139985631620255	-0.135126287791035	0.0258453823973256	-0.134529229052107	0.0265146540714009	0.0295929091215128	0.627025640261867	-0.199951699252323	0.000912992389093672	0.0119647232778111	0.844277104086819	-0.0783421945616889	0.197717143929689	-0.0206718809842903	0.734311752985454	-0.0731949629701968	0.228892185405329	0.346559822639708	4.29858306978451e-09	0.250119445639094	3.01156428106161e-05	0.285789917067086	1.6514478378206e-06	0.0661994720216831	0.276614774630926	0.00792837510094896	0.89644144481261	-0.257528824478334	1.70436293690224e-05	-0.0647678240205369	0.287157976328985	-0.00895392953123512	0.883136080243458	-0.0439087797306412	0.470801826607131	0.0715045994724615	0.239851460277648
GALNT1	blue	-0.121811250069298	0.0447293185324933	0.115538843159728	0.05702514511864	0.0474348070981324	0.4358909109936	-0.12356119800117	0.0417254628834539	0.0199495618625761	0.743264052821421	-0.0740241471753212	0.223647847859064	0.048696713372696	0.423767120672541	-0.36477524027661	5.52634623559746e-10	-0.182039018354397	0.00258118397322747	-0.14076763000184	0.0202069121822508	-0.381295498282927	7.66651824222744e-11	-0.390878166153836	2.31450941286306e-11	0.315089400376706	1.10538228619771e-07	0.285330977462377	1.71886515006795e-06	-0.0345235890049278	0.570765494347554	0.011524174379172	0.849941915528181	0.292453449283371	9.16387286244708e-07	0.168001554874995	0.00547345983953802	0.395717158795351	1.24550224925334e-11	0.18149323344788	0.00266044475853001	0.187730328609048	0.00187364889167213	0.135146270402524	0.0258232364785295
SPC25	blue	-0.0687621646500953	0.258404534149443	0.0722640381847176	0.234883051030488	-0.138952463277692	0.021891811516552	0.210102729120221	0.000486358181050477	0.149018767452054	0.0138893091618224	-0.116093165543465	0.0558363478544202	0.0334061977411033	0.583304036405611	-0.253575033026116	2.31434416395818e-05	0.275160658884273	4.09713613432504e-06	0.259863809138241	1.41932020723821e-05	0.0998510525392102	0.10031859723856	0.264077974125049	1.01557392104724e-05	0.139413384190482	0.0214528441315048	0.663114301041911	7.88655292701733e-36	0.365237859480339	5.23686215782264e-10	-0.389618185450921	2.71528181016712e-11	-0.208461436187872	0.000539587540864667	0.113771261292981	0.0609564859163921	0.164552774232247	0.00652935179969881	0.138403177086072	0.0224250662710539	-0.117003349620491	0.0539289376934753	0.0188644423987319	0.756777615111209
ZWILCH	blue	-0.0496440683531152	0.414795727426684	0.0531984017565164	0.382146047198833	-0.0303131195599191	0.618661103438377	0.0851227127078328	0.161526332386144	0.214116136895007	0.000376023576542969	-0.127207006571945	0.0360099194721681	0.067467569729772	0.267497837217545	-0.504172742613512	6.07443993527567e-19	0.107667291915606	0.0762828780641218	0.103039023835151	0.0898756246876473	-0.315723613135247	1.0390774571281e-07	-0.0603697359380143	0.321215593530034	0.413848034268345	1.11520059945637e-12	0.811823702940579	4.86953675667381e-65	0.387873787430105	3.38337853365225e-11	-0.370598705629205	2.78974666951237e-10	-0.0268787354975575	0.658971440071705	0.293952673460914	8.00989305469591e-07	0.317274580510663	8.92661790324757e-08	0.32994304842804	2.49888208772578e-08	0.039208405477588	0.519632990804077	-0.0245690979155346	0.686654907772472
ARL5B	blue	-0.204803668058109	0.000678197198805791	0.122304054021588	0.0438655957751732	0.10524269740672	0.0831796017721986	0.0664335329995947	0.274916343771	-0.00360434456168024	0.95281606389378	-0.0895266455036711	0.140840002207386	-0.0862612461177198	0.15597165249121	-0.402614143850861	5.05994532947217e-12	0.254808373142292	2.10481154999182e-05	0.237003655899743	7.90884613869307e-05	0.0783994681685248	0.19738856751133	0.148267963337297	0.0143819412823489	0.539410957567871	6.17066476537779e-22	0.459035283995186	1.39607883200422e-15	0.349843876319622	2.9982035253056e-09	-0.0917285701664876	0.131287951894274	0.0311232724909405	0.609310388011702	0.060297244765137	0.321798071361804	0.180773978411599	0.00276827523772342	0.0964480044900191	0.112504116940888	-0.0760835994719643	0.210993629392188	0.104642787654696	0.0849613590492672
POLE2	blue	-0.059904536413907	0.324965454122574	0.152759653538182	0.0116491918619695	-0.0775406252181138	0.202357541794839	0.263320131977429	1.07903736584584e-05	0.14853212373848	0.014206895119013	-0.201625246168638	0.000824646343753754	0.122238505356549	0.043979667215762	-0.26894616724074	6.84987221877082e-06	0.076244240079812	0.210028681796521	-0.0475320679330414	0.434949460050345	-0.17610081660845	0.00357106064509872	-0.0301742453982847	0.620270216636791	0.138388834821561	0.0224391390709588	0.759049853170918	3.00013149603672e-52	0.347407181155801	3.9185610063507e-09	-0.472795958638409	1.4865487326624e-16	-0.224746315032863	0.00018588404920572	0.0677252390751627	0.265670737375223	0.316098671665107	1.00168557606588e-07	0.272372167982981	5.16788325780991e-06	-0.0175331908103902	0.773457566055056	-0.0631743053953009	0.299206570266804
LIAS	blue	0.0587510910653255	0.334384769605341	-0.00952464344835825	0.875745667295657	0.0853646598362864	0.160333662747669	-0.0232182832312275	0.7030447327745	-0.00649293859005894	0.915112466575161	0.111754940770177	0.0657109060076712	-0.0455259868677699	0.454602655084664	-0.205516592877659	0.00064883689519074	0.104498779953269	0.0853936046569082	0.022650577087546	0.709974583779188	-0.0970808080698303	0.110154375219168	-0.0942226276603465	0.121080649331921	0.386292272154699	4.12553858999874e-11	0.376355212271629	1.40030673389933e-10	0.207959856484834	0.000556901015966155	-0.213497213995042	0.000391364386486089	-0.203571126381813	0.000731870461039122	0.0642043918493553	0.291380320854153	0.226421588192547	0.000165838012290273	-0.0227917117731477	0.708249531310255	-0.112815683867803	0.0631731448425179	0.111940744715614	0.0652604407041113
ZNF367	blue	0.0173012527255762	0.776374555220405	0.0182261452845211	0.764761649864486	-0.064240747055113	0.291106629774031	0.131665735270183	0.0299352356598332	0.17900503135527	0.00305056511905061	-0.0772942577346388	0.203799530224099	0.0601416720842934	0.323050435234721	-0.221241938473729	0.000235356337898322	0.0484177070194793	0.426430655282874	-0.0235477337776197	0.699034388526532	-0.117107150272944	0.0537148870605573	-0.0526439694864739	0.387133215858748	0.210873841001073	0.000463069757506639	0.67138418365138	5.31131263788419e-37	0.217443638948078	0.000302696256712924	-0.365059589294735	5.3466284097837e-10	-0.177971649218065	0.0032273117586914	0.164085230048865	0.00668571195695811	0.239715236886443	6.50610073995557e-05	0.197079404317544	0.0010852019494595	-0.0820137339865688	0.177449749663564	-0.103198764639958	0.089376164947274
TRIM59	blue	-0.157314663856228	0.0093563235964314	0.188554365953824	0.00178737539840943	-0.133695516898103	0.0274740782328517	0.142244290282395	0.0189203791064107	-0.0147376333689302	0.808816544364775	-0.22520410019312	0.000180192329507776	0.110378599975396	0.069127659190354	-0.312437183070562	1.42949249476609e-07	0.0814687084531008	0.180357067946709	-0.0123362054422305	0.83950659317189	-0.190066686453611	0.00163842603328069	-0.0463028266393077	0.446933690502843	0.286820237716051	1.50918122414254e-06	0.511452041277628	1.56087081204041e-19	0.264983606802133	9.44381068987023e-06	-0.021369437448228	0.72570029468519	0.304616430643412	3.00723971380242e-07	0.0674983338698804	0.267279242242423	0.252520823572672	2.50894374070126e-05	0.324878626453462	4.18640436317304e-08	0.236843832286297	7.99982045912906e-05	0.0600019090864726	0.324178221732604
FOXM1	blue	0.108036493958931	0.0752745865604039	-0.00739089698702125	0.903426418847079	-0.0436049588037824	0.473880089784731	0.188720402747275	0.00177043778909452	0.168868279453562	0.00523344961220559	-0.095114912708914	0.117582649831562	-0.014776745086929	0.808318977065103	-0.22801453582694	0.000148669122617725	0.0909154767856827	0.134755286649273	0.0480060216709976	0.430378489220968	-0.164107697291126	0.00667812238375957	0.106416569121095	0.0797802772975755	0.0378996638379538	0.533677347114836	0.689307431762093	1.12470099252856e-39	0.3601603079946	9.40822072317129e-10	-0.447381997582814	8.61232649305206e-15	-0.202436341630256	0.000784729392170879	0.0190668866350518	0.754250711990113	0.170529216564195	0.00479976894006963	0.198781139721293	0.000979882912537456	-0.119102914608677	0.0497346245892928	-0.195210478756769	0.00121279597077955
ELOVL6	blue	-0.0527726860724077	0.385971894118891	0.0121170545744739	0.842320193935532	0.00209187418124835	0.972605050786965	0.0428486531408505	0.48159041212059	0.168322200167756	0.0053835399200375	0.0684293878522718	0.260721368274353	-0.0301596081313227	0.620439921895951	-0.234671977963034	9.33773578630327e-05	-0.0439320973780353	0.470566030405128	-0.0619918785707929	0.308360677772533	-0.161364121813369	0.00766396199667205	-0.19980842755911	0.000920947271715329	0.279074907903256	2.94483781970069e-06	0.464861475064556	5.47513857796774e-16	0.10522051533696	0.0832449432008032	-0.286456807737102	1.55797087720108e-06	-0.113323537832768	0.0619869632656792	0.0559213481135811	0.358226219473357	0.37640672982941	1.39161011990982e-10	0.132274004646288	0.0291786502074352	-0.130353660938173	0.031624500996198	0.109052865326747	0.0725546661287658
ZNF468	blue	-0.116109055222544	0.0558025759017507	0.0791489871042975	0.193125185578819	0.0859078956721454	0.157679934713641	-0.00501885691797347	0.93433465600387	-0.0415080417456487	0.495422745687808	0.0938392980148714	0.122608043109745	-0.0178993760498409	0.768858691387414	-0.201003472771484	0.000856505402591078	0.183254222972421	0.00241236519084086	0.270790045062004	5.88884204970087e-06	0.143949802599272	0.0175236382658282	0.233559164560936	0.000101020808285649	0.349078879927143	3.26189166650723e-09	0.32184510348967	5.67701982044467e-08	0.279509372513269	2.83796180845417e-06	-0.130897470211367	0.0309147418698724	-0.113305347195889	0.0620291319192103	-0.00509308566449594	0.933365699550212	-0.0269620520213355	0.657981153358285	-0.0733820761981278	0.227701212091114	-0.222260402950064	0.000219839638794892	0.0493676677259106	0.417401619438894
FOXD1	blue	-0.0404536501478486	0.506448325157861	-0.0398387187755339	0.512937286598138	0.0599032329003446	0.324976001070477	-0.127899898806812	0.0350023541866548	0.0875184706408591	0.150006703351162	0.0837306887856404	0.168517990147608	0.0798894792689843	0.188979599707487	-0.28260913411398	2.17604799904426e-06	-0.144431112099406	0.0171461013976584	-0.0370691629737686	0.542687475144887	-0.4363723325113	4.51300348805679e-14	-0.335633977239848	1.38362084177058e-08	0.221095858794072	0.000237663934114371	0.29942747167477	4.86775855539691e-07	0.0295707083877389	0.627284246483924	-0.192044784516068	0.0014607461850916	0.0817422788570457	0.17889339893017	0.298370847778129	5.3631895694952e-07	0.36161979973845	7.95845727158092e-10	0.286501563766363	1.55188206433315e-06	0.189141640246039	0.00172812311448055	-0.0535260493273186	0.379217332211045
INTS2	blue	-0.0200747572577991	0.741709888476789	0.117967536248046	0.0519676731676753	-0.0448021197096797	0.461814554813976	0.189833049694051	0.00166066931174471	-0.00991076111487087	0.870751731971327	-0.175482958903033	0.00369166047874495	-0.0210284529932563	0.729905578003526	-0.281184212814361	2.45957871252907e-06	0.211090494771403	0.00045671526736013	0.0831463230271772	0.171519454686313	0.0886172687039066	0.14493652145883	0.100659643177351	0.0975829247427547	0.216804760230627	0.000315649668312142	0.455363661980683	2.49541393157176e-15	0.227525186359062	0.000153757665575929	-0.116764005044097	0.0544251972233201	-0.0842747420897079	0.165758981203503	-0.168186824856736	0.00542134074338105	0.145240501272101	0.0165272078876878	0.0891654896316821	0.142456194484273	-0.0907911483092852	0.135291617518832	0.0197065901152764	0.746283247692935
ADK	blue	-0.10666752994743	0.0790683105055548	0.131242096608502	0.0304720243348391	-0.117337014624799	0.0532433862981743	0.105641944825862	0.0820105928611989	-0.0452541741665472	0.457303303065494	0.0572858219070353	0.346600278905498	-0.053052966486403	0.383450444947706	-0.232379804032835	0.000109760058682708	0.328240056097018	2.97548791215065e-08	0.286584397232789	1.54067298698903e-06	0.358217733224209	1.17401615629298e-09	0.342850088620155	6.42555022445788e-09	0.256638606441182	1.82669381296892e-05	0.387752709291036	3.43526970732835e-11	0.314574047720807	1.16224127171828e-07	-0.13970079115219	0.0211830014083544	-0.140960782815333	0.0200344258994226	0.0569147799248884	0.34973782218685	0.0841706297696342	0.166284325105697	-0.0831881448581096	0.171303332867431	-0.232583731243666	0.000108199890548998	0.239560772606136	6.57926480138786e-05
MTHFD2	blue	-0.0183962422781944	0.762631549186475	0.0130462154058023	0.830405201381748	-0.00570942920422817	0.925324088839048	0.0689686716802099	0.256973963237159	0.178509134038004	0.00313425612273806	-0.0743248112230429	0.221767515614842	0.150990553428656	0.0126654207637446	-0.487723531502609	1.16494251555318e-17	-0.0104113479610089	0.864284934603711	-0.0379779154364961	0.53283228439988	-0.438218423298317	3.4328402349236e-14	-0.21168668813064	0.000439644098119356	0.383945218957277	5.52657731477562e-11	0.787928520457717	8.52660095931312e-59	0.348172119009661	3.60358712378328e-09	-0.494532667220674	3.49670512736286e-18	-0.093678642300498	0.123252617266226	0.226254206340227	0.000167745964567136	0.490488471241881	7.1693608478303e-18	0.345775134081169	4.68213903393729e-09	0.0960897129457857	0.113851853113326	-0.021933589708519	0.718760812448612
SCO1	blue	0.0108070182820782	0.859179860933955	0.00218516048290364	0.971383893767527	0.00117269794712545	0.984640421131256	0.101086953418601	0.0961613557748351	0.128975942709937	0.0334851174486632	-0.118858906374599	0.0502076632377613	0.111109097224136	0.0672965638948571	-0.386256231629928	4.14417491942172e-11	-0.125488472149642	0.0386155526179147	-0.118006338539447	0.0518900035400351	-0.367957543946356	3.81017148868874e-10	-0.338936868070752	9.76357399935799e-09	0.282067719868789	2.27989126961335e-06	0.612163175633476	2.31312680314925e-29	0.124815531832828	0.039678404449218	-0.357125322172089	1.32883028518805e-09	-0.06942647036394	0.25382209675048	0.14780078437534	0.0146961525182029	0.457703401107652	1.72487570396177e-15	0.291444479494222	1.0028354322796e-06	0.194201295291438	0.00128728964009711	0.00998567689780982	0.869783379651338
ME2	blue	0.00131184604032049	0.982818174416725	-0.0156579041110633	0.797129935888874	-0.10128987563661	0.0954920734630955	0.115136456051032	0.0579011560789938	0.196986135537729	0.00109126475968626	-0.07355535659085	0.226602207182091	0.0940152124787019	0.121905255860994	-0.374943361703808	1.66029786571509e-10	-0.040749324329279	0.503343624542289	-0.0862991964936273	0.155789014029608	-0.264377731441751	9.91463544367441e-06	-0.281382386819325	2.4181348827892e-06	0.331791594967865	2.06503359100331e-08	0.447354477276915	8.64870688090201e-15	0.0389526626851184	0.522362432707419	-0.225134880004662	0.000181042370183081	-0.00150197086301078	0.9803284958813	0.149206832436597	0.0137682571164766	0.487672609131867	1.17535599437975e-17	0.342430521885796	6.72221294345594e-09	0.22088205487076	0.000241079442622316	0.128909161391522	0.0335776240695961
ATP1B1	blue	-0.0354434112224058	0.560540688073217	-0.0298791844279186	0.623695041442922	0.121263190119002	0.0457065959170395	-0.0873938273392171	0.150590236263442	0.0848922707351712	0.162668470195543	0.127204836859474	0.0360131127673092	-0.062320548525179	0.305797891628736	-0.442561682753822	1.79171591336164e-14	-0.0685021733026345	0.260213409894736	-0.0169664168289067	0.780591175366573	-0.35623264398557	1.46986633531392e-09	-0.301246668753462	4.11587373116396e-07	0.332579575882987	1.90307896423269e-08	0.451202049977215	4.7796531289278e-15	0.0696880949911442	0.2520329209216	-0.376145448998136	1.43626513745664e-10	-0.0536754294350426	0.377886650843721	0.319681807168542	7.03990028820601e-08	0.394529560042032	1.45143384508959e-11	0.136278413736488	0.0245948967347196	-0.102966380556179	0.0901034954469479	0.075505449596971	0.214492881790994
HMGCR	blue	-0.0673270886656217	0.268497580190871	0.0777117001381735	0.20136059954937	0.0348773857501519	0.566822224692506	-0.0953738061746065	0.116582620197712	0.128699675000238	0.0338692198814708	0.146078308383877	0.015907223872016	-0.0789436455652453	0.194286452699682	-0.364113185131597	5.96779388755189e-10	0.158652058673224	0.00876392755280231	0.199358933750705	0.000946320900288183	0.0462284466103628	0.4476647870397	0.0104223062931948	0.864143469562016	0.472231895833258	1.63274353007075e-16	0.522273710567565	1.94762239021257e-20	0.201115984896635	0.000850657571430085	-0.358096393774659	1.19030833551843e-09	-0.262694383705149	1.13425927669706e-05	0.0931393463124248	0.125435605373357	0.214770320296641	0.00036041772439109	-0.0687510748670619	0.258481513289096	-0.384401054146088	5.22245162954176e-11	0.0927171118763189	0.127165565646164
KRT8	blue	-0.0135702732381005	0.823701882297547	-0.0671597356849249	0.269691885976296	-0.0558182144613663	0.359114771595796	-0.0118850240492801	0.84530133474863	0.250652125557691	2.89247367361946e-05	0.0227545403155439	0.708703724399791	0.0357549494582628	0.557097720841524	-0.314006777636773	1.22808094945667e-07	0.0264079032320358	0.664578813620786	0.136402835486398	0.0244630243737192	-0.237498860587762	7.63310380778898e-05	-0.0248325055290814	0.683475616982591	0.199015484064549	0.000966140706229968	0.480474237337142	4.07465843276351e-17	0.170375274512951	0.00483855897201045	-0.350071520197991	2.92380495966525e-09	0.000196144368954854	0.997430817718141	0.0994468012426348	0.101708897832532	0.249778212160934	3.09027259467092e-05	0.285156638045754	1.745158194845e-06	-0.0433531498436176	0.476439691488856	0.0662052242059089	0.27657294964173
SNRPD1	blue	0.0140578458949349	0.817476705779874	-0.0358859599954521	0.555652922743995	0.0173565737540364	0.775678518999133	0.114937793113643	0.0583377362628464	0.219945853621966	0.000256581485686487	-0.107991238371971	0.0753975947574787	0.146334274276918	0.0157219080924617	-0.480093771250011	4.34786997355709e-17	-0.0627373124429397	0.302568449784982	-0.000274406758782601	0.996405709596561	-0.499279654354866	1.48711195348503e-18	-0.28111261640992	2.47471761967404e-06	0.319015865417635	7.5194269889833e-08	0.749926363511834	2.27217089730957e-50	0.259381858588954	1.47417048197453e-05	-0.4065297560991	3.00610015860002e-12	-0.0220838424253004	0.716916449866001	0.243043330168201	5.10390661923935e-05	0.42656789116505	1.87721300478446e-13	0.414648754037502	9.99068085361836e-13	0.208637473629012	0.000533630279360684	-0.0332863916958323	0.584655955116687
DHFR	blue	0.0522286858858029	0.390894460553559	-0.126732422889641	0.0367141335550507	-0.00479450430345553	0.937263859945658	0.0164401354933291	0.787231629453615	0.121224779903536	0.0457757530757096	0.0364939045296092	0.548972354467169	0.0647194763034109	0.287518673586113	-0.156977028823346	0.0095113843471058	-0.00384375582967326	0.949685972362152	-0.00761164808070859	0.900556644471935	-0.150980003896972	0.012671707737017	-0.158090077309251	0.0090086709182628	0.174655049051627	0.00385903190005585	0.609619417450419	4.53605565339045e-29	0.0976922728617019	0.107920667539721	-0.479018703172203	5.22071036363623e-17	-0.253133483700146	2.39404567395597e-05	0.215486391730643	0.000344027167723841	0.404486906104339	3.94779808422441e-12	0.206679504075585	0.000603456190896025	-0.0455172174716401	0.454689645380427	-0.00133294620058567	0.982541859835469
CYFIP2	blue	0.157605274460873	0.00922465932817618	-0.0878923908426409	0.148266438837002	-0.0772322531202315	0.204163611649097	0.125797200266294	0.0381360527958759	-0.0330053250860819	0.587833248615523	-0.0338420590162999	0.578397946545837	-0.0438449050419415	0.471448081796691	0.376536723298394	1.36989874907326e-10	0.0467181684393614	0.442863649454856	-0.0628630944787092	0.30159823120033	0.403675342627077	4.39692447564604e-12	0.0332871741106086	0.584647121471181	-0.243302275240521	5.00769759008983e-05	-0.339230160847011	9.46406748646745e-09	-0.409268657896203	2.07996885402948e-12	0.136118685120972	0.0247650876712395	-0.112147010361346	0.0647633372701793	-0.198756169568694	0.000981357751315343	0.0264355208059577	0.664249382590886	-0.0930486897895094	0.125805493173104	0.0170806863194051	0.779151440614764	0.105550534180626	0.0822770696420709
WDHD1	blue	-0.0387134454186218	0.524922119520799	0.0915589396396417	0.132005582410116	2.39930191950142e-05	0.999685728708519	0.143169284766346	0.0181512842314866	0.158231700778869	0.00894642845637558	-0.181715849306044	0.00262785234939769	0.0913846633360159	0.132746010944122	-0.342332272088607	6.79357302538074e-09	0.0602125645433943	0.3224793578315	-0.000709548460759457	0.990706225816158	-0.269061779064985	6.78547379667945e-06	-0.134801101984093	0.0262080746386405	0.383385463326652	5.92366262893752e-11	0.804986025059524	3.64794029519311e-63	0.383754737166694	5.65870590888865e-11	-0.35822526670548	1.17301179950694e-09	-0.106557744584919	0.0793791327226478	0.0570712144256978	0.348412827679223	0.301298601540011	4.09613803697525e-07	0.293386721735871	8.42813431128766e-07	0.0214972620429125	0.724125972165387	-0.0450449368202668	0.459388309639572
TFDP1	blue	-0.0669340247684499	0.27130839279114	0.0402024214520461	0.509094177646563	-0.0447390440549639	0.462445973231082	0.159693429354484	0.0083259828086859	0.19412457525338	0.00129312113147849	-0.0710772185330721	0.242679652178687	-0.0167112813922469	0.783808440354297	-0.535696410019689	1.32603994255064e-21	0.154364487309606	0.0107902682981131	0.477382170842693	6.88879334077405e-17	-0.155674371076503	0.0101312072983632	0.180625020191733	0.00279109722676181	0.327797179376677	3.11313402990008e-08	0.654515215656204	1.19203601663383e-34	0.486277685638018	1.49896715656572e-17	-0.331121529223409	2.21315024306394e-08	-0.0708638901560244	0.244100042833022	0.177046172684967	0.00339342420493093	0.190249702602167	0.00162119286617434	0.194171873598764	0.00128952312400624	-0.0395546550169988	0.515949301485182	-0.162172626366024	0.0073607658558619
PTTG1	blue	0.106491619456391	0.0795668211785091	-0.00740038638421629	0.903303030164612	-0.0824903583958537	0.174935874976645	0.165159343622053	0.00633137504923494	0.12431075524865	0.0404917688336494	0.00540592465992112	0.929283102670415	0.0906910754866938	0.135724503866649	-0.233422848974561	0.00010199647423212	-0.0165685188827085	0.785610288330571	-0.0809860610303712	0.182960889784586	-0.190519729959961	0.0015960693577513	-0.0926894733653323	0.127279445542323	0.0039251411089373	0.948622104887328	0.648011156674267	8.77235455789963e-34	0.0691275750250993	0.255876893640784	-0.594215049460073	2.35948875614866e-27	-0.321266783831267	6.01414182482835e-08	0.214498192448376	0.000366834834953657	0.379716484648308	9.30458836517151e-11	0.285445448691194	1.70180750113887e-06	-0.047944623227011	0.430969068610484	-0.003926258324839	0.94860750128277
NCAPG	blue	0.0521592456527751	0.391525531210675	0.00358244234741977	0.953102452930337	-0.104769232731564	0.084583280879647	0.219915795133415	0.000257094278780981	0.134878754611672	0.0261210704376118	-0.0313469847090942	0.606739375428255	0.0500771407790626	0.410732030210612	-0.343436047762242	6.03234196085819e-09	-0.0264725391264877	0.663807917698422	-0.0736266168498478	0.226151343297777	-0.270934824874763	5.81908241226977e-06	-0.0397325611215859	0.514061841566889	0.072468252527793	0.233559490131462	0.794409855076317	2.0874432667819e-60	0.328446856998309	2.91324326302653e-08	-0.585149716198453	2.18978309177068e-26	-0.221529750498131	0.000230870868483692	0.262675450967328	1.13597118357131e-05	0.343448049227192	6.02453678926681e-09	0.335267902300871	1.43776878191246e-08	0.0060650301188236	0.920687858307092	-0.117252085278498	0.0534171924478296
MELK	blue	0.0494209196492746	0.416898817947154	0.00472606915715711	0.938157536273213	-0.133375135839823	0.0278506102495351	0.194367656966777	0.00127472731857199	0.210328714406202	0.000479423065104464	-0.0296044556998246	0.626891157449339	0.012489990598034	0.837533414609911	-0.37674404330117	1.33595184879213e-10	0.0985982232698329	0.104676926648321	0.155643781034075	0.0101461825736363	-0.141486702942769	0.0195712387395138	0.0881643156767017	0.147010534164417	0.110830655930035	0.0679897792751381	0.759189692173916	2.80340255744178e-52	0.42719774285875	1.71531255865271e-13	-0.528682996421757	5.47974918038633e-21	-0.224048245368812	0.000194887650524086	0.217236757983878	0.000306835604377619	0.133210895604295	0.028045345260296	0.217064458450518	0.000310323198817911	-0.125849215024358	0.0380557639210587	-0.202429362123166	0.000785065136482681
ACAT2	blue	-0.0600324077017183	0.32393190268672	0.0867879079643222	0.15345146102076	-0.0869184447966972	0.1528316020867	0.0871269816883783	0.151845290233104	0.128593090169549	0.0340184058455471	-0.0111045050183429	0.855345425176125	-0.129734849273331	0.0324490094199878	-0.332609196905094	1.89723658343408e-08	0.162119786620049	0.00738024939580207	0.189347755880529	0.00170775693758638	0.084327050759621	0.165495504213539	0.197768549164561	0.00104135621276338	0.274846579658491	4.20623044297418e-06	0.569726332695043	8.29285812384857e-25	0.298275569798767	5.41016648839258e-07	-0.294305039389445	7.75961378892625e-07	-0.154291762410883	0.0108279455432471	0.0378330179668422	0.534397606697051	0.0757911216369244	0.212758685781543	-0.0399032510422912	0.512254303338925	-0.315826945884618	1.02864361555568e-07	-0.0343473649724227	0.572734448512247
LRP8	blue	0.0925021698798205	0.128053278910839	-0.0372998238187659	0.540177486401163	-0.103625541670043	0.0880526636328048	0.218166222891147	0.000288643026667732	0.142766053167408	0.0184831422647375	-0.11943195155201	0.049102638268606	0.0203103209334551	0.738788464927534	-0.166370108915279	0.00595218671899836	0.056979529471779	0.349189010632498	0.0418472439385581	0.491903065117278	-0.221569846690027	0.000230252350074047	-0.0352339675783354	0.562861102826248	0.0243824842135467	0.688910652411576	0.587779080538568	1.1557969217376e-26	0.285945625398946	1.62915439462224e-06	-0.378797020960492	1.04102392731406e-10	-0.0882259945195716	0.146726794763913	-0.099056978186041	0.10306398228491	0.170963185199233	0.00469192018017666	0.202499491054185	0.000781697652117472	-0.0419481529729379	0.490858578774231	-0.0150743883287408	0.804534989968108
FUT4	blue	0.0019642533651288	0.974275763963151	0.0162490231811016	0.789646865619002	-0.0129335500642957	0.831847946254229	0.0939173872091093	0.122295685247008	0.0784510063577506	0.197093234837717	-0.0513231764929534	0.399171877872658	0.0261453788425918	0.667713496266203	-0.0718438423897984	0.237623030774277	0.154278509078347	0.0108348243305813	0.0422474597654921	0.487767506228513	0.15251812888767	0.01178354986751	0.00947449166533365	0.87639468162694	0.190905991794717	0.00156075055567377	0.449495503152108	6.22346929665585e-15	0.16034571390046	0.0080616869186961	-0.353972507171949	1.89490709216525e-09	-0.304701470041143	2.98336417582097e-07	-0.190764233915495	0.00157362855649178	0.149005309262262	0.0138980075312231	-0.00972764930337942	0.873119421374839	-0.24410977843207	4.71853648255365e-05	0.076811811940835	0.206644796308758
SLC25A33	blue	0.0629926050571213	0.300601407063905	0.101697104090788	0.0941601379689073	-0.0557863910039052	0.359389225733366	0.182080536104678	0.00257524339976267	0.0305548954732626	0.615864020475205	-0.043900793152524	0.470882604584198	-0.0210256242257225	0.729940498552326	-0.175899841239531	0.00360989219261831	0.143215732651538	0.0181133931024318	0.138775620212149	0.0220622829464965	0.0515027565647815	0.397522019789385	0.259884407867404	1.41701956793903e-05	0.228196735135854	0.00014681511927144	0.519735986986949	3.19423272767977e-20	0.348301754379209	3.55269553341911e-09	-0.255175528538533	2.04598988888091e-05	-0.228755575788419	0.000141262666215432	0.0460754563924689	0.449170682237856	-0.0620995101036218	0.307519875654534	-0.0068184870506559	0.910873529901408	-0.166488770070821	0.0059161420149473	0.0267131430528323	0.660941409922007
KIF18A	blue	-0.0189841160456107	0.755283537678332	-0.0770062697783041	0.205494533400742	0.00393458397235578	0.948498673741537	0.115945311589698	0.0561514093437035	0.194574406185069	0.00125927210910764	-0.132408979893861	0.0290130000243063	0.157953437135347	0.00906908742365122	-0.276588587042487	3.63425790670864e-06	0.017512460841718	0.773718149509621	0.0425268318012924	0.484891760598803	-0.223785726332217	0.000198377799946313	-0.0733898711936172	0.22765169250714	0.332018152542414	2.01715405799751e-08	0.738163406505546	4.59946643066365e-48	0.34337460418923	6.07245535978309e-09	-0.354780370143554	1.73084578793536e-09	-0.120771723000507	0.0465981129150009	0.0763366645626392	0.209474941415545	0.303027838435852	3.48846734656034e-07	0.371299526408696	2.56705992429791e-10	0.0798952740753203	0.188947417285594	-0.0123667686690462	0.839114363822141
CGREF1	blue	0.113563143457683	0.0614337196572293	0.0734220760183632	0.227447184515234	-1.86535239712543e-05	0.999755667801493	0.0776655975518643	0.201628911889541	-0.125925204403089	0.0379387253218338	0.0492489607658557	0.418523721858156	-0.0826770931963812	0.173958213762628	-0.0568180126602295	0.350559027233484	0.133325899324041	0.0279088665499855	0.197708943500037	0.00104508311834896	0.175099781193414	0.00376829087839263	0.345352308398248	4.9023378112663e-09	0.0419133109281862	0.491219086799991	0.0896913221910362	0.140107734828118	0.239887670251668	6.42533018914572e-05	-0.129055307390124	0.0333754621550593	-0.134620943017793	0.0264108895903716	0.129145734852119	0.033250894334524	-0.163870384418234	0.00675867847811832	-0.13613081468303	0.0247521281193871	-0.171509589102042	0.00455923418249967	0.0410665265523681	0.500024018754405
MOCOS	blue	0.0262116757186136	0.666921328884672	-0.140389545681665	0.020548275644759	-0.0159205338968187	0.793802929899565	0.113891838392681	0.0606813913952334	0.170651586904315	0.00476913417106697	-0.013043054227345	0.83044567437327	0.175567709943	0.0036749028539484	-0.0835680561778212	0.169349351681666	-0.165926580533829	0.00608866245444453	-0.215030878114234	0.00035437141205903	-0.423532832989274	2.89151553918608e-13	-0.385850392326913	4.35976886024832e-11	-0.0204118789946053	0.737530110949317	0.428949001167045	1.33353504085709e-13	-0.0723619487561076	0.234247812130934	-0.36348109751503	6.42107539335873e-10	-0.0420973233343406	0.489316723956968	0.16943269927509	0.00508227946778791	0.453464338776229	3.36076220241108e-15	0.410612792126222	1.7339114495282e-12	0.189645588250283	0.0016787158945205	0.100255073615237	0.0989441842370192
SGOL2	blue	-0.063888474743374	0.29376586497929	0.0510478054166398	0.401709742730124	-0.117520036458297	0.052870432555557	0.198465339525081	0.000998686549834686	0.109089011615229	0.072459427753904	-0.0355360220300046	0.55951612920011	0.0536170935525688	0.378405967395851	-0.300143298754501	4.55739202884601e-07	0.174092288623782	0.00397668235380203	0.204189254020009	0.000704480842093332	0.0651537918738904	0.284289362967417	0.161305330960475	0.00768643719329892	0.114758120110366	0.0587349228047335	0.607420470297174	8.0796343589116e-29	0.287638943938814	1.40456724199894e-06	-0.360766824198307	8.77706386231411e-10	-0.129096306595042	0.0333189348265509	0.186550975014293	0.00200374978596998	0.168199701906433	0.00541773485964549	0.180107032948701	0.00287179489814073	-0.101696948501385	0.0941606440169883	0.0175402468486332	0.773368874807382
NUF2	blue	-0.020048455877245	0.742036304773703	-0.0278174342297628	0.647848978249174	-0.00202394787740626	0.973494275088271	0.105455142142224	0.0825558968170325	0.0910690733930446	0.134094956672714	-0.0350424071175014	0.564987418285322	0.0340938344014183	0.575572761232262	-0.284005691889214	1.92862982413346e-06	0.0404240799023374	0.50675937480125	0.182684328686884	0.00249024338762918	-0.146280245269058	0.0157608663432582	0.147313703579056	0.0150301404547549	0.105171304493947	0.0833900505510523	0.641786352651527	5.66432989871935e-33	0.412758500574841	1.29459310384631e-12	-0.40575715191075	3.33317965869502e-12	-0.127943974207572	0.0349390800178905	0.148099459950274	0.0144945858612581	0.0581926623957066	0.33900728654837	0.170366808607814	0.00484070035449441	-0.0729473228063171	0.230475182593654	-0.13760678287271	0.023218144754046
RFC4	blue	0.0450790445162679	0.459048072790767	0.0948857961213584	0.11847323271986	-0.121606014789997	0.0450932126970809	0.267366333301039	7.79024273366994e-06	0.0503544250191739	0.408142550979591	-0.0922249494756504	0.129205268710589	0.031725227524953	0.602403425081166	-0.297974951618145	5.56098673846067e-07	0.136577800420849	0.0242786133107955	0.112866031757681	0.0630547216381118	-0.0454576540002854	0.455280747400483	0.21500232474491	0.000355029368119347	0.086024571191031	0.15711431195003	0.693693184426133	2.32714201026379e-40	0.42190597996572	3.63846143355774e-13	-0.468665601838662	2.9427872987547e-16	-0.264630063275429	9.71590170324424e-06	0.11410695809635	0.060193140582831	0.148841269474897	0.014004415648445	0.149615467086864	0.0135084198523087	-0.149652578221466	0.0134850369218511	-0.0370640630946028	0.542743035884425
FDXR	blue	0.117657839547512	0.0525910584459549	0.0144792150150761	0.812105986725957	-0.0703981102638634	0.247221464240512	0.0889390827127183	0.143476574841366	0.0515148387101737	0.397411164341886	-0.164214171311919	0.00664225944285844	0.129900676773504	0.0322262834305984	-0.178564345166708	0.00312483642898098	-0.124942437147435	0.03947610034679	-0.252979574394485	2.42243220341615e-05	-0.416713120848414	7.51418423076673e-13	-0.376137406283719	1.43766156193162e-10	-0.0867988009381239	0.153399662746773	0.412624029743469	1.3185975692953e-12	-0.121704233261169	0.0449187570726319	-0.33371031643384	1.69193000533452e-08	-0.0198291751457371	0.744759504575667	0.19615667958244	0.00114656894152598	0.541998655325366	3.60123066894853e-22	0.358501015576557	1.13681705323777e-09	0.262270283144926	1.1731999076411e-05	0.0760352624145695	0.211284606996708
SHMT2	blue	0.0578993652488079	0.341451371318637	-0.0163529644213362	0.788333027755901	-0.163246171112568	0.0069747303388368	0.0903004651878945	0.137424356787318	0.150923413547592	0.0127054795608689	-0.0385516435429072	0.526657054622518	0.153330403086928	0.0113370463762073	-0.325016656748703	4.12845550648796e-08	-0.0163903374875254	0.787860770903672	-0.0206719180049394	0.734311295065026	-0.265309919078814	9.19911430083122e-06	-0.0882286844431828	0.146714429871893	0.0404877727108618	0.506089513764931	0.745407674467976	1.80879765042005e-49	0.301302691472466	4.09458762822923e-07	-0.506349948494322	4.05951829268302e-19	-0.179404780273355	0.0029845819280371	0.198383670302514	0.00100360313619625	0.381778097831057	7.2244468431444e-11	0.200536501276874	0.000881174709640043	-0.00535154985586438	0.929992572357186	-0.107283964915208	0.0773413072697129
PTPLAD1	blue	-0.161554124350608	0.00759172580756971	0.0804448712727608	0.185913372535536	-0.0124234828980511	0.838386634205551	0.0185631906255939	0.760542615362356	0.146807576775928	0.0153842134982739	0.0283795280993767	0.641225859227037	-0.0271770854622398	0.655428060466919	-0.613587759222025	1.58212867393729e-29	0.208663197347872	0.000532764887221634	0.157959968902543	0.00906619118578451	-0.167968408138223	0.00548283177896292	0.0540790466120899	0.374305551563447	0.482155611270155	3.05571392252581e-17	0.660564584287307	1.78092984041766e-35	0.443149379411013	1.63964147613437e-14	-0.342178524682918	6.90671417587071e-09	-0.0658363252878127	0.279263950540318	0.249827229547732	3.07884798031947e-05	0.253256584192806	2.37156825023699e-05	0.193172312046069	0.00136754898043298	-0.120060285257047	0.0479144023145503	-0.0306490964957554	0.614775714886699
MASTL	blue	-0.136622417412654	0.0242317796993144	0.129140995029451	0.0332574138103011	-0.130643088988314	0.0312450396483983	0.205182485106028	0.000662446890886907	0.125937971517922	0.0379190913542912	-0.114696633836727	0.058871356611193	0.117581253294189	0.052746173162881	-0.276010145130639	3.81541624093649e-06	0.0182748852969048	0.76415110385705	0.0325499683603956	0.592997573419086	-0.13628394611852	0.0245890200783495	0.00291795129409418	0.961793899313108	0.150193883852722	0.0131479924404417	0.617122412950376	6.11377959618382e-30	0.2779371278374	3.2432243152724e-06	-0.221140203567971	0.000236961205227073	0.0147129449544281	0.809130662410247	0.0203610785311109	0.738159466297416	0.274576734763049	4.30216557447387e-06	0.319303995914042	7.30821189226123e-08	0.0350031245643967	0.565423927581052	0.022032365250114	0.717548151564738
MCM5	blue	0.132261562226304	0.0291939609967209	0.00378023912357146	0.950516324112004	-0.132600436938428	0.0287794128707751	0.254128090437479	2.21805449822175e-05	0.176859323333306	0.00342788628370436	-0.278327037196363	3.13786173546052e-06	0.144557248660994	0.0170483417117217	-0.149322769773467	0.0136940940810946	-0.0470383153262508	0.439740882351146	-0.259040344638494	1.51424815653242e-05	-0.295383681707589	7.03918724235792e-07	-0.21503447912213	0.000354288514510805	-0.0489357759434386	0.421492628116267	0.633818781263073	5.79479089055986e-32	0.0814080565590412	0.180682765196475	-0.377420661363789	1.23075364710958e-10	-0.0750954826242427	0.216999293819924	0.0146410558859616	0.810045502452307	0.469510258267232	2.56114147706426e-16	0.402138112726586	5.38812310288199e-12	0.219504845381736	0.000264201543945631	-0.0489985717555319	0.420896358359908
KIF20A	blue	0.0311831309930157	0.608621992146817	0.00780567419244236	0.898035361779133	-0.138201761741595	0.0226233977939171	0.146215159981355	0.0158079089598487	0.127366329004364	0.0357760903121255	-0.021858031415809	0.719688912495444	0.0419089111027498	0.49126462151847	-0.245455946762205	4.27119735991135e-05	-0.0482225002543293	0.428299955665889	-0.030900276307405	0.611877955165175	-0.182982215851807	0.00244925516382474	-0.0627882931345595	0.302174962172345	0.0520632118441521	0.392399296031799	0.736549299102925	9.32163578826826e-48	0.238171544478132	7.27299357752128e-05	-0.478745724544687	5.4683930822791e-17	-0.181162344585212	0.0027095682531512	0.0657447072430571	0.27993501054296	0.341697238487745	7.27279205377351e-09	0.252233483971733	2.56461031811888e-05	-0.0766871217426333	0.207384809285259	-0.0118686568742467	0.84551170481953
YWHAE	blue	-0.0626459956389755	0.303274113110067	0.0155930532392354	0.797952036816625	0.0390432659547248	0.521394622404428	0.048092892975378	0.429543690031188	0.182998450263933	0.00244703910755974	-0.0789196059573057	0.194422736300718	0.0661602113019058	0.276900359676973	-0.407079518753415	2.79264232531566e-12	-0.0687594552332737	0.25842333996331	0.0312481256529462	0.607874918737646	-0.340699313609696	8.09257211364493e-09	-0.236529770721962	8.1814626748954e-05	0.519406681081372	3.40499367321873e-20	0.49661253880385	2.40812579111307e-18	0.139255521792882	0.0216023216792696	-0.248703059089711	3.35116940227953e-05	0.0292916063675156	0.630539255251694	0.228024113393333	0.000148571120958383	0.401877961150518	5.5761456417817e-12	0.30236993863234	3.70869348949194e-07	0.135290724941336	0.0256636282073791	0.00734864820354016	0.90397579921005
ODC1	blue	0.0497933690942417	0.413392114614943	0.104068121938222	0.0866968008747782	-0.0991100604646941	0.102878624912594	0.175364489535664	0.00371520093796479	0.0577198295512332	0.342952986379624	0.0147110546163114	0.809154715005967	-0.102619687112522	0.0911973958055764	-0.248115709091566	3.50234728370042e-05	0.231562905544594	0.000116223919668635	0.170978521322997	0.00468814911542862	0.0699324286105241	0.250369907306996	0.200442757245363	0.000886205321305384	0.187794419749003	0.00186680480625154	0.518817410753605	3.81678277602461e-20	0.286219282422829	1.59066900847266e-06	-0.341471158282457	7.45116459275447e-09	-0.290465693306781	1.09412080832364e-06	0.00231402089014369	0.969697167023472	0.0138257072730936	0.820439177684768	-0.110370561219534	0.0691480336333144	-0.306110694933094	2.61324162254507e-07	0.0700880148142029	0.249314916779005
FAM57A	blue	0.0665236699544696	0.274264169832759	-0.0268341023343826	0.659502187446854	0.0651101190708749	0.284612979445772	-0.100101007687079	0.0994665174404488	0.147891945022002	0.0146343721603596	0.0559117224802178	0.358309091264573	0.0893628751305657	0.141571137849605	-0.200761256623545	0.000869220636001029	-0.173536350087473	0.00409607698621535	-0.251760615023885	2.65877042304214e-05	-0.463356627893036	6.98452127288695e-16	-0.445991276854197	1.06518978726319e-14	0.14521522194475	0.0165462383167597	0.506869907307808	3.68543011632172e-19	-0.00350220233058651	0.954151706742997	-0.342557491166004	6.63106663215715e-09	-0.0826906768318679	0.173887254504549	0.197959185626827	0.00102951842386712	0.376841053558104	1.3203493881409e-10	0.257819177304333	1.66617177783936e-05	0.0669100923982015	0.271480178955536	-0.0606892907291843	0.318656089710619
SDF2L1	blue	0.0283261794919416	0.641853255110034	-0.0102226985015793	0.86672095267904	-0.0245026371489271	0.687457953765815	0.109567747840847	0.0712076261321124	0.143982492367866	0.0174977690802641	-0.235552186121053	8.77198906501741e-05	0.149659232360585	0.0134808480537907	-0.303947686496075	3.20149607203597e-07	0.036100874622425	0.553286768616587	-0.0853813376136948	0.160251694769227	-0.326017257696511	3.73090359049676e-08	-0.157559980893334	0.00924507128271411	0.0108690958643072	0.858379440157926	0.612284217450138	2.23983537689501e-29	0.139404503117407	0.0214612296494924	-0.330930164666489	2.25730002162407e-08	0.0199807785746221	0.742876433718499	0.0994197610740806	0.101802435978565	0.387745191510845	3.43851705809966e-11	0.386619052128613	3.9602424159416e-11	0.262750846221131	1.12916844057621e-05	0.0197422483550275	0.745839910458518
SAC3D1	blue	0.0624464860436396	0.304819633082838	0.048394271989721	0.426654818949594	-0.278951645027292	2.97585231588264e-06	0.316059593844798	1.00552020506173e-07	0.0303851456471359	0.617827263219801	-0.186381042043678	0.00202316102489283	0.0247043249636382	0.685022044453606	-0.0719088292302896	0.237197808385955	0.0506918304274222	0.405004696316837	-0.00277465055644904	0.963668879480075	0.0445960121346876	0.463879566220236	0.230371026773178	0.000126297885657752	-0.193128017842526	0.00137110475903426	0.557100305751161	1.41387138566745e-23	0.328613643032535	2.86395962097493e-08	-0.325718546806098	3.84554748048329e-08	-0.124288861717579	0.0405273624031469	-0.0302078285204984	0.619880928106322	0.0570493089718733	0.34859817482007	0.120164092691968	0.0477204249978967	-0.00543910158236277	0.928850245388346	-0.0763744750954667	0.209248711467304
SPA17	blue	0.115378492713524	0.0573729106643021	-0.125976014472834	0.0378606377683992	-0.130385135870403	0.0315830454941404	0.0373874825927783	0.53922512417945	0.149897705502028	0.0133314788777397	0.0956030957296745	0.115702500535244	0.183936497536837	0.00232204879731721	-0.133792376587616	0.0273611058191284	-0.170322111307802	0.00485202031785007	-0.119969867034539	0.0480838967129223	-0.300274508715075	4.50260012261236e-07	-0.274063963503795	4.49023986686935e-06	-0.000916172840604865	0.988000008155922	0.408204665718918	2.40085147320483e-12	0.0459595556785668	0.450313402416535	-0.372268179833042	2.28747811485849e-10	-0.13565659608772	0.0252631674347688	0.0272820709447998	0.654183018468981	0.196987497868934	0.00109117597946563	0.246663594709649	3.90422119478952e-05	0.118172583511793	0.0515583273512857	0.00962746161823707	0.874415357388706
ZNF232	blue	0.0271826892964503	0.655361579468923	0.00801529899602963	0.895312531711711	-0.0913882180264022	0.132730876641014	0.0924345682461396	0.128333462759241	0.0565024931848806	0.353245086493357	-0.0833089525399481	0.170680176292423	0.208541396895715	0.000536874003667346	-0.128498629454106	0.034151088337636	-0.284819681695795	1.79706964142649e-06	-0.181223045068603	0.00270049544145945	-0.407717679995562	2.5633630371574e-12	-0.326836013434789	3.43331474244497e-08	0.0763079231802685	0.209647026149512	0.456735563421489	2.01025059740152e-15	0.00371378494615869	0.95138513450893	-0.195310101928136	0.00120566116116539	0.0291048579482958	0.632721189670667	0.0498634882568303	0.412733873568458	0.411170822847439	1.60735916204093e-12	0.436651433886194	4.33061202541218e-14	0.302909078079515	3.5272700486574e-07	0.0446466952972691	0.463371293200164
RPS27L	blue	-0.00631607761931118	0.917416371642889	0.0687046297454745	0.258804081355317	0.00392973945147216	0.948561998105027	-0.0177414346432473	0.770841276435682	0.0104540598379286	0.863733576130928	-0.0975104926916417	0.108580961779365	0.176254594324382	0.00354160402238736	-0.303575171913179	3.31487026970121e-07	-0.130970828620235	0.0308200461768182	-0.209232584896446	0.00051393947420937	-0.35294661416067	2.12506644331915e-09	-0.483901880612256	2.26246191702874e-17	0.191979725553021	0.00146629734022934	0.391026357161038	2.27134114817512e-11	-0.257376397184329	1.72474284561115e-05	-0.126666955718326	0.0368121870827908	0.0863214909261893	0.155681796015763	0.0847210794116528	0.163520858589934	0.594502457005011	2.19604034311923e-27	0.340293130301282	8.45122865849878e-09	0.264966013398141	9.45717785045456e-06	0.163259364947891	0.00697010063010982
MINPP1	blue	-0.0348571684544356	0.567047207870763	-0.0129446261477983	0.83170608554039	0.0485785977624482	0.424893528254352	0.144577814586054	0.0170324486908356	0.106056825346722	0.0808098858405169	-0.250538054865154	2.917595487145e-05	-0.0466048472136659	0.443972017901064	-0.245294550379287	4.32263804371108e-05	0.123493311972619	0.0418387425682924	-0.0281362904170228	0.644088469747502	0.00292751978932085	0.96166871026592	-0.0336726788570075	0.580302210857992	0.300801465624703	4.2888462332433e-07	0.316092029977336	1.00233631735062e-07	0.092248386245735	0.129107568473284	-0.0290979453558259	0.632802016333276	0.0378106941495626	0.534638975141045	0.0452499747075834	0.457345097765424	0.315822501482381	1.02909029839619e-07	0.240926214520237	5.95847378892271e-05	0.128861275790989	0.0336440897602618	0.0588399629205854	0.333652857664346
CENPE	blue	0.0827259562495329	0.173703059569088	0.0175359829426244	0.773422469848798	-0.0360446287659699	0.553905546200211	0.237676814289239	7.53624191047518e-05	0.078469195133649	0.196989083337195	-0.0688273232337227	0.257952558523556	0.0179118876617097	0.768701701402314	-0.0554222682813598	0.36253884178956	-0.0743560846702868	0.221572582222966	-0.0820110118586208	0.177464183496767	-0.144672756617205	0.0169592464822994	-0.0927182013020269	0.127161078464062	0.0692413136949811	0.255093631076783	0.599151985850118	6.80600833488183e-28	0.208824110325025	0.000527380928541162	-0.451480351632423	4.57763134504395e-15	-0.293955120296261	8.00812874736897e-07	-0.182726979815669	0.00248433671552786	0.211849544548249	0.000435085011759748	0.155079552004272	0.010425936044015	-0.123772672082046	0.0413742351153282	-0.0380445625692372	0.532113073082368
LYN	blue	-0.0505518520572841	0.406304744140217	-0.0911041489934031	0.133944512138268	0.142969863812317	0.0183147527235791	0.0215345762974215	0.723666618016783	0.155579833777723	0.0101775511092062	-0.193550154395601	0.00133755920087278	0.222265965917372	0.000219757570322628	-0.333087692515302	1.80522459703746e-08	-0.116246500075428	0.0555111559760725	-0.131501334336024	0.03014257905083	-0.604583685622884	1.69028407162642e-28	-0.277265114140886	3.43278263435309e-06	0.107277196234674	0.0773601030782303	0.480244172177896	4.2377845454338e-17	0.373696702552065	1.9284095252397e-10	-0.269147892177004	6.73788150771573e-06	0.149044347406632	0.0138727893636842	0.17708026112367	0.00338717094913813	0.311460511696972	1.57047083239654e-07	0.471398900391906	1.87474849232211e-16	0.379023393803541	1.01267298566099e-10	-0.0451120148276282	0.458719315280211
SNRPF	blue	-0.00349212287236095	0.954283515803762	-0.0406297061097667	0.504598459845912	-0.0128762307230767	0.832582170188138	0.156930557114819	0.00953290419430381	0.157686387414781	0.00918820497318844	-0.0759961648392742	0.211520176100758	0.0830741949944678	0.1718926660285	-0.478308697285426	5.88911240300328e-17	0.0844292579295111	0.16498159478109	0.076959698302606	0.205769592107185	-0.161241176342228	0.00771102991662818	0.0141695584806447	0.816051989539744	0.218052947701586	0.000290805132199505	0.789197665565098	4.16642330496067e-59	0.353405403959919	2.01897229402923e-09	-0.452788254650944	3.73480683383523e-15	-0.187684232273308	0.00187858553275806	0.172048047670862	0.00443179374926756	0.323299226473859	4.90787745448671e-08	0.215270248972874	0.000348900018118954	-0.0491541671905212	0.419421044646182	-0.102842741394231	0.0904923954220998
CTNNB1	blue	-0.168511352474295	0.00533111930456693	0.126205659496512	0.0375094010780991	0.0874912638055568	0.15013392894654	0.100619100656838	0.0977186639344134	0.0634531500615093	0.297074363088895	-0.252708110213816	2.47327789582371e-05	0.0115698917575659	0.849353693642227	-0.304040375853439	3.17387001273204e-07	-0.0813792175345477	0.180837781408334	0.0244737833535916	0.687806703657717	-0.218813192827379	0.000276578502437036	-0.184534277118104	0.00224546022032178	0.398812928152257	8.33429834884697e-12	0.239867291078874	6.43482670189227e-05	0.0524240751433885	0.389122068379365	0.124316450947159	0.0404825133311614	0.245018469229007	4.41198870573064e-05	-0.101611131072038	0.0944400922412764	0.272625283241821	5.06064387278384e-06	0.171362531198831	0.0045946084647381	0.177383221268895	0.00333205201925025	0.0875814889507454	0.149712328906825
MALT1	blue	-0.0285060939016893	0.639738426501274	0.0168511829903595	0.782043818350504	0.0367815003962509	0.545825818336207	0.126668183047602	0.0368103468108803	0.102596744436837	0.0912701583504477	-0.258893868801696	1.53175219786112e-05	0.0732091257103557	0.22880188578215	-0.378940982016364	1.02290625525959e-10	-0.0851439585865715	0.161421335537426	-0.10730403819299	0.0772855879570462	-0.309919990444594	1.82037781479176e-07	-0.280856410159257	2.52962385720845e-06	0.365746828057707	4.93537344018761e-10	0.418360915951273	5.97755419519543e-13	0.0484178540629578	0.426429248979928	0.0087974659270732	0.885163988626885	0.214945090340447	0.000356351644432475	0.0667946189660339	0.272310086354488	0.48906527205474	9.20950212612555e-18	0.331749664727005	2.07401442211676e-08	0.287299045682946	1.44712864699476e-06	0.159668078864286	0.00833640828845605
SORD	blue	0.0535530776367058	0.378976351241188	0.0157929147444194	0.795419153133011	0.0482513997121875	0.428022915753304	0.0879510861003393	0.147994663124286	0.00447207333840952	0.941475068455132	-0.071451071263292	0.240204411827742	0.0620078136286862	0.30823610011307	-0.139174404232918	0.0216794807602806	-0.0323589514340576	0.595170086647198	0.0597914355909075	0.325881396113109	-0.112444064700235	0.0640528948547333	-0.0417870910248483	0.492526257910748	0.216587976831646	0.00032016099083623	0.594255987897446	2.33549462075443e-27	0.251169070244941	2.78116803878149e-05	-0.447077239352862	9.02369197464692e-15	-0.27820712941957	3.16991089646727e-06	0.09711340645968	0.11003438238725	0.315680636620152	1.04344686056431e-07	0.0930978271771387	0.125604902908223	-0.105513590954615	0.0823849630116438	0.0183933070364298	0.762668291703134
KIF21A	blue	-0.110908865969657	0.0677944781081175	0.100058348118909	0.0996115332125967	0.0141510170086226	0.816288414796048	0.031707059230566	0.602611377942482	0.0456964330328071	0.452913723469047	0.0804603224669831	0.185828595071647	-0.000471966637251541	0.993818031342175	-0.446200970296421	1.03165837071079e-14	0.252741922205182	2.46689025250129e-05	0.151858292684555	0.0121576028791646	0.0767614629563026	0.206943378298096	0.0833545512171393	0.170445406293302	0.417943516917901	6.3349480540496e-13	0.550660315980912	5.73749996550687e-23	0.254843960614184	2.09904079194353e-05	-0.280088996792036	2.70112805815985e-06	-0.193250542884257	0.00136128954535666	0.135339233416314	0.0256102217018179	0.253141940841187	2.39249502426981e-05	-0.0074143709826909	0.903121195537173	-0.286766809947787	1.51626104996121e-06	0.0874526377444061	0.150314694077734
BRCA2	blue	-0.0825449199154692	0.174649794131636	0.0556921200792353	0.360203012663575	-0.0684235167978506	0.26076237116157	0.0727757948632888	0.231576172449727	0.140416685018418	0.0205236066414171	-0.00980109599251045	0.872169597187095	-0.1398622619364	0.0210326923809931	-0.287325179210602	1.44381297761341e-06	0.272360923449908	5.17269716667478e-06	0.532708115841399	2.43705061258299e-21	0.177305137319821	0.00334617994348332	0.331662211950732	2.09286698942628e-08	0.382394079462547	6.69608120867069e-11	0.481279128555218	3.55098124873959e-17	0.418795525351071	5.6263539586423e-13	-0.168381725155926	0.00536699380594022	-0.111582382541306	0.0661315379355301	0.0861217752315314	0.156644252505183	-0.0265404214931894	0.66299868270494	0.0031149455973296	0.95921672509048	-0.23673111311236	8.06457268191495e-05	-0.116700122111134	0.0545582914362952
TFAM	blue	-0.0657019414573159	0.280248622976887	0.127141411434224	0.0361065658944804	0.00747575213841773	0.902323147449708	0.0902148045551318	0.137799307053818	0.100062613061369	0.0995970275422498	0.0099837863796681	0.869807813877612	-0.0373917072410415	0.539179246941774	-0.365247656374532	5.23089373722624e-10	0.379430650084884	9.63546481060447e-11	0.355951019931292	1.51729629323557e-09	0.265929309632745	8.75111800605182e-06	0.285796189807691	1.65054413301242e-06	0.519368625444021	3.43021401422792e-20	0.529397727635933	4.74916829396949e-21	0.488456446744727	1.02472180384236e-17	-0.245845154880563	4.14951328473891e-05	-0.272476963607659	5.12322376089277e-06	0.0166651748685635	0.78439023895603	0.0521634547865778	0.391487261236353	-0.0960324772646764	0.114068314989091	-0.284174031155627	1.90068925883466e-06	0.0711371045043383	0.242281958243066
SKP2	blue	-0.0659666702326471	0.278311109878274	0.0366868299248025	0.546860608783669	0.0511456422849923	0.40080696139984	0.101370833815341	0.0952260928466809	0.0968131779831018	0.111143397069767	-0.00935760448272257	0.877907639005066	-0.0613449443667336	0.313446265305651	-0.350087892657116	2.91852357563102e-09	0.0777875223344942	0.200919885470997	0.195051444198004	0.00122426611500631	-0.0776193030572755	0.201898601896038	0.121246124323565	0.0457373118746766	0.450111816416094	5.65856101872177e-15	0.610251100853546	3.83967613475177e-29	0.387999946801188	3.33012131020567e-11	-0.293385862284519	8.42878507441024e-07	-0.170208871048942	0.00488080603352263	0.178032771536482	0.00321660482873604	0.134349472497263	0.0267190454569345	0.0393505101591632	0.518119532563613	-0.137337265199644	0.02349196973433	-0.0546656118817007	0.369138594723855
CTNNAL1	blue	-0.10940393604944	0.0716339628736549	0.0644080896074275	0.289849050526819	-0.0774958910550032	0.202618819904369	0.115091802685821	0.0579990499863781	0.143631737064492	0.0177770862209226	-0.0637446417812385	0.294856275992524	-0.0124866369674896	0.837576433408957	-0.427796165328356	1.57417165523768e-13	0.0990311637874439	0.103154218662593	0.0866427615550307	0.154142924108879	-0.216166039359677	0.000329114200527637	0.00648622514352798	0.915199907435031	0.239281028294466	6.71374437221583e-05	0.5426071452168	3.1707412459116e-22	0.317802697155495	8.47502776409627e-08	-0.0565105364561335	0.353176452709522	0.113352092701614	0.061920816333866	0.145165106235903	0.016584022308496	0.117051251067218	0.0538300707783041	0.183122698522601	0.00243013909701701	0.0607766518171559	0.317958680935613	-0.177731823137095	0.00326963526930622
CENPH	blue	-0.0107628405722594	0.859749570651915	-0.0524438079939618	0.388943340846831	-0.0704955808067785	0.246565977059204	0.103993192689838	0.0869251635740448	0.146843609956481	0.0153587663778536	-0.00762532704009624	0.900378859503921	0.0756151500673781	0.213825741067806	-0.220028039346012	0.000255184274850747	0.0637349269574465	0.294930022075773	0.0894025498971057	0.141393748399163	-0.0535443083312522	0.379054526982061	0.0448648564506976	0.461187004219128	0.268094206621076	7.34267996089042e-06	0.625412748517894	6.26594484366477e-31	0.247336613238801	3.71283380231173e-05	-0.426797414087642	1.8165569498567e-13	-0.235861578424413	8.58089726490377e-05	0.20801947490178	0.000554816498786544	0.34448340547969	5.38673319798103e-09	0.190469858492972	0.00160068242435535	-0.0602909234530176	0.321848896568207	0.0412955308051855	0.497634628445327
KRTCAP3	blue	0.0962942809346427	0.113080817753254	0.00565599657629559	0.926020951172769	-0.0859885736064572	0.157288658645055	0.162765641738872	0.00714523057760639	0.0278401708520773	0.647580530800094	-0.0482901014656048	0.427652070257564	0.0577704973654974	0.342528782396777	-0.122104419376914	0.0442137870070378	0.0414506279367286	0.496019812038674	-0.00831545596304924	0.891415915786459	-0.041580795630414	0.494666701085932	-0.0338339354692959	0.578489209169961	-0.0382647202346915	0.529740759105282	0.403387286863698	4.56801577571718e-12	0.181882949304713	0.00260362676331094	-0.42589334905075	2.06715457346027e-13	-0.214646795221556	0.000363317550489996	0.128121646769892	0.0346849991092986	0.326388741836741	3.59292247026278e-08	0.124385431062978	0.0403705622746812	-0.0371818499029936	0.541460524747306	0.0228882056453344	0.707070967410434
PIGW	blue	-0.0536509496719992	0.378104520920374	0.0971609155261659	0.109859688141694	-0.131578166285342	0.0300455258985256	0.190262972855709	0.00161994978608043	0.0641919141596578	0.291474295662571	-0.0914870764803591	0.132310513027356	0.00664127567262773	0.913180677952214	-0.165672694792502	0.00616803953214388	0.20258448679154	0.000777634160612516	0.202487428740924	0.000782275914913184	0.125907989966318	0.0379652122366785	0.285117830407729	1.75106305771372e-06	0.0977709362624661	0.107635914109192	0.460121463175029	1.17411137378411e-15	0.375941353018127	1.47211250250042e-10	-0.118998790831079	0.0499360241864169	-0.0524951141624917	0.388478875014238	-0.122465476216543	0.0435857386861315	-0.128101473598011	0.0347137685803037	0.0735418761016806	0.22668756994804	-0.147093521810427	0.0151832870356113	-0.00879214443642543	0.885232973141308
SLC30A9	blue	0.0972094958850227	0.109681280142948	-0.0201644376641542	0.740597247204793	0.0126522831884672	0.835452180994885	0.0969452415309267	0.110654491101698	0.100890886463908	0.0968115686609437	0.0401540062049787	0.509604896362617	0.000414173648491643	0.994575009823397	-0.351381511491293	2.52918856784234e-09	-0.00769921991350095	0.899418562513687	-0.0475991309780342	0.434300993649638	-0.271528190864178	5.54131120329548e-06	-0.235807225456948	8.61418187850282e-05	0.331605696337002	2.10513818489365e-08	0.559622610802428	8.10100310694002e-24	0.114899542523399	0.0584221068943249	-0.371118790616539	2.62277848950031e-10	-0.141990489996519	0.0191362961406828	0.115387161643296	0.0573540648835981	0.376228713641075	1.42188547046915e-10	0.251390756307663	2.73468732164714e-05	-0.0115665520342858	0.849396661316535	0.0831832729196299	0.171328499045117
MTFMT	blue	0.0162306325001257	0.789879389519378	-0.0193381520736022	0.750868886444949	-0.122638484864288	0.0432874607573848	0.107790732172662	0.0759445505417622	0.158561003106616	0.00880317678442888	-0.0998019084257815	0.100486804842592	0.137215860195986	0.0236162226503996	-0.24931484566892	3.20026790465862e-05	0.1636305764256	0.00684096266793205	0.0106853523371556	0.860749023557369	-0.137461209785728	0.0233657000955256	-0.0929495826605379	0.126210826559749	0.196566421929951	0.00111893508561754	0.61937233247073	3.31687883282235e-30	0.122036735147475	0.0443323632581238	-0.402985518255456	4.81752663212651e-12	-0.15017434333826	0.0131600292670501	0.118003822407644	0.0518950370916686	0.477515538575018	6.73525811124173e-17	0.229628278479825	0.000132983672879224	0.0409966690736031	0.500754102587621	0.0246560434166978	0.685604875480097
ACBD5	blue	-0.0613866469501465	0.313116792997342	0.0379453630373772	0.533183745824956	0.158351632755711	0.00889401822215463	-0.153858085479877	0.0110550482721109	-0.0388711087222503	0.523234364107692	0.170182873266507	0.00488743632483196	0.113962232638981	0.0605212616883601	-0.304183655361128	3.13161539870964e-07	-0.0746447603779294	0.219778974263241	-0.103048788327045	0.0898450301857177	-0.285653078025358	1.67128013664116e-06	-0.301819306553521	3.90321202345604e-07	0.451168500410823	4.8045888550477e-15	0.359324968678185	1.03499939237685e-09	0.0359044805581441	0.555448822874508	-0.203581862573071	0.000731386454967984	-0.034540949067702	0.570571703654091	0.248759053659604	3.33708336710852e-05	0.457430652536253	1.8010156555225e-15	0.240707751304337	6.05394369802642e-05	0.115123292135908	0.0579300012235822	0.112772496904974	0.0632748704299319
IMPACT	blue	-0.110178925075565	0.0696351946467099	0.0348233138613424	0.567424045609418	0.0535521872980462	0.378984287894589	-0.0332419114843355	0.58515824855809	0.0291183941462304	0.632562928008823	-0.053565023741662	0.378869871156763	0.0239581789740861	0.694049780793849	-0.278654371465356	3.05193722607104e-06	-0.0545439488897641	0.370206662300457	-0.00862961809825545	0.887340278335973	-0.327684857098394	3.14900853496899e-08	-0.290844522677578	1.05788428714784e-06	0.483376821614284	2.47689236315464e-17	0.368908615019468	3.40671791982697e-10	0.164089282683115	0.00668434238235155	0.0247090621125196	0.684964869964404	0.173223485053127	0.0041646822134653	0.0220994679236524	0.716724739772323	0.253223865320293	2.37752296126488e-05	0.18043557289043	0.00282036939574137	0.140948706008293	0.0200451729647608	0.0495975577346153	0.415233556817327
YEATS4	blue	-0.0408225849969096	0.502575905587506	0.0102217070718314	0.866733758292982	0.0463008886900612	0.446952730428673	0.0859787042891406	0.15733648405677	0.0812923169375774	0.181305485344583	-0.0178217098255152	0.769833422280974	0.118367099644889	0.0511724891205716	-0.434749619571017	5.73201945753254e-14	0.0906337789016034	0.135972830895706	0.137728887590029	0.0230949984749203	-0.147759447783916	0.0147242419355028	-0.0340242015443922	0.576353466530128	0.363301354274541	6.55595829308986e-10	0.74331154048667	4.66534215800495e-49	0.357054986172331	1.33944906394119e-09	-0.477573087219595	6.67004825157097e-17	-0.239457053330563	6.6288265920107e-05	0.21155435129286	0.000443381419681015	0.306620151227816	2.4906251779386e-07	0.176483118459628	0.003498235446016	-0.0639248371374086	0.293490624798326	-0.0210421816382061	0.729736108639298
CTH	blue	0.0385219245982051	0.526976034900301	0.0189042703100196	0.756280278946767	-0.00993351914589061	0.870457543978294	-0.00221404317254773	0.97100582057484	0.0769024001225323	0.206108369315256	0.182912585413842	0.00245878070119806	-0.0105788974399013	0.862122453476794	-0.150509602735156	0.0129548491786812	-0.00461335328527029	0.939629631137626	-0.0519044655762779	0.393846226666623	-0.20211570876385	0.000800290791322818	-0.14259384812333	0.0186264676433694	0.227216202595118	0.000157054143683838	0.391540213046142	2.12764045596194e-11	0.183701045936014	0.00235286280815045	-0.313321873877396	1.31236226835489e-07	-0.202825290625017	0.000766227407437099	0.092849314229946	0.126621938004462	0.176494399833703	0.00349610700384526	0.0825995062657661	0.174363930790573	-0.113282551110898	0.0620820100228423	0.0326267057786929	0.592125826181012
DYX1C1	blue	0.0573014786256298	0.346468278241726	-0.064664758635855	0.287927260309596	-0.0474212261815268	0.436022462433323	-0.0835421823765398	0.169481897496323	0.0907901501543256	0.135295930007573	0.0837323164969253	0.168509684874752	0.157050829489404	0.00947729769264028	-0.152250779604458	0.0119338659711544	-0.120463748428089	0.0471641593293721	-0.105645810176289	0.0819993400985451	-0.461520054285634	9.38609368663491e-16	-0.289551784153229	1.18649364930781e-06	0.0867971727572925	0.153407404232431	0.329028711982252	2.7447776321607e-08	0.0635840573865689	0.296076863607687	-0.111486667830884	0.0663658039769673	0.141279632868274	0.0197524868825808	0.105538735626464	0.0823115151460859	0.172746614400992	0.00427124628781881	0.279604993567466	2.81494160438194e-06	0.142548844025397	0.018664083328691	-0.00222566981341001	0.9708536301593
GOT1	blue	0.100982965919292	0.0965057732705224	0.00579091123559813	0.924261519200362	-0.119347697203871	0.0492638250812665	0.0794081653521035	0.191666705630053	0.152883572479605	0.011580782911818	0.0539425920851114	0.375513904152423	0.0734574028557326	0.227223000839714	-0.140510025775722	0.0204389581107646	-0.101013684385422	0.0964039285126364	-0.183749454155177	0.00234649728990406	-0.171402655187429	0.00458493233592544	-0.221268757126925	0.000234934966257336	0.106880303091385	0.078468714246911	0.485572102084942	1.69447532141408e-17	0.00729192306464753	0.904713494130684	-0.436421539500837	4.48031048702691e-14	-0.297935294661943	5.58118106139066e-07	-0.000542228910160905	0.992897736419906	0.412861876847216	1.27642974391538e-12	0.180558111238697	0.00280140389877168	-0.0855480579185102	0.159434028081292	0.104093633282992	0.086619159679264
TMEM97	blue	-0.00864131952616188	0.887188531792865	0.0955573411517568	0.115877711732025	-0.183188343532964	0.00242125313987471	0.145839314363869	0.0160819736793688	0.0348124575659569	0.567544913009346	-0.00796175508543053	0.896007901695862	-0.0859912910997128	0.157275491954608	-0.203546446535639	0.000732984193162754	0.316771817716368	9.3779940572308e-08	0.179510820524415	0.00296729742126916	0.221480862476953	0.000231627106298602	0.351291411175211	2.55459053457423e-09	0.0396395403212417	0.515048281791658	0.504380529977044	5.84595619308052e-19	0.462966142716233	7.43858088619059e-16	-0.379656323506665	9.37329877430457e-11	-0.254126651905017	2.21829996114883e-05	0.0448586397856568	0.461249167862022	-0.119542965830149	0.0488909293350494	-0.106980627012224	0.0781872800788751	-0.35057108860558	2.76674893416767e-09	-0.0344427943878622	0.571667816002863
DHCR7	blue	0.0192193816285327	0.752348998395936	0.0931651420679187	0.125330510256773	-0.208948667761158	0.000523248051323089	0.178687592891578	0.00310390138922288	0.0980553427475813	0.106611325654047	0.0481168087949891	0.429314032721979	-0.169886748309151	0.00496353171645458	-0.214980967563551	0.00035552224472408	0.187891078533267	0.00185652611369463	0.238788212300252	6.95696538327623e-05	0.210674884017703	0.000468977356768078	0.323522049616316	4.79927501513096e-08	0.159923003909926	0.00823209633184477	0.51153451475363	1.5367370687457e-19	0.38204240278503	6.99294864861648e-11	-0.307690046279633	2.2508598729426e-07	-0.196165871925867	0.00114594217345446	-0.0994787557474935	0.101598447603561	-0.0409640007600166	0.501095713413932	-0.13409083215223	0.0270155046182144	-0.402090415712554	5.42212679292885e-12	-0.028665970199179	0.637861577687435
ZNF432	blue	-0.0214915500165663	0.724196298333378	-0.00331606369980964	0.956586038725297	0.0055350587929757	0.92759841579973	-0.0694895702350919	0.253389772380529	0.0138400655387849	0.820255868126657	-0.0650665929214805	0.284935755733646	0.147309675853007	0.0150329297292642	-0.21341763477167	0.000393378520220045	-0.0525488099627011	0.387993136166724	0.0624973429983535	0.304425172094215	-0.21848636051222	0.000282613194988045	-0.065264575454477	0.283469565314546	0.171971415803367	0.00444973256485035	0.252997468122196	2.41911565799908e-05	0.0829970724024909	0.172292388835473	0.0427410428023311	0.48269295875009	0.140545593811851	0.0204067820686551	-0.0550937607317217	0.365395093039852	0.082010606252716	0.177466334259217	0.209942694295889	0.000491325532307923	0.0802041700544718	0.187237723223372	0.0763383959357875	0.209464578326905
GDAP1	blue	-0.0909766617528318	0.134491946358032	0.0499455190319806	0.411964597163516	0.0324333617974448	0.594323357754517	0.00852466956176876	0.888701455668639	0.0728454621349937	0.231128550624792	-0.160562406338458	0.00797555403235325	0.0251200761923709	0.680011045477709	-0.128891706546163	0.0336018386215907	0.11433574076564	0.0596774380446707	0.185632643905974	0.00211070810337968	-0.0782943402084321	0.197991987495961	0.133346237311399	0.0278847901341656	0.255727308807115	1.96050893913266e-05	0.23986720945224	6.43486476572554e-05	0.429303646542968	1.26702556523763e-13	0.0875177278424827	0.150010175765901	0.140439542365723	0.0205028497922812	-0.154439854089583	0.0107513446844668	-0.0865904340759755	0.154392783649048	0.0560248380830913	0.357335981264248	0.0179848423879093	0.767786486884296	-0.071714575077625	0.238470444792662
GAS2L3	blue	-0.0812652367774604	0.181451414604786	0.0337593847335456	0.579327051040841	0.0049458201641413	0.935288147035004	0.132630971116172	0.0287423089323567	-0.0484275913269584	0.426336129156157	0.138081684451595	0.0227423564235698	-0.158076829961762	0.00901451264920046	-0.0909759606603212	0.134494961619942	0.0475174339550244	0.435091037204184	0.118580020479136	0.05075290282102	0.207362569722424	0.000578188835387607	0.17208062075097	0.00442418844960125	0.233008108716021	0.000105019608477618	0.378605473507772	1.06561471150712e-10	0.264762519941145	9.61310064967855e-06	-0.21745995843793	0.000302371953370567	-0.26446545196541	9.84511393296616e-06	0.0179619238370934	0.768073964693288	0.0319860351881494	0.599421791437753	-0.190173767762885	0.00162832280610759	-0.329212372438375	2.69358245550372e-08	0.0171162070737365	0.778704051242144
NAPG	blue	-0.11735991069829	0.053196610434243	0.00443974101507004	0.941897446406629	0.12745238668155	0.0356503245135483	-0.0844222574632541	0.1650167557759	0.113057847288413	0.0626052233193565	0.0666852756334844	0.273097526764962	0.0729029759395669	0.230759477403276	-0.425646745769483	2.14117875320335e-13	-0.12018069634337	0.0476894599516948	-0.0305157742510213	0.616316235596619	-0.513756688226317	1.00824362913265e-19	-0.378442619442724	1.08696518318301e-10	0.454145634555139	3.0210048872812e-15	0.425816433592964	2.08997025022558e-13	0.0436467712020839	0.473455801710821	-0.1386184109216	0.0222147909236503	0.121176809457747	0.0458622464088696	0.160041498767106	0.00818400643802962	0.322653080537555	5.23636567373741e-08	0.270902392141521	5.83464086117892e-06	0.150387156303277	0.0130294583449861	0.0707970601093354	0.244546204927679
ARHGAP11A	blue	0.0216599605657055	0.722123810795182	0.0598348695828785	0.325529450630395	-0.0635891385140792	0.296038190967025	0.173650234013752	0.00407135875894168	0.158867307767608	0.0086717626803545	-0.0936800928168032	0.123246785834988	0.0533287994452041	0.380978824076774	-0.306777559943384	2.4538709373517e-07	-0.039362410549869	0.517992892708411	-0.0394355542201943	0.517214872765012	-0.322784017492717	5.16813296043585e-08	-0.136430557684129	0.0244337252624489	0.254733466773997	2.11700725846787e-05	0.776327137145593	4.76604670243913e-56	0.228541024479267	0.000143370700009078	-0.477951121043289	6.25682006990038e-17	-0.191857950350754	0.00147673979631013	0.237716473085282	7.51481332430199e-05	0.438857526275788	3.12142930655491e-14	0.323101744889343	5.00610543680656e-08	-0.00701022633392943	0.908378082333111	0.00723978257884599	0.90539163904388
CLDN7	blue	0.0187930346875002	0.757669542945064	0.0144245615791589	0.812802102497111	0.0648980234110402	0.286188136984835	-0.00972067326038418	0.873209646145205	0.166099218297332	0.00603521133145127	0.0757144150900856	0.213223347393377	0.0192859355071028	0.751519495017016	-0.229677321019079	0.000132532190844179	0.0849354890664669	0.162453807237471	0.0499676028000437	0.411757642365634	-0.139903499517708	0.0209944538394218	-0.104912255434233	0.0841572673135455	0.214225153528029	0.00037338005911463	0.522717948036232	1.78528266360611e-20	0.161507946818616	0.00760922577350652	-0.519364640926178	3.43286524098095e-20	-0.289557196671553	1.18592523839187e-06	0.0813776351373622	0.180846289988562	0.227844173216567	0.000150422489125266	0.120033203337124	0.0479651165451424	-0.184214540456179	0.00228613428832364	-0.044476339042722	0.465080924837246
COPS3	blue	-0.04669102868897	0.443128953651506	0.0373712232779129	0.53940170908298	0.028676509784636	0.63773793037561	0.0766082106508459	0.207854118627677	0.0992234793186536	0.102483462501182	-0.147963733086352	0.0145858811272981	0.216293930476526	0.000326376132630094	-0.419043445463231	5.43512378408276e-13	-0.166062190151803	0.00604664023306841	-0.134845484889754	0.0261583163302556	-0.484276191200647	2.12082547991306e-17	-0.37421003346279	1.81327047415125e-10	0.167726666345642	0.00555161879812927	0.663436497765505	7.11110031169022e-36	0.0426384658084808	0.483745203376914	-0.295876785520104	6.73161413763546e-07	0.0368816314926577	0.544732392621864	0.275971622756567	3.82778164320736e-06	0.494761220859616	3.35670529751438e-18	0.368313380287558	3.65406820658616e-10	0.286641444909288	1.53299831277257e-06	-0.0219225303812305	0.718896631003663
CKS1B	blue	-0.0290587456970811	0.6332604474655	0.00545233584209772	0.928677584642988	-0.0206799827400777	0.734211541977803	0.0793783879909961	0.191833861660741	0.15178672478277	0.0121987962195247	0.028442819126337	0.640481867843699	0.117464947758653	0.0529824607764049	-0.487708634142144	1.16797957807872e-17	0.0739881217132174	0.223873907051912	0.259252437666782	1.489238581036e-05	-0.174977242383727	0.00379309866196586	0.0868796065876773	0.153015828449271	0.266477152451312	8.37222159792974e-06	0.673231931331894	2.87218831431091e-37	0.434060300376775	6.34237195760645e-14	-0.430631665006508	1.04556734681964e-13	-0.141553973412441	0.0195126687147744	0.284473092129418	1.85200295029427e-06	0.191105649447373	0.00154277628662878	0.195831441270693	0.00116894873978596	-0.0423844642510991	0.486356093623805	-0.150536161870693	0.0129387158323031
LDHB	blue	-0.0146702940102271	0.809673395103194	0.090704392944754	0.135666835076298	-0.269455584495076	6.57040980379327e-06	0.235331260505511	8.9108795748239e-05	-0.0168542945400362	0.782004584056785	-0.298895395278023	5.11148395657081e-07	0.123009466942561	0.0426536428836533	-0.0763604752291761	0.209332455669673	0.0549938745359428	0.36626632891957	-0.13519311062254	0.0257713893080867	0.117259707111688	0.0534015753016883	0.00136600145601939	0.982108992959795	0.010862964268393	0.85845849377883	0.280021303706733	2.71677770952061e-06	0.0803205597807971	0.186596478442375	-0.045018175848286	0.459655358507318	0.0265173156508603	0.663274086773916	-0.0482566283509458	0.42797280334884	0.139558242205252	0.0213164690394626	0.094824386801455	0.118712824176075	0.103470794966519	0.0885307291002056	0.063286763151014	0.298345434608095
BSG	blue	-0.0346774314908775	0.569049234824938	0.056858004409429	0.350219494223752	-0.0446689893085461	0.463147816828483	0.0419335537001064	0.491009619144538	0.0777277497743308	0.201267253104608	0.0774637760766793	0.20280654400377	-0.00360178451799775	0.952849538208352	-0.265461505888747	9.08750218148889e-06	-0.0856859834480187	0.158759958552114	0.0815055483970599	0.180159451356062	-0.224957721227366	0.00018323503026246	-0.0328036617262855	0.590117816078851	0.362449269392065	7.23368877953381e-10	0.477517702615057	6.73279470721304e-17	0.247239866034532	3.73979007995647e-05	-0.318396490476485	7.99354617012269e-08	-0.112394208900523	0.0641716823265981	0.0882093770073539	0.146803198798785	0.223711820517462	0.000199370849750202	0.0550585296026883	0.365702241999148	-0.136592202221216	0.024263487493057	0.00158602985787242	0.979227805316105
FEN1	blue	0.0195144911636192	0.74867303873525	0.0351559770593419	0.563726331734026	-0.150923586942129	0.0127053759621029	0.239850523152091	6.4426503113748e-05	0.233615788861339	0.00010061810622652	-0.172278952548205	0.00437813441426729	0.0887590195505819	0.144292063725866	-0.343717798406122	5.85166021359945e-09	0.111464645815962	0.0664197999317081	0.0251721287028361	0.679384646096733	-0.238623975437981	7.0398467005901e-05	-0.0551237739501405	0.365133560797456	0.165743086121248	0.00614593944245719	0.805814514007114	2.18222825312638e-63	0.297727578700578	5.68810904616702e-07	-0.502835402944516	7.76963275150548e-19	-0.159600346872602	0.00836432029993378	0.139498706039487	0.0213724276046648	0.339016076020737	9.68179694575555e-09	0.397809182314301	9.49812777374694e-12	0.0578545431809642	0.341825865185057	-0.0894487675720328	0.141187319254526
BRIP1	blue	-0.00230539369434507	0.969810089141486	0.0629471831282276	0.300950764185277	0.0470096914800063	0.440019571594966	0.100860012267745	0.0969142740503317	0.107309873681993	0.0772693959368074	-0.167141683733651	0.00572128910197672	-0.0114413320280873	0.851008016687175	-0.208041929306995	0.000554033271191293	0.261173499953845	1.27987503015955e-05	0.0906485113282271	0.135908946332228	0.0427014374977666	0.483099087132895	0.0661808045125293	0.276750538407513	0.365095651421345	5.32424526870069e-10	0.591420536369729	4.72434516481719e-27	0.242830341633213	5.18434384902868e-05	-0.253650184395532	2.30103159814763e-05	-0.177017065672688	0.00339877192784263	-0.100315310625315	0.0987405543365446	0.197908099830471	0.0010326784481974	0.184922488807593	0.00219696216268768	-0.141887187973884	0.0192247903364392	-0.0742609299276844	0.222166079574274
NEIL3	blue	0.0280998135786136	0.644518211973164	-0.00103924018549101	0.98638822375645	-0.0285291677421109	0.639467411904442	0.202970254420541	0.000759435244452225	0.0908540930334005	0.135019880600935	-0.0642825883857509	0.29079185061755	-0.0114081041175574	0.851435704068156	-0.132194289046069	0.0292768618866206	0.111223477326087	0.0670134810726671	0.0717408816302444	0.238297820069202	-0.0448772203260993	0.461063385284465	0.0759249825308961	0.211949545501197	0.172707831074792	0.00428002021633147	0.609471024856763	4.71692485596852e-29	0.32721223438095	3.30437682686423e-08	-0.285406946301668	1.70752670306172e-06	-0.185582678273561	0.00211667430554069	-0.16498091034748	0.00638904819584304	0.203573384121954	0.000731768653648587	0.174094659038347	0.0039761800774165	-0.084586989904392	0.164190846124518	-0.0535642997689995	0.378876323673618
ZNF593	blue	0.119188893074264	0.0495688332766485	0.00672187679110085	0.912131225534365	-0.14140946677862	0.0196386738091138	0.196292195738195	0.00113736078822046	0.0575160474501378	0.344662472487817	-0.0942224530259948	0.121081341783979	0.0258331571885002	0.671449106098724	-0.114009438672553	0.0604140747005654	0.122515718812888	0.0434989398996495	0.151113092788174	0.0125925945952091	-0.0131815037119446	0.828673507718474	0.191663326675379	0.00149357071552831	-0.169900898310795	0.00495987148257978	0.371888688348349	2.39329547058318e-10	0.175247374821262	0.00373860551698502	-0.351620578317005	2.46296844479889e-09	-0.170774415691984	0.00473856170580885	0.102443945565597	0.0917559435487744	-0.00684074530698223	0.910583797914559	0.0573478121636719	0.346077830059346	-0.0196206615031886	0.747351937046116	-0.0560461129295824	0.357153143247294
GCH1	blue	-0.0791446936963987	0.193149414053104	-0.0318124708952933	0.601405292503003	0.0861426469427583	0.156543459496705	0.01713745983491	0.778436404295663	0.217675757236392	0.000298113884656888	-0.193475390374884	0.00134344498617753	0.300701749849475	4.32853326807684e-07	-0.32703649635223	3.36401326753802e-08	-0.0956301441997686	0.115599019388932	-0.121474101244836	0.045328411043891	-0.533432583345858	2.10391233276367e-21	-0.366585056424166	4.4751913031085e-10	0.252872315906215	2.44240257287469e-05	0.525184881379903	1.09849142506738e-20	0.122041740309464	0.0443235855680757	-0.283085992658573	2.08834161642702e-06	0.114840629189286	0.0585522511927035	0.157672729732123	0.00919433413854921	0.342740761401104	6.50160878934845e-09	0.519669136057345	3.23595406319372e-20	0.367053884172479	4.23626180244298e-10	0.0212092927610659	0.727674307314861
EZH2	blue	0.0117509939622074	0.847024367686323	0.100825826475359	0.0970280967872194	-0.0469204778324394	0.440888825163207	0.279187262770553	2.91683677466157e-06	0.149605094013439	0.0135149620709534	-0.161296726410783	0.00768973155586491	-0.000358628551656944	0.99530254977076	-0.24358724185821	4.90379718930112e-05	0.157599767705846	0.00922713885937636	0.118032655313751	0.051837380856538	-0.00833794732624277	0.891124038342359	0.140388510552374	0.0205492170612067	0.0916222905948626	0.131737220205664	0.704327447185874	4.52502405892897e-42	0.26995225342824	6.30840811704527e-06	-0.462408443436112	8.13760058999568e-16	-0.284397536807822	1.86418941917003e-06	-0.0586379960054585	0.335317660970261	0.175022168393503	0.00378398637971457	0.176772580852595	0.0034439922932562	-0.143343745235149	0.0180093196703985	-0.095895650810135	0.114587090130282
PLEK2	blue	0.00811799436998378	0.893979060320377	-0.038573723133869	0.526420132784088	-0.0493320734254783	0.417737896794131	-0.0067471550151868	0.911802126250856	0.197636863488737	0.00104960638859431	0.0264892841911783	0.663608261211412	0.125346301450721	0.0388380719945014	-0.310151985969658	1.78043833225885e-07	-0.138007542730082	0.0228160769996209	-0.144684349279027	0.0169503271438834	-0.428729465133116	1.37640321164876e-13	-0.376204692234719	1.4260195063478e-10	0.11208167464751	0.0649204600472955	0.605881284261696	1.2070480274321e-28	0.119632859296361	0.0487200574828016	-0.512827945285268	1.20289069133095e-19	-0.0972744877435845	0.109442958260103	0.164466873267467	0.00655783191101231	0.49023979096625	7.49066212854489e-18	0.368690530250622	3.4953954364239e-10	0.057917493644651	0.341299980548633	0.00431405734790557	0.943539486330749
ASPM	blue	-0.0094405260348019	0.87683427789873	0.00122580290042575	0.983944962757465	0.00109645130577628	0.985638961430566	0.136044198147255	0.0248447997806261	0.121456210692035	0.0453603884699355	0.0488038665440839	0.422746760674956	0.0203544001354644	0.738242216407603	-0.377755049914133	1.18178193811218e-10	-0.00760715699485218	0.900615016043708	0.0812269868117996	0.181657683248072	-0.171059210368276	0.00466835305177985	0.0155095881247827	0.799010434501505	0.248740512812186	3.34174131124664e-05	0.697080140544395	6.7602593602816e-41	0.385596679871145	4.50005059717446e-11	-0.525674654923959	9.97053654099448e-21	-0.257617635262406	1.69259414731199e-05	0.208842300274239	0.000526775496632319	0.213707490096331	0.000386088361698971	0.219601870395876	0.000262507193755223	-0.161383646238731	0.00765651095724842	-0.0808443980502826	0.183730377732067
[truncated: 4,534 more rows]
