# Supplementary material for: Discovering biomarkers associated with infiltration of CD8+ T cells and tumor-associated fibrosis in colon adenocarcinoma using single-cell RNA sequencing and gene co-expression network
Source: Front Immunol. 2025 Mar 31;16:1496640. doi: 10.3389/fimmu.2025.1496640 (PMC11994618; doi:10.3389/fimmu.2025.1496640)
Supplement: Supplementary file 5 [file Table3.xls]

gene	pvalue
SEZ6L2	0.008435138
SOX7	0.014525464
LARS2	0.018181557
KCNE4	0.081934463
